# Supplementary material for: Genetic modification of Streptococcus dysgalactiae by natural transformation
Source: mSphere. 2024 Jun 21;9(7):e00214-24. doi: 10.1128/msphere.00214-24 (PMC11288034; doi:10.1128/msphere.00214-24)
Supplement: Supplemental Table — Table S1. [file msphere.00214-24-s0002.xlsx]

## Sheet: Table S1
Isolate	Accession	Subspecies	Host	emm	MLST	comC/cclA	comE	comF	comG	comRS	comRS-version	cinA_recA	sigX	endA_epuA	coiA_pepF	dprA	ssbB	radA	paratox
iSDSE_NORM1	ERR10679282	equisimilis	Human	stG62647.0	20	Intact	Intact	Intact	Intact	Intact	1	Intact	Intact	Intact	Intact	Intact	Intact	Intact
iSDSE_NORM2	ERR10679284	equisimilis	Human	stG652.0	569	Intact	Intact	Intact	Intact	Intact	1	Intact	Intact	Intact	Intact (IS982 after pepF)	Intact	Intact (IS3 before ssbB)	Intact
iSDSE_NORM3	ERR10679290	equisimilis	Human	stG485.0	69	Intact	Intact	Intact	Intact	Intact	1	Intact (IS1182 after recA)	Intact	Intact	Intact	Intact	Intact	Intact
iSDSE_NORM4	ERR10679292	equisimilis	Human	stG643.0	12	Intact	Intact	Intact	Intact	Intact	2	Intact	Intact	Intact	Intact	Intact	Intact	Intact	Yes
iSDSE_NORM5	ERR10679293	equisimilis	Human	stG6.1	55	Intact	Intact	comFA truncated (mutation)	Intact	Intact	1	Intact	Intact	Intact	Intact	Intact	Intact	Intact
iSDSE_NORM6	ERR10679294	equisimilis	Human	stC1400.0	34	Intact	Intact	Intact	Intact	Intact	2	Intact	Intact	Intact	Intact	Intact	Intact	Intact
iSDSE_NORM7	ERR10679296	equisimilis	Human	stG62647.0	20	Intact	Intact	Intact	Intact	Intact	1	Intact	Intact	Intact	Intact	Intact	Intact	Intact
iSDSE_NORM8	ERR10679298	equisimilis	Human	stG652.0	114	Intact	Intact	Intact	comGF truncated (mutation)	Intact	1	Intact	Intact	Intact	Intact	Intact	Intact (IS3 before ssbB)	Intact
iSDSE_NORM9	ERR10679299	equisimilis	Human	stC74a.0	17	Intact	Intact	Intact	Intact	Intact (IS1548 after comS)	2	Intact	Intact	Intact	Intact	Intact	Intact	Intact
iSDSE_NORM10	ERR10679301	equisimilis	Human	stG652.1	114	Intact	Intact	Intact	Intact	Intact	1	Intact	Intact (IS4 after sigX)	Intact	Intact	Intact	Intact (IS3 before ssbB)	Intact
iSDSE_NORM11	ERR10679303	equisimilis	Human	stG62647.0	20	Intact	Intact	Intact	Intact	Intact	1	Intact	Intact	Intact	Intact	Intact	Intact	Intact
iSDSE_NORM12	ERR10679305	equisimilis	Human	stC74a.0	17	Intact	Intact	Intact	Intact	Intact (IS1548 after comS)	2	Intact	Intact	Intact	Intact	Intact	Intact	Intact
iSDSE_NORM13	ERR10679306	equisimilis	Human	stG2078.0	17	Intact	Intact	Intact	Intact	Intact (IS1548 after comS)	2	Intact	Intact	Intact	Intact	Intact	Intact	Intact
iSDSE_NORM14	ERR10483665	equisimilis	Human	stG62647.0	20	Intact	Intact	Intact	Intact	Intact	1	Intact	Intact	Intact	Intact	Intact	Intact	Intact
iSDSE_NORM15	ERR10483743	equisimilis	Human	stG62647.0	20	Intact	Intact	Intact	Intact	Intact	1	Intact	Intact	Intact	Intact	Intact	Intact	Intact
iSDSE_NORM16	ERR10679308	equisimilis	Human	stG6.4	12	Intact	Intact	comFA truncated (mutation)	Intact	Intact (IS1548 after comS)	2	Intact	Intact	Intact	Intact	Intact	Intact	Intact
iSDSE_NORM17	ERR10679310	equisimilis	Human	stG62647.0	20	Intact	Intact	Intact	Intact	Intact	1	Intact	Intact	Intact	Intact	Intact	Intact	Intact
iSDSE_NORM18	ERR10679312	equisimilis	Human	stG643.1	183	Intact	Intact	Intact	Intact	Intact	1	Intact	Intact	Intact	Intact	Intact	Intact	Intact
iSDSE_NORM19	ERR10679313	equisimilis	Human	stG62647.0	20	Intact	Intact	Intact	Intact	Intact	1	Intact	Intact	Intact	Intact	Intact	Intact	Intact
iSDSE_NORM20	ERR10483666	equisimilis	Human	stC9431.1	13	comC truncated (mutation)	Intact	Intact	Intact	Intact	2	Intact	Intact	Intact	Intact	Intact	Intact	Intact
iSDSE_NORM21	ERR10679314	equisimilis	Human	stG62647.0	20	Intact	Intact	Intact	Intact	Intact	1	Intact	Intact	Intact	Intact	Intact	Intact	Intact
iSDSE_NORM22	ERR10679315	equisimilis	Human	stG10.0	15	Intact	Intact	comFA truncated (mutation)	Intact	Intact	1	Intact	Intact	Intact	Intact	Intact	Intact	Intact
iSDSE_NORM23	ERR10488896	equisimilis	Human	stG6.3	12	Intact	Intact	Intact	Intact	Intact (IS1548 after comS)	2	Intact	Intact	Intact	Intact	Intact	Intact	Intact	Yes
iSDSE_NORM24	ERR10679316	equisimilis	Human	stG643.0	73	Intact	Intact	Intact	Intact	Intact (IS1548 after comS)	2	Intact	Intact	Intact	Intact	Intact	Intact	Intact
iSDSE_NORM25	ERR10488913	equisimilis	Human	stC5345.0	17	Intact	Intact	Intact	Intact	Intact (IS1548 after comS)	2	Intact	Intact	Intact	Intact	Intact	Intact	Intact	Yes
iSDSE_NORM26	ERR10488914	equisimilis	Human	stC74a.0	17	Intact	Intact	Intact	Intact	Intact (IS1548 after comS)	2	Intact	Intact	Intact	Intact	Intact	Intact	Intact
iSDSE_NORM27	ERR10483667	equisimilis	Human	stG245.0	29	Intact	Intact	Intact	Intact	Intact	1	Intact	Intact	Intact	Intact	Intact	Intact (IS3 before ssbB)	Intact
iSDSE_NORM28	ERR10679317	equisimilis	Human	stG485.19	17	Intact	comEC truncated (mutation)	Intact	Intact	Intact (IS1548 after comS)	2	Intact	Intact	Intact	Intact	Intact	Intact	Intact
iSDSE_NORM29	ERR10679319	equisimilis	Human	stC74a.0	77	Intact	Intact	Intact	Intact	Intact	1	Intact	Intact	Intact	Intact	Intact	Intact	Intact	Yes
iSDSE_NORM30	ERR10679320	equisimilis	Human	stG2574.3	20	Intact	Intact	Intact	Intact	Intact	1	Intact	Intact	Intact	Intact	Intact	Intact	Intact
iSDSE_NORM31	ERR10679322	equisimilis	Human	stG485.0	149	Intact	Intact	comFA truncated (mutation)	comGD truncated (Streptococcus phage A25-like)	Intact (IS1548 after comS)	1	Intact	Intact	Intact	Intact	Intact	Intact	Intact
iSDSE_NORM32	ERR10679323	equisimilis	Human	stG6.4	12	Intact	Intact	Intact	Intact	Intact (IS1548 after comS)	2	Intact	Intact	Intact	Intact	Intact	Intact	Intact	Yes
iSDSE_NORM33	ERR10679324	equisimilis	Human	stG62647.0	20	Intact	Intact	Intact	Intact	Intact	1	Intact	Intact	Intact	Intact	Intact	Intact	Intact
iSDSE_NORM34	ERS5692434	equisimilis	Human	stC74a.0	29	Intact	Intact	Intact	Intact	Intact	1	Intact	Intact	Intact	Intact	Intact	Intact	Intact	Yes
iSDSE_NORM35	ERS5692435	equisimilis	Human	stG2078.0	17	Intact	Intact	Intact	Intact	Intact (IS1548 after comS)	2	Intact	Intact	Intact	Intact	Intact	Intact	Intact
iSDSE_NORM36	GCA_011379535.1	equisimilis	Human	stG2574.3	23	Intact	Intact	Intact	Intact	Intact	1	Intact	Intact	Intact	Intact	Intact	Intact	Intact
iSDSE_NORM37	ERS5692436	equisimilis	Human	stG485.0	17	Intact	comEC truncated (mutation)	Intact	Intact	Intact (IS1548 after comS)	2	Intact	Intact	Intact	Intact	Intact	Intact	Intact
iSDSE_NORM38	ERS5692437	equisimilis	Human	stG485.0	30	Intact	Intact	Intact	Intact	Intact	2	Intact	Intact	Intact	Intact	Intact	Intact	Intact
iSDSE_NORM39	ERR10679327	equisimilis	Human	stG485.0	17	Intact	comEC truncated (mutation)	Intact	Intact	Intact (IS1548 after comS)	2	Intact	sigX truncated (mutation)	Intact	Intact	Intact	Intact	Intact
iSDSE_NORM40	ERS5692438	equisimilis	Human	stG62647.0	20	Intact	Intact	Intact	Intact	Intact	1	Intact	Intact	Intact	Intact	Intact	Intact	Intact
iSDSE_NORM41	ERS5692439	equisimilis	Human	stG643.0	12	Intact	Intact	Intact	Intact	Intact (IS1548 after comS)	2	Intact	Intact	Intact	Intact	Intact	Intact	Intact
iSDSE_NORM42	ERS5692440	equisimilis	Human	stG245.0	29	Intact	Intact	Intact	comGD truncated (Streptococcus phage A25-like)	Intact	1	Intact	Intact	endA truncated (mutation)	Intact	Intact	Intact	Intact
iSDSE_NORM43	ERR10489037	equisimilis	Human	stG245.0	29	Intact	Intact	Intact	Intact	Intact	1	Intact	Intact	endA truncated (mutation)	Intact	Intact	Intact	Intact	Yes
iSDSE_NORM44	ERS5692441	equisimilis	Human	stG643.0	12	Intact	Intact	Intact	Intact	Intact (IS1548 after comS)	2	Intact	Intact	Intact	Intact	Intact	Intact	Intact
iSDSE_NORM45	ERR10679328	equisimilis	Human	stG480.0	17	Intact	Intact	Intact	Intact	Intact (IS1548 after comS)	2	Intact	Intact	Intact	Intact	Intact	Intact	Intact
iSDSE_NORM46	ERS5692442	equisimilis	Human	stG62647.0	20	Intact	Intact	Intact	Intact	Intact	1	Intact	Intact	Intact	Intact	Intact	Intact	Intact
iSDSE_NORM47	GCA_011327345.1	equisimilis	Human	stG2078.0	17	Intact	Intact	Intact	Intact	Intact (IS1548 after comS)	2	Intact	Intact	Intact	Intact	Intact	Intact	Intact
iSDSE_NORM48	ERS5692443	equisimilis	Human	stC74a.0	17	Intact	Intact	Intact (ICEtnGBS2 after comFC)	Intact	Intact (IS1548 after comS)	2	Intact	Intact	Intact	Intact	Intact	Intact	Intact
iSDSE_NORM49	ERS5692444	equisimilis	Human	stG62647.0	20	Intact	Intact	Intact	Intact	Intact	1	Intact	Intact	Intact	Intact	Intact	Intact	Intact	Yes
iSDSE_NORM50	ERS5692445	equisimilis	Human	stC74a.0	77	Intact	Intact	Intact	Intact	Intact	1	Intact	Intact	Intact	Intact	Intact	Intact	Intact	Yes
iSDSE_NORM51	ERS5692446	equisimilis	Human	stG62647.0	20	Intact	Intact	Intact	Intact	Intact	1	Intact	Intact	Intact	Intact	Intact	Intact	Intact
iSDSE_NORM52	ERS5692447	equisimilis	Human	stG485.0	29	Intact	Intact	Intact	Intact	Intact	1	Intact	Intact	Intact	Intact	Intact	Intact	Intact	Yes
iSDSE_NORM53	ERR10679329	equisimilis	Human	stG485.0	17	Intact	comEC truncated (mutation)	Intact	Intact	Intact (IS1548 after comS)	2	Intact	Intact	Intact	Intact	Intact	Intact	Intact
iSDSE_NORM54	ERS5692448	equisimilis	Human	stC5345.0	17	Intact	Intact	Intact	Intact	Intact (IS1548 after comS)	2	Intact	Intact	Intact	Intact	Intact	Intact	Intact
iSDSE_NORM55	ERS5692449	equisimilis	Human	stG480.0	8	Intact	Intact	Intact	Intact	Intact	1	Intact	Intact	Intact	Intact	Intact	Intact	Intact
iSDSE_NORM56	ERS5692450	equisimilis	Human	stG480.0	8	Intact	Intact	Intact	Intact	Intact	1	Intact	Intact	Intact	Intact	Intact	Intact	Intact
iSDSE_NORM57	ERS5692451	equisimilis	Human	stG62647.0	20	Intact	Intact	Intact	Intact	Intact	1	Intact	Intact	Intact	Intact	Intact	Intact	Intact
iSDSE_NORM58	GCA_011379515.1	equisimilis	Human	stC74a.0	17	Intact	Intact	Intact	Intact	Intact (IS1548 after comS)	2	Intact	Intact	Intact	Intact	Intact	Intact	Intact
iSDSE_NORM59	ERS5692452	equisimilis	Human	stG2078.0	17	Intact	Intact	Intact	Intact	Intact (IS1548 after comS)	2	Intact	Intact	Intact	Intact	Intact	Intact	Intact
iSDSE_NORM60	ERR10679331	equisimilis	Human	stG166b.0	29	Intact	Intact	Intact	Intact	Intact	1	Intact	Intact	Intact (IS1548 after endA)	Intact	Intact	Intact	Intact
iSDSE_NORM61	ERR10679333	equisimilis	Human	stG245.0	595	Intact	Intact	Intact	Intact	Intact	1	Intact	Intact	endA truncated (mutation)	Intact	Intact	Intact	Intact	Yes
iSDSE_NORM62	ERR10679335	equisimilis	Human	stG245.0	595	Intact	Intact	Intact	Intact	Intact	1	Intact	Intact	endA truncated (mutation)	Intact	Intact	Intact	Intact	Yes
iSDSE_NORM63	ERS5692453	equisimilis	Human	stG2078.0	17	Intact	Intact	Intact	Intact	Intact (IS1548 after comS)	2	Intact	Intact	Intact	Intact	Intact	Intact	Intact
iSDSE_NORM64	ERR10679337	equisimilis	Human	stG485.0	29	Intact	Intact	Intact	Intact	Intact	1	Intact	Intact	Intact	Intact	Intact	Intact	Intact	Yes
iSDSE_NORM65	ERR10679338	equisimilis	Human	stG840.0	30	Intact	Intact	Intact	comGG truncated (IS1548)	Intact	2	Intact	Intact	Intact	Intact	Intact	Intact	Intact	Yes
iSDSE_NORM66	ERS5692454	equisimilis	Human	stG480.0	8	Intact	Intact	Intact	Intact	Intact	1	Intact	Intact	Intact	Intact	Intact	Intact	Intact
iSDSE_NORM67	ERS5692455	equisimilis	Human	stC74a.0	17	Intact	Intact	Intact (ICEtnGBS2 after comFC)	Intact	Intact (IS1548 after comS)	2	Intact	Intact	Intact	Intact	Intact	Intact	Intact	Yes
iSDSE_NORM68	ERS5692456	equisimilis	Human	stG10.0	15	Intact	Intact	Intact	Intact	Intact	1	Intact	Intact	Intact	Intact	Intact	Intact	Intact
iSDSE_NORM69	ERS5692457	equisimilis	Human	stG62647.0	20	Intact	Intact	Intact	Intact	Intact	1	Intact	Intact	Intact	Intact	Intact	Intact	Intact
iSDSE_NORM70	ERR10679340	equisimilis	Human	stC74a.0	29	Intact	Intact	Intact	Intact	Intact	1	Intact	Intact	Intact	Intact	dprA truncated (IS1548)	Intact	Intact	Yes
iSDSE_NORM71	ERR10679342	equisimilis	Human	stG6.0	63	Intact	Intact	Intact	Intact	Intact	2	Intact (IS1182 after recA)	Intact	Intact	Intact	Intact	Intact	Intact	Yes
iSDSE_NORM72	ERR10679344	equisimilis	Human	stG62647.0	602	Intact	Intact	Intact	Intact	Intact	1	Intact	Intact	Intact	Intact	Intact	Intact	Intact
iSDSE_NORM73	ERR10679350	equisimilis	Human	stG6.4	585	Intact	Intact	Intact	Intact	Intact	1	Intact	Intact	Intact	Intact	Intact	Intact	Intact	Yes
iSDSE_NORM74	ERR10679351	equisimilis	Human	stG643.1	183	Intact	Intact	Intact	Intact	Intact	1	Intact	Intact	Intact	Intact	Intact	Intact	Intact	Yes
iSDSE_NORM75	ERR10483751	equisimilis	Human	stG6.0	570	Intact	Intact	Intact	Intact	Intact	1	Intact	Intact	Intact	Intact	Intact	Intact	Intact
iSDSE_NORM76	ERR10483759	equisimilis	Human	stG245.0	595	Intact	Intact	Intact	Intact	Intact	1	Intact	Intact	endA truncated (mutation)	Intact	Intact	Intact	Intact	Yes
iSDSE_NORM77	ERR10679354	equisimilis	Human	stG245.0	15	Intact	Intact	Intact	Intact	Intact	1	Intact	Intact	Intact	Intact	Intact	Intact	Intact
iSDSE_NORM78	ERR10679356	equisimilis	Human	stG62647.0	20	Intact	Intact	Intact	Intact	Intact	1	Intact	Intact	Intact	Intact	Intact	Intact	Intact
iSDSE_NORM79	ERR10679358	equisimilis	Human	stG62647.0	20	Intact	Intact	Intact	Intact	Intact	1	Intact	Intact	Intact	Intact	Intact	Intact	Intact
iSDSE_NORM80	ERR10679360	equisimilis	Human	stG643.1	183	Intact	Intact	Intact	Intact	Intact	1	Intact	Intact	Intact	Intact	Intact	Intact	Intact
iSDSE_NORM81	ERR10679362	equisimilis	Human	stG245.1	282	Intact	Intact	Intact	Intact	Intact (IS1548 after comS)	2	Intact	Intact	Intact	Intact	Intact	Intact	Intact
iSDSE_NORM82	ERR10679364	equisimilis	Human	stG480.0	8	Intact	Intact	Intact (ICEtnGBS2 after comFC)	comGD truncated (Streptococcus phage A25-like)	Intact	1	Intact	Intact	Intact	Intact	Intact	Intact	Intact
iSDSE_NORM83	ERR10679366	equisimilis	Human	stC74a.0	17	Intact	Intact	Intact	Intact	Intact (IS1548 after comS)	2	Intact	Intact	Intact	Intact	Intact	Intact	Intact
iSDSE_NORM84	ERR10679368	equisimilis	Human	stG480.0	8	Intact	Intact	Intact	Intact	Intact	1	Intact	Intact	Intact	Intact	Intact	Intact	Intact
iSDSE_NORM85	ERR10679371	equisimilis	Human	stG2078.0	17	Intact	Intact	Intact	Intact	Intact (IS1548 after comS)	2	Intact	Intact	Intact	Intact	Intact	Intact	Intact	Yes
iSDSE_NORM86	ERR10679373	equisimilis	Human	stG643.1	183	Intact	Intact	Intact	Intact	Intact	1	Intact	Intact	Intact	Intact	Intact	Intact	Intact
iSDSE_NORM87	ERR10679375	equisimilis	Human	stG6.3	12	Intact	Intact	Intact	comGD truncated (Streptococcus phage A25-like)	Intact (IS1548 after comS)	2	Intact	Intact	Intact	Intact	Intact	Intact	Intact	Yes
iSDSE_NORM88	ERR10679377	equisimilis	Human	stG10.0	15	Intact	Intact	Intact	Intact	Intact	1	Intact	Intact	Intact	Intact	dprA truncated (IS1548)	Intact	Intact
iSDSE_NORM89	ERR10679379	equisimilis	Human	stG652.0	586	Intact	Intact	Intact	comGD truncated (Streptococcus phage A25-like)	Intact	2	Intact (IS1182 after recA)	Intact	Intact	Intact	Intact	Intact	Intact
iSDSE_NORM90	ERR10679381	equisimilis	Human	stG2078.0	17	Intact	Intact	Intact	comGF truncated (mutation)	Intact (IS1548 after comS)	2	Intact	Intact	Intact	Intact	Intact	Intact	Intact
iSDSE_NORM91	ERR10679383	equisimilis	Human	stG485.0	55	Intact	Intact	Intact	Intact	Intact	1	Intact	Intact	Intact	Intact	Intact	Intact	Intact
iSDSE_NORM92	ERR10679384	equisimilis	Human	stG245.0	29	Intact	Intact	Intact	Intact	Intact	1	Intact	Intact	endA truncated (mutation)	Intact	Intact	Intact	Intact
iSDSE_NORM93	ERR10679387	equisimilis	Human	stG10.0	587	Intact	Intact	Intact	Intact	Intact	1	Intact	Intact	Intact	Intact	Intact	Intact	Intact	Yes
iSDSE_NORM94	ERR10679389	equisimilis	Human	stG2078.0	17	Intact	Intact	Intact	comGF truncated (mutation)	Intact (IS1548 after comS)	2	Intact	Intact	Intact	Intact	Intact	Intact	Intact
iSDSE_NORM95	ERR10679391	equisimilis	Human	stC74a.0	29	Intact	Intact	Intact	comGD truncated (Streptococcus phage A25-like)	Intact	1	Intact	Intact	Intact	Intact	Intact	Intact	Intact	Yes
iSDSE_NORM96	ERR10679393	equisimilis	Human	stG652.0	114	Intact	Intact	Intact	comGD truncated (Streptococcus phage A25-like)	Intact	1	Intact	Intact	Intact	Intact	Intact	Intact (IS3 before ssbB)	Intact
iSDSE_NORM97	ERR10679395	equisimilis	Human	stG62647.0	20	Intact	Intact	Intact	Intact	Intact	1	Intact	Intact	Intact	Intact	Intact	Intact	Intact	Yes
iSDSE_NORM98	ERR10679397	equisimilis	Human	stG10.0	15	Intact	Intact	Intact	Intact	Intact	1	Intact	Intact	Intact	Intact	Intact	Intact	Intact
iSDSE_NORM99	ERR10679400	equisimilis	Human	stC74a.0	77	Intact	Intact	Intact	Intact	Intact	1	Intact	Intact	Intact	Intact	Intact	Intact	Intact	Yes
iSDSE_NORM100	ERR10679402	equisimilis	Human	stG10.0	15	comC truncated (mutation)	Intact	Intact	Intact	Intact	1	Intact	Intact	Intact	Intact	Intact	Intact	Intact
iSDSE_NORM101	ERR10679404	equisimilis	Human	stG2078.0	183	comC truncated (mutation)	Intact	Intact	Intact	Intact	1	Intact	Intact	Intact	Intact	Intact	Intact	Intact
iSDSE_NORM102	ERR10679406	equisimilis	Human	stG643.0	73	Intact	Intact	Intact	Intact	Intact (IS1548 after comS)	2	Intact	Intact	Intact	Intact	Intact	Intact	Intact
iSDSE_NORM103	ERR10679408	equisimilis	Human	stG6792.0	4	Intact	Intact	Intact	comGF truncated (IS982-family)	Intact	2	Intact	Intact	Intact	Intact	Intact	Intact	Intact
iSDSE_NORM104	ERR10679410	equisimilis	Human	stG2078.0	593	Intact	Intact	Intact	Intact	Intact (IS1548 after comS)	2	Intact	Intact	Intact	Intact	Intact	Intact	Intact
iSDSE_NORM105	ERR10679411	equisimilis	Human	stG62647.0	20	Intact	Intact	Intact	Intact	Intact	1	Intact	Intact	Intact	Intact	Intact	Intact	Intact	Yes
iSDSE_NORM106	ERR10679415	equisimilis	Human	stC74a.0	29	Intact	Intact	Intact	comGD truncated (Streptococcus phage A25-like)	Intact	1	Intact	Intact	Intact	Intact	Intact	Intact	Intact	Yes
iSDSE_NORM107	ERR10679416	equisimilis	Human	stC74a.0	77	Intact	Intact	Intact	comGD truncated (Streptococcus phage A25-like)	Intact	1	Intact	Intact	Intact	Intact	Intact	Intact	Intact	Yes
iSDSE_NORM108	ERR10679418	equisimilis	Human	stC74a.0	29	Intact	Intact	Intact	comGD truncated (Streptococcus phage A25-like)	Intact	1	Intact	Intact	Intact	Intact	Intact	Intact	Intact
iSDSE_NORM109	ERR10679421	equisimilis	Human	stG485.0	55	Intact	Intact	Intact	Intact	Intact	1	Intact	Intact	Intact	Intact	Intact	Intact	Intact
iSDSE_NORM110	ERR10679424	equisimilis	Human	stG6.3	20	Intact	Intact	Intact	Intact	Intact	1	Intact	Intact	Intact	Intact	Intact	Intact	Intact
iSDSE_NORM111	ERR10679426	equisimilis	Human	stC74a.0	17	Intact	Intact	Intact	Intact	Intact (IS1548 after comS)	2	Intact	Intact	Intact	Intact	Intact	Intact	Intact
iSDSE_NORM112	ERR10679429	equisimilis	Human	stG485.0	596	Intact	comEC truncated (mutation)	Intact	Intact	Intact (IS1548 after comS)	2	Intact	Intact	Intact	Intact	Intact	Intact	Intact	Yes
iSDSE_NORM113	ERR10679430	equisimilis	Human	stG485.0	17	Intact	comEC truncated (mutation)	Intact	Intact	Intact (IS1548 after comS)	2	Intact	Intact	Intact	Intact	Intact	Intact	Intact
iSDSE_NORM114	ERR10488895	equisimilis	Human	stG6.3	597	Intact	Intact	Intact	Intact	Intact (IS1548 after comS)	2	Intact	Intact	Intact	Intact	Intact	Intact	Intact
iSDSE_NORM115	ERR10489036	equisimilis	Human	stG652.8	594	Intact	Intact	Intact	Intact	Intact	1	Intact	Intact	Intact	Intact	Intact	Intact	Intact
iSDSE_NORM116	ERR10489039	equisimilis	Human	emm220.0	571	Intact	Intact	Intact	Intact	Intact	2	Intact	Intact	Intact	coiA truncated (mutation)	Intact	Intact	Intact
iSDSE_NORM117	ERR10679432	equisimilis	Human	stC5345.0	17	Intact	Intact	Intact	Intact	Intact (IS1548 after comS)	2	Intact	Intact	Intact	Intact	Intact	Intact	Intact	Yes
iSDSE_NORM118	ERR10489040	equisimilis	Human	stG2078.0	584	Intact	Intact	Intact	Intact	Intact (IS1548 after comS)	2	Intact	Intact	Intact	Intact	Intact	Intact	Intact	Yes
iSDSE_NORM119	ERR10489043	equisimilis	Human	stC5345.0	572	Intact	Intact	comFC truncated (IS982-family)	Intact	Intact (IS1548 after comS)	2	Intact	Intact	Intact	Intact	Intact	Intact	Intact
B02	ERS5685010	dysgalactiae	Cow	Mcow2	302	Intact	Intact	Intact	comGC truncated (Streptococcus phage A25-like)	Intact (IS256 after comR)	1	Intact	Intact (IS30 after sigX)	Intact	Intact (IS3 before coiA)	Intact	Intact	Intact
B149	ERS5685009	dysgalactiae	Cow	Mcow2	302	Intact	Intact	Intact	comGC truncated (Streptococcus phage A25-like)	comR truncated (IS)	1	Intact	Intact (IS30 after sigX)	Intact	Intact (IS3 before coiA)	Intact	Intact	Intact
B237	ERS5685008	dysgalactiae	Cow	Mcow2	302	Intact	Intact	Intact	Intact	Intact (IS256 after comR)	1	Intact	Intact (IS30 after sigX)	Intact	Intact (IS3 before coiA)	Intact	Intact	Intact	Yes
MA201	ERS5685011	dysgalactiae	Cow	Msheep2	531	Intact	Intact	Intact	Intact	comR truncated (IS)	1	Intact	Intact	Intact	Intact (IS3 before coiA)	Intact	Intact	Intact
Stdys003	ERS5685014	dysgalactiae	Sheep	Msheep1	454	Intact	Intact	Intact	Intact	Intact (IS256 after comR)	1	Intact	Intact (IS30 after sigX)	Intact	Intact (IS3 before coiA)	Intact	Intact	Intact	Yes
Stdys004	ERS5685015	dysgalactiae	Sheep	Msheep2	531	Intact	Intact	Intact	Intact	Intact (IS256 after comR)	1	Intact	Intact (IS30 after sigX)	Intact	Intact (IS3 before coiA)	Intact	Intact	Intact
Stdys006	ERS5685017	dysgalactiae	Sheep	Msheep1	454	Intact	Intact	Intact	Intact	Intact (IS256 after comR)	1	Intact	Intact (IS30 after sigX)	Intact	Intact (IS3 before coiA)	Intact	Intact	Intact	Yes
Stdys009	ERS5685020	dysgalactiae	Sheep	Msheep1	454	Intact	Intact	Intact	Intact	Intact (IS256 after comR)	1	Intact	Intact (IS30 after sigX)	Intact	Intact (IS3 before coiA)	Intact	Intact	Intact	Yes
Stdys010	ERS5685021	dysgalactiae	Sheep	Msheep1	454	Intact	Intact	Intact	Intact	comR truncated (mutation)	1	Intact	Intact (IS30 after sigX)	Intact	Intact (IS3 before coiA)	Intact	Intact	Intact	Yes
Stdys011	ERS5685022	dysgalactiae	Sheep	Msheep2	531	Intact	Intact	Intact	Intact	Intact (IS256 after comR)	1	Intact	Intact (IS30 after sigX)	Intact	Intact (IS3 before coiA)	Intact	Intact	Intact
Stdys013	ERS5685023	dysgalactiae	Sheep	Msheep2	531	Intact	Intact	Intact	Intact	Intact (IS256 after comR)	1	Intact	Intact (IS30 after sigX)	Intact	Intact (IS3 before coiA)	Intact	Intact	Intact
Stdys015	ERS5685024	dysgalactiae	Cow	Mcow1	306	Intact	Intact	Intact	Intact	Intact	2	Intact	Intact (IS30 after sigX)	endA truncated (IS3)	Intact (IS3 before coiA)	Intact	Intact	Intact
Stdys017	ERS5685025	dysgalactiae	Cow	Mcow1	532	Intact	Intact	Intact	Intact	Intact (IS256 after comR)	1	Intact	Intact (IS30 after sigX)	Intact	Intact (IS3 before coiA)	Intact	Intact	Intact
Stdys018	ERS5685026	dysgalactiae	Cow	Mcow1	306	Intact	Intact	Intact	Intact	Intact	2	Intact	Intact (IS30 after sigX)	endA truncated (IS3)	Intact (IS3 before coiA)	Intact	Intact	Intact
Stdys019	ERS5685027	dysgalactiae	Cow	Mcow1	453	Intact	Intact	Intact	Intact	Intact (IS256 after comR)	1	Intact	Intact (IS30 after sigX)	Intact	Intact (IS3 before coiA)	Intact	Intact	Intact	Yes
Stdys020	ERS5685028	dysgalactiae	Cow	Mcow1	453	Intact	Intact	Intact	comGC truncated (Streptococcus phage A25-like)	Intact (IS256 after comR)	1	Intact	Intact (IS30 after sigX)	Intact	Intact (IS3 before coiA)	Intact	Intact	Intact
Stdys021	ERS5685029	dysgalactiae	Cow	Mcow4	301	Intact	Intact	Intact	Intact	Intact	2	Intact	Intact (IS30 after sigX)	Intact	Intact (IS3 before coiA)	Intact	Intact	Intact
Stdys022	ERS5685030	dysgalactiae	Cow	Msheep2	531	Intact	Intact	Intact	Intact	Intact (IS256 after comR)	1	Intact	Intact	Intact	Intact (IS3 before coiA)	Intact	Intact	Intact
Stdys023	ERS5685031	dysgalactiae	Cow	Mcow1	453	Intact	Intact	Intact	comGC truncated (Streptococcus phage A25-like)	Intact (IS256 after comR)	1	Intact	Intact (IS30 after sigX)	Intact	Intact (IS3 before coiA)	Intact	Intact	Intact
Stdys025	ERS5685033	dysgalactiae	Sheep	Msheep1	454	Intact	Intact	Intact	Intact	Intact (IS256 after comR)	1	Intact	Intact (IS30 after sigX)	Intact	Intact (IS3 before coiA)	Intact	Intact	Intact	Yes
Stdys026	ERS5685034	dysgalactiae	Sheep	Msheep1	454	Intact	Intact	Intact	Intact	Intact (IS256 after comR)	1	Intact	Intact (IS30 after sigX)	Intact	Intact (IS3 before coiA)	Intact	Intact	Intact	Yes
Stdys027	ERS5685035	dysgalactiae	Sheep	Mcow3.0	298	Intact	Intact	Intact	comGC truncated (Streptococcus phage A25-like)	Intact	2	Intact	Intact (IS30 after sigX)	Intact	Intact (IS3 before coiA)	Intact	Intact	Intact	Yes
Stdys029	ERS5685037	dysgalactiae	Sheep	Msheep1	454	Intact	Intact	Intact	Intact	Intact (IS256 after comR)	1	Intact	Intact (IS30 after sigX)	Intact	Intact (IS3 before coiA)	Intact	Intact	Intact	Yes
Stdys030	ERS5685038	dysgalactiae	Sheep	Msheep2	531	Intact	Intact	Intact	Intact	Intact (IS256 after comR)	1	Intact	Intact (IS30 after sigX)	Intact	Intact (IS3 before coiA)	Intact	Intact	Intact
Stdys031	ERS5685039	dysgalactiae	Cow	Mcow1	453	Intact	Intact	Intact	Intact	Intact (IS256 after comR)	1	Intact	Intact (IS30 after sigX)	Intact	Intact (IS3 before coiA)	Intact	Intact	Intact	Yes
Stdys032	ERS5685040	dysgalactiae	Cow	Mcow4	453	Intact	Intact	Intact	Intact	Intact (IS256 after comR)	1	Intact	Intact (IS30 after sigX)	Intact	Intact (IS3 before coiA)	Intact	Intact	Intact
Stdys033	ERS5685041	dysgalactiae	Cow	Mcow1	306	Intact	Intact	Intact	Intact	Intact	2	Intact	Intact	endA truncated (IS3)	Intact (IS3 before coiA)	Intact	Intact	Intact
Stdys034	ERS5685042	dysgalactiae	Cow	Mcow6.2	453	Intact	comEC truncated (mutation)	Intact	comGC truncated (Streptococcus phage A25-like)	Intact (IS256 after comR)	1	Intact	Intact (IS30 after sigX)	Intact	Intact (IS3 before coiA)	Intact	Intact	Intact
Stdys035	ERS5685043	dysgalactiae	Cow	Mcow1	306	Intact	Intact	Intact	Intact	Intact	2	Intact	Intact (IS30 after sigX)	endA truncated (IS3)	Intact (IS3 before coiA)	Intact	Intact	Intact
Stdys036	ERS5685044	dysgalactiae	Cow	Msheep2	531	Intact	Intact	Intact	comGC truncated (Streptococcus phage A25-like)	Intact (IS256 after comR)	1	Intact	Intact (IS30 after sigX)	Intact	Intact (IS3 before coiA)	Intact	Intact	Intact
Stdys037	ERS5685045	dysgalactiae	Cow	Mcow1	453	Intact	Intact	Intact	Intact	Intact (IS256 after comR)	1	Intact	Intact (IS30 after sigX)	Intact	Intact (IS3 before coiA)	Intact	Intact	Intact
Stdys038	ERS5685046	dysgalactiae	Cow	Mcow1	453	Intact	Intact	Intact	Intact	Intact (IS256 after comR)	1	Intact	Intact (IS30 after sigX)	Intact	Intact (IS3 before coiA)	Intact	Intact	Intact	Yes
Stdys039	ERS5685047	dysgalactiae	Cow	Mcow1	453	Intact	Intact	Intact	Intact	Intact (IS256 after comR)	1	Intact	Intact (IS30 after sigX)	Intact	Intact (IS3 before coiA)	Intact	Intact	Intact
Stdys040	ERS5685048	dysgalactiae	Cow	Mcow1	453	Intact	Intact	Intact	comGC truncated (Streptococcus phage A25-like)	Intact (IS256 after comR)	1	Intact	Intact (IS30 after sigX)	Intact	Intact (IS3 before coiA)	Intact	Intact	Intact	Yes
Stdys041	ERS5685049	dysgalactiae	Cow	Mcow2	302	Intact	Intact	Intact	Intact	Intact (IS256 after comR)	1	Intact	Intact (IS30 after sigX)	Intact	Intact (IS3 before coiA)	Intact	Intact	Intact	Yes
Stdys042	ERS5685050	dysgalactiae	Cow	Mcow4	301	Intact	Intact	Intact	Intact	Intact	2	Intact	Intact (IS30 after sigX)	Intact	Intact (IS3 before coiA)	Intact	Intact	Intact	Yes
Stdys048	ERS5685056	dysgalactiae	Cow	Mcow6.0	524	Intact	Intact	Intact	Intact	Intact	2	Intact	Intact	Intact	Intact (IS3 before coiA)	Intact	Intact	Intact
Stdys051	ERS5685059	dysgalactiae	Sheep	Msheep2	531	Intact	Intact	Intact	Intact	comR truncated (IS)	1	Intact (IS1182 after recA)	Intact	Intact	coiA truncated (IS)	Intact (IS after dprA)	Intact	Intact
Stdys055	ERS5685063	dysgalactiae	Sheep	Msheep2	531	Intact	Intact	Intact	Intact	Intact (IS256 after comR)	1	Intact	Intact (IS30 after sigX)	Intact	Intact (IS3 before coiA)	Intact	Intact	Intact
Stdys056	ERS5685064	equisimilis	Sheep	Non	245	Intact	Intact (IS3 before comEA)	Intact	Intact	comR truncated (IS)	1	Intact	Intact	Intact	coiA truncated (IS)	Intact	Intact	Intact
Stdys059	ERS5685067	dysgalactiae	Sheep	Msheep3	306	Intact	Intact	Intact	Intact	Intact	2	Intact	Intact	endA truncated (IS3)	Intact (IS3 before coiA)	Intact	Intact	Intact
Stdys088	ERS6575619	dysgalactiae	Cow	Mcow1	453	comC truncated (mutation)	Intact	Intact	Intact	Intact (IS256 after comR)	1	Intact	Intact (IS30 after sigX)	Intact	Intact (IS3 before coiA)	Intact	Intact	Intact
Stdys094	ERS6575620	dysgalactiae	Cow	Msheep4	454	Intact	Intact	Intact	comGC truncated (Streptococcus phage A25-like)	comR truncated (IS)	1	Intact	Intact (IS30 after sigX)	Intact	Intact (IS3 before coiA)	Intact	Intact	Intact	Yes
Stdys095	ERS6575621	dysgalactiae	Cow	Mcow4	301	Intact	Intact	Intact	Intact	Intact	2	Intact	Intact (IS30 after sigX)	Intact	Intact (IS3 before coiA)	Intact	Intact	Intact
Stdys107	ERS6575622	dysgalactiae	Cow	Mcow2	302	Intact	Intact	Intact	Intact	comR truncated (IS)	1	Intact	Intact	Intact	Intact (IS3 before coiA)	Intact	Intact	Intact
Stdys113	ERS6575623	dysgalactiae	Cow	Msheep2	531	Intact	Intact	Intact	Intact	Intact (IS256 after comR)	1	Intact	Intact (IS30 after sigX)	Intact	Intact (IS3 before coiA)	Intact	Intact	Intact
Stdys117	ERS6575624	dysgalactiae	Cow	Mcow1	453	comC truncated (mutation)	Intact	Intact	Intact	comR truncated (IS)	1	Intact	sigX truncated (IS)	Intact	Intact (IS3 before coiA)	Intact	Intact	Intact
Stdys119	ERS6575625	dysgalactiae	Cow	Mcow1	453	Intact	Intact	Intact	Intact	comR truncated (IS)	1	Intact	Intact (IS30 after sigX)	Intact	Intact (IS3 before coiA)	Intact	Intact	Intact
Stdys120	ERS6575626	dysgalactiae	Cow	Mcow4	301	Intact	Intact	Intact	Intact	Intact	2	Intact	Intact (IS30 after sigX)	Intact	Intact (IS3 before coiA)	Intact	Intact	Intact
Stdys138	ERS6575627	dysgalactiae	Cow	Mcow2	302	Intact	Intact	Intact	Intact	Intact (IS256 after comR)	1	Intact	Intact (IS30 after sigX)	Intact	Intact (IS3 before coiA)	Intact	Intact	Intact
Stdys139	ERS6575628	dysgalactiae	Cow	Mcow1	453	Intact	Intact	Intact	Intact	comR truncated (IS)	1	Intact	Intact	Intact	Intact (IS3 before coiA)	Intact	Intact	Intact	Yes
Stdys150	ERS6575629	dysgalactiae	Cow	Mcow2	302	Intact	Intact (IS3 before comEA)	Intact	Intact	comR truncated (IS)	1	Intact	Intact	Intact	Intact (IS3 before coiA)	Intact	Intact (IS after ssbB)	Intact	Yes
Stdys162	ERS6104859	dysgalactiae	Sheep	Msheep4	454	Intact	Intact	Intact	Intact	comR truncated (IS)	1	Intact	Intact (IS30 after sigX)	Intact	Intact (IS3 before coiA)	Intact	Intact	Intact	Yes
Stdys169	ERS6104866	dysgalactiae	Sheep	Msheep2	531	Intact	Intact	Intact	Intact	Intact (IS256 after comR)	1	Intact	Intact	Intact	Intact (IS3 before coiA)	Intact	Intact	Intact
Stdys191	ERS6575630	dysgalactiae	Cow	Mcow1	306	Intact	Intact	Intact	Intact	Intact	2	Intact	Intact	endA truncated (IS3)	Intact (IS3 before coiA)	Intact	Intact	Intact
Stdys198	ERS6575631	dysgalactiae	Sheep	Msheep4	454	Intact (IS3 before comC)	Intact (IS3 before comEA)	Intact	Intact	comR truncated (IS)	1	Intact	Intact (IS30 after sigX)	Intact	Intact (IS3 before coiA)	Intact	Intact	Intact
Stdys203	ERS6575632	dysgalactiae	Sheep	Msheep1	454	Intact	Intact	Intact	Intact	Intact (IS256 after comR)	1	Intact	Intact (IS30 after sigX)	Intact	Intact (IS3 before coiA)	Intact	Intact	Intact	Yes
Stdys212	ERS6575633	dysgalactiae	Sheep	Msheep2	531	Intact	Intact	Intact	Intact	Intact (IS256 after comR)	1	Intact	Intact (IS30 after sigX)	Intact	Intact (IS3 before coiA)	Intact	Intact	Intact
Stdys216	ERS6575634	dysgalactiae	Sheep	Msheep1	454	Intact	Intact	Intact	Intact	Intact (IS256 after comR)	1	Intact	Intact (IS30 after sigX)	Intact	Intact (IS3 before coiA)	Intact	Intact	Intact	Yes
Stdys221	ERS6575635	dysgalactiae	Sheep	Msheep4	454	Intact	Intact	Intact	Intact	comR truncated (IS)	1	Intact	Intact (IS30 after sigX)	Intact	Intact (IS3 before coiA)	Intact	Intact	Intact	Yes
