# Supplementary material for: Genetic modification of Streptococcus dysgalactiae by natural transformation
Source: mSphere. 2024 Jun 21;9(7):e00214-24. doi: 10.1128/msphere.00214-24 (PMC11288034; doi:10.1128/msphere.00214-24)
Supplement: Supplemental Tables — Tables S2-S6. [file msphere.00214-24-s0003.xlsx]

## Sheet: TableS2_TPMs
				NORM77			Stdys021
NORM77	Stdys021	gene	Product	t0	t10	t60	t0	t0	t5	t5	t30	t30
NORM77_00001	Stdys021_01071	rpmH	50S ribosomal protein L34	266.84	238.96	295.66	228.98	385.01	525.21	466.6	335.26	270.87
NORM77_00002	Stdys021_01072	nanE	Putative N-acetylmannosamine-6-phosphate 2-epimerase	2.6	3.51	2.95	3.87	4.48	6.13	6.15	9.22	10.29
NORM77_00003	Stdys021_01073		Putative ABC transporter substrate-binding protein YesO	3.21	3.13	2.63	4.18	4.58	4.26	5.58	7.46	10.97
NORM77_00004	Stdys021_01074	lacF	Lactose transport system permease protein LacF	2.59	2.78	2.16	3.03	3.3	4.57	3.46	6.46	7.95
NORM77_00005	Stdys021_01075	araQ	L-arabinose transport system permease protein AraQ	2.65	3.49	4.65	5.31	5.86	3.16	3.8	6.7	9.84
NORM77_00006	Stdys021_01076			4.02	4.93	3.71	6.09	3.23	4.58	3.57	5.14	9.64
NORM77_00007	Stdys021_01077			5.01	4.77	4.28	4.09	5.35	3.84	3.93	8.13	6.41
NORM77_00008	Stdys021_01078	nanA	N-acetylneuraminate lyase	6.45	5.96	4.12	4.86	4.8	5.2	4.66	6.56	7.08
NORM77_00009	Stdys021_01079	bglK	Beta-glucoside kinase	8.64	8.65	6.15	8.43	8.15	7.9	7.13	12.34	10.45
NORM77_00010	Stdys021_01080	ybbH	putative HTH-type transcriptional regulator YbbH	113.92	113.39	94.61	139.33	123.67	125.27	120.09	139.62	142.42
NORM77_00011	Stdys021_01081	yecD	Isochorismatase family protein YecD	1.7	1.69	1.14	4.51	5.95	10.62	7.64	2.82	3.07
NORM77_00012	Stdys021_01085	dtd3	D-aminoacyl-tRNA deacylase	206.27	180.3	173.34	208.47	187.55	184.92	187.8	202.68	217.55
NORM77_00013	Stdys021_01086	rnmV	Ribonuclease M5	286.9	251.12	252.56	243.32	209.35	206.65	211.07	242.5	246.63
NORM77_00014	Stdys021_01087	rsmA	Ribosomal RNA small subunit methyltransferase A	285.04	272.73	261.67	186.6	156	163.95	169.04	198.34	205
NORM77_00015				123.4	125.27	115.27
NORM77_00016	Stdys021_01090	rsgA	Small ribosomal subunit biogenesis GTPase RsgA	274.48	263.12	283	230.66	234.51	223.89	216.8	247.15	254.36
NORM77_00017	Stdys021_01091	rpe	Ribulose-phosphate 3-epimerase	329.71	299.21	309.21	238	237.64	242.65	217.64	287.62	287.6
NORM77_00018	Stdys021_01092	thiN	Thiamine pyrophosphokinase	251.43	250.17	293.86	205.88	195.47	202.52	193.3	252.04	273.81
NORM77_00019	Stdys021_01093			282.84	278.65	349.49	206.23	213.34	208.45	205.18	275.72	298.03
NORM77_00020	Stdys021_01094	yhaM	3'-5' exoribonuclease YhaM	303.43	327.36	399.73	259.17	258.46	260.16	265.41	349.48	361.16
NORM77_00021	Stdys021_01095	purR	Pur operon repressor	470.43	513.21	471.72	256.18	233.75	241.03	250.64	260.87	243.43
NORM77_00022		smc	Chromosome partition protein Smc	709.22	779.83	822.56
NORM77_00023	Stdys021_01097	rpsL	30S ribosomal protein S12	6377.82	6530.78	5436.57	4755.63	5220.12	4839.21	4720.73	4820.43	4922.79
NORM77_00024	Stdys021_01098	rpsG	30S ribosomal protein S7	7731.3	7266.59	6435.04	5037.75	4853.73	4585.3	4612.48	4721.06	4768.8
NORM77_00025	Stdys021_01099	fus	Elongation factor G	5493.79	5216.28	5022.71	4016.97	3710.38	3211.28	3297.43	3412.81	3837.31
NORM77_00026	Stdys021_01100	gap	Glyceraldehyde-3-phosphate dehydrogenase	8721.56	8328.37	11909	7753.84	7392.34	7274.69	7246.97	12353.6	11680
NORM77_00027	Stdys021_01101	hel	Lipoprotein E	214.26	214.25	267.86	544.12	599.18	650.11	638.88	744.67	707.13
NORM77_00028	Stdys021_01162	pgk	Phosphoglycerate kinase	1923.84	2023.07	2271.7	2250.22	1979.57	1912.39	1956.25	2501.37	2561.97
NORM77_00029	Stdys021_01163			126.88	110.01	100.47	159.66	182.35	149.7	154.4	165.01	168.71
NORM77_00030	Stdys021_01164	glnR	HTH-type transcriptional regulator GlnR	260.87	273.06	1455.72	490.89	496.01	463.82	455.94	582.93	557.92
NORM77_00031	Stdys021_01165	glnA	Glutamine synthetase	318.58	319.68	1674.65	554.42	511.97	478.26	476.57	641.9	634
NORM77_00032	Stdys021_01166	oppA	Oligopeptide-binding protein OppA	497.38	389.9	375.87	1109.25	1050.14	994.24	978.63	439.76	445.15
NORM77_00033	Stdys021_01167	oppB	Oligopeptide transport system permease protein OppB	98.36	96.67	105.29	240.31	205.96	184.37	216.39	66.04	70.76
NORM77_00034	Stdys021_01168	oppC	Oligopeptide transport system permease protein OppC	155.94	137.86	146.08	295.66	240.19	248.84	277.72	75.06	81.26
NORM77_00035	Stdys021_01169	oppD	Oligopeptide transport ATP-binding protein OppD	222.85	198.03	183.39	442.05	353.7	390.67	431.18	114.32	143.04
NORM77_00036	Stdys021_01170	oppF	Oligopeptide transport ATP-binding protein OppF	246.76	226.15	209.31	531.15	454.4	581.91	608.27	151.39	170.42
NORM77_00037	Stdys021_01171	rnj1	Ribonuclease J 1	969.95	868.91	770.77	812.13	762.77	762.99	781.17	633.39	656.43
NORM77_00038	Stdys021_01172			1044.75	1014.48	845.25	936.53	1049.8	1098.47	924.63	789.94	806.44
NORM77_00039	Stdys021_01173	tsaB	tRNA threonylcarbamoyladenosine biosynthesis protein TsaB	246.29	219.47	201.76	240.1	217.44	213.14	215.28	221.94	210.03
NORM77_00040	Stdys021_01174	mshD	Mycothiol acetyltransferase	297.84	265.82	243.13	257.47	237	231.94	228.33	235.92	220.12
NORM77_00041	Stdys021_01175	tsaD	tRNA N6-adenosine threonylcarbamoyltransferase	410.49	315.23	279.09	308.86	270.3	257.64	263.23	238.99	249.09
NORM77_00042	Stdys021_01176	rpsN2	Alternate 30S ribosomal protein S14	336.2	382.9	213.81	232.97	258.59	216.03	235.13	553.85	542.79
NORM77_00043				17.14	19.12	12.25
NORM77_00044	Stdys021_01177			86.61	104.81	107.29	123.99	115.8	100.04	113.17	91.89	97.62
NORM77_00045	Stdys021_01178			228	207.59	238.87	124.51	122.32	186.58	195.7	207.2	199.03
NORM77_00046	Stdys021_01179	dinG	3'-5' exonuclease DinG	60.39	61.69	56.94	31.63	39.74	43.41	43.92	56.83	46.52
NORM77_00047	Stdys021_01180			66.35	67.6	60.22	36.77	43.3	34.84	39.59	43.65	40.62
NORM77_00048	Stdys021_01181		Nucleoid-associated protein	254.97	240.57	244.54	323.6	380.19	403.12	402.73	316.52	272.68
NORM77_00049	Stdys021_01182	xerC	Tyrosine recombinase XerC	293.56	287.34	312.93	419.3	412.48	436.26	443.39	364.05	344.99
NORM77_00050	Stdys021_01183			59.71	54.04	61.73	45.46	43.6	52.3	51.09	37.49	42.16
NORM77_00051	Stdys021_01184			23.56	22.09	30.89	6.22	6.56	9.61	11.42	8.23	8.22
NORM77_00052				24.4	28.93	33.97
NORM77_00053		irtA	Iron import ATP-binding/permease protein IrtA	26.95	29.69	75.41
NORM77_00054			putative ABC transporter ATP-binding protein	65.86	55.02	155.19
NORM77_00055				91.08	80.25	200.83
NORM77_00056		ecfT	Energy-coupling factor transporter transmembraneprotein EcfT	84.73	69.01	197.78
NORM77_00057		ykoD	Putative HMP/thiamine import ATP-binding proteinYkoD	94.2	76.03	191.75
NORM77_00058				2.06	1.28	2.31
NORM77_00059				7.73	3.86	3.83
NORM77_00060				4.63	5.17	6.66
NORM77_00061		Int-Tn	Transposase from transposon Tn916	76.62	64.55	69.89
NORM77_00062	Stdys021_01193			51.19	43.39	45.32	7.78	6.49	11.54	11.94	12.38	9.31
NORM77_00063	Stdys021_01199			99.88	108.61	108.53	97.07	116.99	115.06	113.05	131.58	136.57
NORM77_00064	Stdys021_01200			3.35	3.1	5.44	9.7	21.67	24.97	22.15	16.57	14.05
NORM77_00065	Stdys021_01201			142.74	109.36	96.11	116.57	133.64	127.05	110.75	84.77	94.61
NORM77_00066	Stdys021_01204	pepX	Xaa-Pro dipeptidyl-peptidase	181.18	190.58	230.73	226.86	234.84	226.88	224.16	395.91	424.22
NORM77_00067	Stdys021_01205	gla	Glycerol facilitator-aquaporin gla	2572.27	2218.38	2080.49	1884.4	1848.09	1877.36	1823.55	1502.4	1598.74
NORM77_00068	Stdys021_01206			533.09	366.29	269.71	155.42	164.32	184.69	155.69	128.17	132.14
NORM77_00069	Stdys021_01207			341.91	366.68	382.8	452.27	464.56	452.43	441.53	455.14	421.94
NORM77_00070	Stdys021_01208	yfeW	Putative D-alanyl-D-alanine carboxypeptidase	187.47	191.14	166.35	133.26	140.01	131.11	137.67	139.19	140.88
NORM77_00071		rbsR	Ribose operon repressor	98.81	98.55	97.54
NORM77_00072		yteP	putative multiple-sugar transport system permease YteP	8.2	13.12	10.03
NORM77_00073		melC	Melibiose/raffinose/stachyose import permease protein MelC	16.58	12.41	13.05
NORM77_00074				16.84	16.32	15.26
NORM77_00075				23.88	23.2	21.78
NORM77_00076		malZ	Maltodextrin glucosidase	44.06	41.39	37.6
NORM77_00077	Stdys021_01212		Acetyltransferase	140.71	148.6	149.29	237.93	266.73	259.81	250.82	395.99	420.22
NORM77_00078	Stdys021_01213	pflB	Formate acetyltransferase	203.07	289.66	1273	122.53	109.96	104.16	101.17	1985.17	2154.85
NORM77_00079	Stdys021_01214	dinB	DNA polymerase IV	94.56	96.26	61.57	110.53	113.15	90.08	102.3	62.75	65.49
NORM77_00080	Stdys021_01215			279.5	281.32	483.01	173.95	217.54	249.09	206.61	288.54	275.6
NORM77_00081	Stdys021_01216	recD2	ATP-dependent RecD-like DNA helicase	136.45	133.31	113.83	158.45	156.66	144.26	145.15	162.11	179.63
NORM77_00082	Stdys021_01217	spsB	Signal peptidase IB	404.56	402.5	421.93	373.88	400.58	437.38	398.25	499.64	535.4
NORM77_00083	Stdys021_01218	rnhC	Ribonuclease HIII	384.51	396.42	387.43	358.24	368.08	387.91	367.39	451.47	474.22
NORM77_00084	Stdys021_01219			369.11	318.24	296.45	419.22	390.58	402.36	391.09	336.08	317.49
NORM77_00085	Stdys021_01220			472.48	402.18	364.19	463.02	446.74	477.2	440.99	395.96	380.69
NORM77_00086	Stdys021_01221	mutS2	Endonuclease MutS2	245.63	244.87	240.03	195.85	189.03	183.59	177.42	213.09	214.71
NORM77_00087	Stdys021_01222	rclA	putative pyridine nucleotide-disulfide oxidoreductase RclA	315.18	330.15	317.59	360.53	368.69	394.65	367.42	420.56	429.13
NORM77_00088	Stdys021_01223	trxA	Thioredoxin	962.59	896.15	825.06	1137.71	1372.86	1453.23	1275.67	940.33	924.5
NORM77_00089	Stdys021_01727	mutY	Adenine DNA glycosylase	255.51	193.9	165.32	220.13	218.21	206.45	202.92	175.86	199.34
NORM77_00090	Stdys021_01726			17.14	23.02	15.4	21.38	30.74	31.94	25.04	31.03	28.93
NORM77_00091	Stdys021_01724	rpsF	30S ribosomal protein S6	8112.01	7798.42	6235.88	4820.97	4372.95	4480.23	4892.62	4540.29	4446.4
NORM77_00092	Stdys021_01723	ssb	Single-stranded DNA-binding protein	9001.85	8685.23	6739.43	4752.24	4093.67	4279.02	4541.9	4362.87	4161.65
NORM77_00093	Stdys021_01722	rpsR	30S ribosomal protein S18	7115.23	7037.59	5771.24	3769.16	3961.5	4230.83	4226.23	4100.92	3792.8
NORM77_00094	Stdys021_01721			451.93	449.86	483.03	378.49	449.77	471.08	457.35	570.56	583.08
NORM77_00095	Stdys021_01720	corA	Magnesium transport protein CorA	383.92	384.81	439.4	400.92	398.74	416.56	424.04	518.49	551.09
NORM77_00096	Stdys021_01719	uvrA	UvrABC system protein A	430.92	380.83	337.13	424.61	373.68	332.52	345.6	294.62	288.81
NORM77_00097	Stdys021_01715	ypdF	Aminopeptidase YpdF	115.66	119.43	95.75	92.54	91.26	82.18	85.31	81.51	83.76
NORM77_00098	Stdys021_01714	tadA	tRNA-specific adenosine deaminase	150.09	155.87	144.25	109.02	98.17	101.65	104.48	116.36	119.22
NORM77_00099	Stdys021_01713	efp	Elongation factor P	999.56	1063.93	1096.12	902.48	1017.74	998.78	1040.89	1216.43	1148.91
NORM77_00100	Stdys021_01712			1139.31	1215.74	1261.88	1003.98	1022.02	1028.88	1070.52	1255.94	1185.06
NORM77_00101	Stdys021_01711	nusB	Transcription antitermination protein NusB	1116.71	1127.04	1190.31	988.94	994.49	1063.87	1084.51	1352.69	1256.82
NORM77_00102	Stdys021_01710	degA	HTH-type transcriptional regulator DegA	416.22	513.92	742.77	190.03	217.61	256.19	259.06	879.27	870.98
NORM77_00103	Stdys021_01709	scrB	Sucrose-6-phosphate hydrolase	262.39	295.67	439.78	191.05	204.24	205.99	205.02	649.34	686.22
NORM77_00104	Stdys021_01708			1731.67	1945.12	3158.9	264.28	234.95	230.22	225.01	915.31	965.57
NORM77_00105	Stdys021_01707	gmuE	Putative fructokinase	455.31	537.81	1045.3	27.51	21.97	22.94	24.2	91.51	85.5
NORM77_00106	Stdys021_01706	manA	Mannose-6-phosphate isomerase ManA	508.05	588.48	960.49	284.15	268.39	274.57	248.35	418.45	402.5
NORM77_00107	Stdys021_00544	secA	Protein translocase subunit SecA	1113.09	1150.9	872.29	1109.91	1042.43	955.17	1021.13	1049.32	1077.35
NORM77_00108	Stdys021_00545	acpS	Holo-[acyl-carrier-protein] synthase	473.08	452.89	349.28	525.23	483.5	449.53	439.2	509.58	522.87
NORM77_00109	Stdys021_00546	alr	Alanine racemase	333.35	337.52	258.62	445.86	415.26	389.32	392.38	456.15	474.66
NORM77_00110	Stdys021_00547			1395.77	1364.94	1158.96	994.28	983.15	932.93	960.49	1168.02	1194.01
NORM77_00111				31.07	32.89	39.14
NORM77_00112	Stdys021_00549			9.71	15.12	21.02	14.45	12.71	9.99	10.51	16.6	19.69
NORM77_00113	Stdys021_00550	isdE	High-affinity heme uptake system protein IsdE	27.66	25.6	43.77	13.83	15.08	9.56	10.14	18.57	21.73
NORM77_00114	Stdys021_00551	isdF	putative heme-iron transport system permease protein IsdF	34.57	29.69	40.37	10.9	10.58	7.72	7.21	14.8	14.29
NORM77_00115	Stdys021_00552	yusV	putative siderophore transport system ATP-binding protein YusV	37.62	39.64	51.2	10.01	10.59	6.74	7.17	14.53	13.56
NORM77_00116	Stdys021_00553	btuD	Vitamin B12 import ATP-binding protein BtuD	53.57	45.73	60.95	12.75	11.13	8.14	7.92	14.93	19.26
NORM77_00117	Stdys021_00554		putative ABC transporter ATP-binding/permease protein	111.87	90.73	103.93	72.53	76.4	65.27	59.82	63.6	69.65
NORM77_00118	Stdys021_00555			201.46	176.95	176.17	195.6	195.77	181.76	176.24	156.93	177.49
NORM77_00119	Stdys021_00556	ecfT	Energy-coupling factor transporter transmembraneprotein EcfT	248.93	215.37	224.34	222.61	211.88	196.93	187.75	172.55	197.55
NORM77_00120	Stdys021_00557	ykoD	Putative HMP/thiamine import ATP-binding proteinYkoD	311.5	267.8	240.97	247.82	216.39	208.51	223.32	196.85	216.88
NORM77_00121	Stdys021_00558	recG	ATP-dependent DNA helicase RecG	186.65	183.2	182.61	170.36	166.66	152.48	159.11	167.78	168.88
NORM77_00122	Stdys021_00559	ydhF	Oxidoreductase YdhF	443.97	458.57	416.44	287.86	254.81	229.7	243.4	253.07	247.99
NORM77_00123	Stdys021_00560	ansB	L-asparaginase	143.32	138.53	141.43	133.72	140.52	135.43	133.75	124.88	135.65
NORM77_00124	Stdys021_00562	cof	HMP-PP phosphatase	244.63	271.88	271.43	239.06	223.93	208.47	220.53	240.57	237.48
NORM77_00125	Stdys021_00563		Putative universal stress protein	391.03	421.9	405.23	165.39	174.59	171.5	147.66	407.99	416.97
NORM77_00126	Stdys021_00564	alaA	Glutamate-pyruvate aminotransferase AlaA	886.58	848.79	809.25	882.32	799.17	797.59	770.75	923.01	935.18
NORM77_00127	Stdys021_00565	codY	GTP-sensing transcriptional pleiotropic repressor CodY	1057.85	991.94	667.78	836.31	870.73	771.61	709.66	739.79	710.61
NORM77_00128	Stdys021_00566	rutB	Peroxyureidoacrylate/ureidoacrylate amidohydrolase RutB	236.54	278.33	296.42	1120.96	1091.8	1028.87	969.77	540.96	534.33
NORM77_00129	Stdys021_00567			114.87	123.83	159.64	183.78	301.39	313.9	327.13	305.78	272.97
NORM77_00130	Stdys021_00568	glpE	Thiosulfate sulfurtransferase GlpE	74.59	81.47	73.74	309.12	289.37	294.94	288.51	272.59	282.63
NORM77_00131	Stdys021_00569	cdr	Coenzyme A disulfide reductase	73.42	74.58	70.38	274.92	241.82	237.6	239.63	232.5	236.68
NORM77_00132	Stdys021_00570		Sulfurtransferase	60.8	55.72	53.24	184.61	177.46	173.4	183.64	183.96	177.8
NORM77_00133	Stdys021_00571	ccpN	Transcriptional repressor CcpN	28.28	38.87	41.18	41.94	31.77	30.2	36.24	57.25	65.36
NORM77_00134	Stdys021_00572	yqfL	Putative pyruvate, phosphate dikinase regulatoryprotein	24.71	34.98	40.08	30.1	25.47	24.7	26.13	37.5	43.79
NORM77_00135	Stdys021_00573	ppdK	Pyruvate, phosphate dikinase	55.69	58.88	68.53	50.24	43.8	40.59	45.43	77	85.06
NORM77_00136	Stdys021_00574	gatC	Glutamyl-tRNA(Gln) amidotransferase subunit C	482.92	518.89	441.42	437.26	465.59	429.85	414.06	480.97	477.67
NORM77_00137	Stdys021_00575	gatA	Glutamyl-tRNA(Gln) amidotransferase subunit A	564.48	573.95	587.56	527.5	476.96	464.36	472.97	543.05	570.19
NORM77_00138	Stdys021_00576	gatB	Aspartyl/glutamyl-tRNA(Asn/Gln) amidotransferasesubunit B	800.93	819.01	851.9	803.67	718.93	678.82	677.81	831.64	857.88
NORM77_00139	Stdys021_00577	yicL	putative inner membrane transporter YicL	177.07	170.25	155.67	176.54	173.81	157.19	158.02	182.29	191.71
NORM77_00140	Stdys021_00578			83.01	89.43	87.52	111.67	104.58	103.59	110.61	115.9	123.69
NORM77_00141	Stdys021_00579	gpmA	2,3-bisphosphoglycerate-dependent phosphoglycerate mutase	135.33	173.55	190.49	58.01	56.68	42.3	52.19	57.59	65.23
NORM77_00142	Stdys021_00580	vanYB	D-alanyl-D-alanine carboxypeptidase	254.91	281.78	329.52	191.29	177.18	164.5	171.05	212.68	275.76
NORM77_00143	Stdys021_00581	lytG	Exo-glucosaminidase LytG	300.32	340	357.06	325.73	306.53	278.39	290.78	364.74	474.94
NORM77_00144	Stdys021_00582	hrcA	Heat-inducible transcription repressor HrcA	778.74	1734.2	919.68	2111.04	1871.61	4764.95	4613.39	2842.84	2760.39
NORM77_00145	Stdys021_00583	grpE	Protein GrpE	1411.24	3104.19	1865.97	3376.98	2706.32	7021.03	6853.46	4932.84	4999.89
NORM77_00146	Stdys021_00584	dnaK	Chaperone protein DnaK	2663.26	5846.94	3896.66	5314.82	4401.68	10770.1	10526	10516.8	10991.8
NORM77_00147		ydeA	putative protease YdeA	910.44	1939.46	1423.64
NORM77_00148	Stdys021_00585	dnaJ	Chaperone protein DnaJ	334.57	701.65	610.73	969.33	858.84	1473.75	1631.72	1829.62	1909.91
NORM77_00149	Stdys021_00586	fabM	Trans-2-decenoyl-[acyl-carrier-protein] isomerase	851.97	705.35	638.61	1462.88	1257.63	856.78	1104.41	974.92	980.63
NORM77_00150	Stdys021_00587	pchR	HTH-type transcriptional regulator PchR	2027.37	1392.25	1256.27	2698.47	2226.09	1610.7	1996.44	1887.47	2006.29
NORM77_00151	Stdys021_00588	fabH	3-oxoacyl-[acyl-carrier-protein] synthase 3	2659.66	1632.53	1417.45	3084.99	2271.19	1738.65	2195.16	2143.18	2351.23
NORM77_00152	Stdys021_00589	acpP	Acyl carrier protein	4016.43	2543.35	2523.53	4713.41	4400.75	3443.59	4197.3	4403.55	4795.69
NORM77_00153	Stdys021_00590		NADH:quinone reductase	1982.63	1234.14	1234.15	2613.09	2148.32	1579.42	1915.22	2098.02	2400.43
NORM77_00154	Stdys021_00591	fabD	Malonyl CoA-acyl carrier protein transacylase	2429.07	1473.52	1462.37	3129.33	2755.32	2155.85	2502.82	2740.89	3248.11
NORM77_00155	Stdys021_00592	fabG	3-oxoacyl-[acyl-carrier-protein] reductase FabG	2871.85	1696.13	1720.26	3333.42	3003.48	2365.72	2687.58	3051.63	3558.71
NORM77_00156	Stdys021_00593	fabF	3-oxoacyl-[acyl-carrier-protein] synthase 2	2884.88	1820.9	1722.69	3299.75	2893.8	2237.08	2554.82	2941.24	3265.72
NORM77_00157	Stdys021_00594	accB	Biotin carboxyl carrier protein of acetyl-CoA carboxylase	3454.45	2254.84	2089.23	4033.45	3590.4	2830.88	3077.72	3479.9	3990.14
NORM77_00158	Stdys021_00595	fabZ	3-hydroxyacyl-[acyl-carrier-protein] dehydrataseFabZ	3702.06	2399.68	2132.51	4329.94	3784.38	2987.19	3333.21	3833.12	4251
NORM77_00159	Stdys021_00596	accC	Biotin carboxylase	3171.18	2160.06	1898.53	4120.09	3851.96	3073.97	3320.41	3711.4	4158.76
NORM77_00160	Stdys021_00597	accD	Acetyl-coenzyme A carboxylase carboxyl transferase subunit beta	2080.95	1786.79	1589.11	4048.05	3845.1	3074.79	3278.63	3608.4	3952.49
NORM77_00161	Stdys021_00598	accA	Acetyl-coenzyme A carboxylase carboxyl transferase subunit alpha	2127.47	1614.04	1477.97	3906.57	3331.37	2743.99	2969.09	3244.59	3492.8
NORM77_00162	Stdys021_00599	serS	Serine--tRNA ligase	372.62	450.26	979.57	531.9	528.04	511.17	504.52	563.99	617.48
NORM77_00163	Stdys021_00600			194.49	153.3	145.22	255.43	283.7	258.02	252.17	293.34	313.97
NORM77_00164	Stdys021_00601			159.06	167.78	167.55	204.05	229.21	209.32	213.75	245.62	251.78
NORM77_00165	Stdys021_00602	manZ	PTS system mannose-specific EIID component	3069.45	2614	2790.79	1142.28	1140.7	1032.27	1031.64	1641.66	1858.05
NORM77_00166	Stdys021_00603	sorA	PTS system sorbose-specific EIIC component	2874.54	2471.64	2783.35	1191.98	1040.82	960.76	993.79	1594.27	1818.7
NORM77_00167	Stdys021_00604	manX	PTS system mannose-specific EIIAB component	2800.01	2607.69	2862.88	1249.93	1137.48	1135.72	1115.62	1724.25	1886.09
NORM77_00168	Stdys021_00605	yitU	5-amino-6-(5-phospho-D-ribitylamino)uracil phosphatase YitU	125.81	142.07	136.14	112.4	120.9	121.86	120.78	141.41	137.55
NORM77_00169	Stdys021_00606	pbuG	Guanine/hypoxanthine permease PbuG	58.76	50.48	611.41	78.43	74.34	65.89	64.34	66.92	68.78
NORM77_00170	Stdys021_00607	tsaE	tRNA threonylcarbamoyladenosine biosynthesis protein TsaE	379.89	448.67	466.44	438.22	402.49	401.08	402.65	491.85	459.27
NORM77_00171	Stdys021_00608	mshD	Mycothiol acetyltransferase	463.65	534.53	550.98	484.8	438.82	423.38	422.25	543.45	546.53
NORM77_00172	Stdys021_00609	brpA	Biofilm regulatory protein A	452.77	531.31	547.01	489.89	512.06	489.93	507.51	666.85	637.54
NORM77_00173	Stdys021_00610			197.58	216.82	296.8	407.23	443.17	451.3	444.36	636.21	603.29
NORM77_00174	Stdys021_00611	hit	Protein hit	184.22	207.94	250.52	334.48	357.91	353.54	362.76	493.5	511.32
NORM77_00175	Stdys021_00612	ecsA	ABC-type transporter ATP-binding protein EcsA	231.01	225.8	240.33	441.06	439.76	448.8	417.37	533.79	551.97
NORM77_00176	Stdys021_00613			267.37	281.02	293.55	402.72	433.62	422.54	412.79	516.28	534.37
NORM77_00177	Stdys021_00614			578.81	654.15	627.21	712.74	764.62	762.16	774.3	921.15	915.37
NORM77_00178	Stdys021_00615	trmB	tRNA (guanine-N(7)-)-methyltransferase	549.25	596.33	605.27	673.02	692.76	701.68	700.55	874.44	854.5
NORM77_00180	Stdys021_00617	rimP	Ribosome maturation factor RimP	774.04	826.33	683.35	640.02	697.37	687.66	657.1	733.38	719.7
NORM77_00181	Stdys021_00618	nusA	Transcription termination/antitermination protein NusA	1069.14	1061.28	891.06	813.18	729.92	710.27	726.8	754.22	788.49
NORM77_00182	Stdys021_00619			987.19	1023.4	805.23	778.05	666.91	650.59	655.09	662.08	671.85
NORM77_00183	Stdys021_00620	rplGA	putative ribosomal protein YlxQ	918.59	947.96	785.3	716.11	714.06	695.53	663.24	629.34	662.44
NORM77_00184	Stdys021_00621	infB	Translation initiation factor IF-2	1422.14	1263.29	1120	1022.73	908.06	848.61	897.85	747.98	789.66
NORM77_00185	Stdys021_00622	rbfA	Ribosome-binding factor A	605.01	578.86	495.12	556.58	624.54	585.39	603.46	409.95	422.92
NORM77_00186	Stdys021_00623			50.37	44.32	39.77	13.78	19.71	17.35	18.28	31	35.52
NORM77_00187			IS982 family transposase IS233A	53.39	44.72	33.92
NORM77_00188		rhaR	HTH-type transcriptional activator RhaR	30.03	28.13	38.39
NORM77_00189				31.79	33.07	50.84
NORM77_00190		sipP	Signal peptidase I P	31.82	46.86	57.71
NORM77_00191			Pilin	41.46	50.09	63.22
NORM77_00192				46.46	57.72	65.21
NORM77_00193				43.59	53.62	72.99
NORM77_00194			IS982 family transposase ISSa4	5.98	4.84	4.41
NORM77_00195	Stdys021_00624	copY	Transcriptional repressor CopY	29.03	30.28	52.54	16.21	16.05	15.36	20.43	53.3	58.16
NORM77_00196	Stdys021_00625	copA	putative copper-importing P-type ATPase A	48.02	50.94	104.36	26.77	22.83	21.1	24.08	77.79	79.92
NORM77_00197	Stdys021_00626			43.79	53.54	92.35	23.16	24.62	18.86	26.24	79.31	88.47
NORM77_00198	Stdys021_00627	lacR	Lactose phosphotransferase system repressor	80.89	95.77	135.57	147.18	168.28	181.99	183.7	190.82	186.59
NORM77_00199	Stdys021_00628			3.44	3.04	4.84	10.63	14.03	8.73	11.82	11.43	13.46
NORM77_00200	Stdys021_00629			2.34	4.9	6.31	11.12	15.21	10	10.89	16.31	9.34
NORM77_00201	Stdys021_00630	gatC	PTS system galactitol-specific EIIC component	3.94	4.95	5.16	19.73	19.11	17.72	17.59	20.53	24.48
NORM77_00202	Stdys021_00631	lacA	Galactose-6-phosphate isomerase subunit LacA	6.59	2.81	5.53	17.49	22.81	14.52	17.48	18.57	26.62
NORM77_00203	Stdys021_00632	lacB	Galactose-6-phosphate isomerase subunit LacB	6.1	2.98	6.44	19.29	21.91	17.52	18.13	25.15	29.94
NORM77_00204	Stdys021_00633	lacC	Tagatose-6-phosphate kinase	4.38	3.67	4.81	20.92	23.11	18.78	18.89	22.69	29.42
NORM77_00205	Stdys021_00294	rplU	50S ribosomal protein L21	6385.27	6492.73	5206.86	4057.09	3810.31	4243.09	4527.52	4266.92	3857.6
NORM77_00206	Stdys021_00295			5339.01	5593.21	4216.11	3673.46	3285.65	3582.79	3776.9	3561.03	3253.6
NORM77_00207	Stdys021_00296	rpmA	50S ribosomal protein L27	5273.93	5207.03	4244.88	3208.53	3189.35	3566.02	3711.94	3411.29	3091.9
NORM77_00208	Stdys021_00297			200.26	209.87	163.86	264.3	255.68	258.71	254.82	274.81	263.69
NORM77_00209	Stdys021_00298	lspA	Lipoprotein signal peptidase	203.75	218.48	181.61	224.71	241.98	234.91	236.47	275.06	254.96
NORM77_00210	Stdys021_00299	rluD	Ribosomal large subunit pseudouridine synthase D	256.27	277.2	246.97	291.87	276.92	291.42	286.36	344.71	317.29
NORM77_00211	Stdys021_00300			29.05	28.86	30.44	311.22	392.58	357.1	315.7	414.72	446.64
NORM77_00212	Stdys021_00301	pyrR	Bifunctional protein PyrR	122.17	143.55	188.67	94.19	81.66	86.89	89.38	117.89	101.01
NORM77_00213	Stdys021_00302	pyrP	Uracil permease	109.56	109.68	159.99	81.11	79.59	67.02	69.75	96.7	96.65
NORM77_00214	Stdys021_00303	pyrB	Aspartate carbamoyltransferase	107.97	133.37	181.96	76.45	73.52	70.74	71.26	92.4	101.96
NORM77_00215	Stdys021_00304	carA	Carbamoyl-phosphate synthase small chain	113.6	119.26	191.11	84.11	74.31	70.18	74.28	101.35	107.56
NORM77_00216	Stdys021_00305	carB	Carbamoyl-phosphate synthase large chain	100.53	117.86	172.44	69.54	64.38	53.54	56.63	76.22	80.06
NORM77_00217	Stdys021_00306	yknX	Putative efflux system component YknX	134.2	137.7	258.27	152.96	164.68	159.78	153.26	169.81	165.89
NORM77_00218	Stdys021_00307	yknY	putative ABC transporter ATP-binding protein YknY	139.99	142.95	245.49	166.78	159.3	161.8	160.47	181.29	172.27
NORM77_00219	Stdys021_00308	yknZ	putative ABC transporter permease YknZ	157.32	153.28	259.32	180.75	181.14	176.31	177.5	194.77	180.04
NORM77_00220				154.67	145.02	232.45
NORM77_00221	Stdys021_00310			56.35	60.05	103.01	100.35	100.52	100.56	97.62	111.18	105.25
NORM77_00222	Stdys021_00311	rpsP	30S ribosomal protein S16	1133.45	902.86	1084.38	661.97	831.11	889.7	1201.54	801.33	801.7
NORM77_00223	Stdys021_00312			946.51	796.09	899.48	635.77	773.1	789.68	1083.92	733.01	682.79
NORM77_00224	Stdys021_00313			31.46	22.65	15.2	44.51	42.27	37.9	39.61	55.53	42.44
NORM77_00225	Stdys021_00439	rimM	Ribosome maturation factor RimM	151.12	172.3	159.34	344.29	350.33	337.23	345.81	356.15	357.21
NORM77_00226	Stdys021_00440	trmD	tRNA (guanine-N(1)-)-methyltransferase	138.25	156.4	143.41	240.19	232.78	226.02	246.24	259.27	257.04
NORM77_00227	Stdys021_00441	yumC	Ferredoxin--NADP reductase 2	111.8	140.62	134.76	254.27	247.16	229.44	228.82	225.36	251.19
NORM77_00228	Stdys021_00442			246.66	296.49	604.5	272.42	292.49	281	280.5	568.54	559.65
NORM77_00229	Stdys021_00443	panE	2-dehydropantoate 2-reductase	467.15	521.87	1153.02	520.33	479.12	433.57	474.36	1077.28	1070.51
NORM77_00230	Stdys021_00444	lacR	Lactose phosphotransferase system repressor	129.5	174.76	239.17	208.81	201.71	172.97	188.47	300.5	307.39
NORM77_00231	Stdys021_00445	lacC	Tagatose-6-phosphate kinase	160.04	219.1	279.24	209.47	195.6	183.7	216.46	291.68	322.45
NORM77_00232	Stdys021_00446	fruA	PTS system fructose-specific EIIABC component	367.77	375.39	457.6	289.95	268.95	288	294.4	421.08	459.14
NORM77_00233	Stdys021_00447			68.65	73.89	75.33	60.93	65.55	73.46	67.19	92.53	96.81
NORM77_00234	Stdys021_00448			266.01	331.91	333.05	984.14	1251.64	1383.2	1351.93	1560.28	1418.32
NORM77_00235	Stdys021_00450			262.21	216.76	206.2	302.42	271.45	262.72	255.43	251.03	250.07
NORM77_00236	Stdys021_00451			581.8	548.22	490.13	548.94	609.21	567.79	554.8	563.67	565.21
NORM77_00237	Stdys021_00452		DegV domain-containing protein	739.42	679.24	590.86	764.16	729.51	712.26	704.87	755.27	767.89
NORM77_00238	Stdys021_00453	cca	CCA-adding enzyme	266.41	250.45	205.03	253.61	244.97	225.4	233.56	231.45	241.09
NORM77_00239	Stdys021_00454	ettA	Energy-dependent translational throttle protein EttA	266.51	266.79	214.74	233.45	224	197.02	214.54	183.86	189.35
NORM77_00240	Stdys021_00455		putative ABC transporter ATP-binding protein	138.73	135.63	112.36	136.33	134.05	136.49	142.19	148.82	149.83
NORM77_00241	Stdys021_00456		Fatty acid ABC transporter ATP-binding/permease protein	171.89	179.02	141.37	186.12	187.09	195.01	199.27	197.79	196.02
NORM77_00242	Stdys021_00457	gdh	NADP-specific glutamate dehydrogenase	154.25	129.85	105.25	354	330.17	278.72	272.31	256.17	253.36
NORM77_00243	Stdys021_00458	def	Peptide deformylase	287.74	244.79	187.03	547.96	508.54	479.8	463.9	465.68	452.05
NORM77_00244	Stdys021_00459		Cell wall protein	234.57	258.23	718.17	64.33	69.14	68.78	72.78	131.27	136.77
NORM77_00245				122.63	119.4	140.8
NORM77_00246		copR	Transcriptional activator protein CopR	186.71	201.33	213.29
NORM77_00247		sasA	Adaptive-response sensory-kinase SasA	174.41	210.08	222.44
NORM77_00248	Stdys021_00462	galK	Galactokinase	217.03	202.01	201.14	267.04	295.7	298.68	277.12	324.74	341.41
NORM77_00249	Stdys021_00463	thrB	Homoserine kinase	248.9	238.12	233.84	259.45	257.87	256.37	266.45	322	327.24
NORM77_00250	Stdys021_00464		Phosphomevalonate kinase	274.6	250.51	236.89	320.81	303.82	289.3	309.85	328.35	347.26
NORM77_00251	Stdys021_00465	fni	Isopentenyl-diphosphate delta-isomerase	313.34	266.97	243.88	335.02	304.51	302.8	312.17	334.61	336.64
NORM77_00252				7.74	6.14	5.58
NORM77_00253				8.36	6.54	3.59
NORM77_00254				4.42	5.4	3.11
NORM77_00255				1.96	0.16	0.73
NORM77_00256				99.15	86.53	71.4
NORM77_00257	Stdys021_00467	mvaA	3-hydroxy-3-methylglutaryl-coenzyme A reductase	374.27	349.36	321.08	290.68	291.23	298.6	302.48	302.11	327.87
NORM77_00258	Stdys021_00468	mvaS	Hydroxymethylglutaryl-CoA synthase	276.81	247.48	242.33	293.25	300.94	294.5	299.36	293.6	304.14
NORM77_00259	Stdys021_00469	thyA	Thymidylate synthase	343.96	363.48	268.49	309.71	300.52	310.35	342.6	417.84	374.61
NORM77_00260	Stdys021_00470	dhfR	Dihydrofolate reductase	543.55	574.9	531.15	656.8	628.05	681.02	699.93	877	846.1
NORM77_00261	Stdys021_00471			427.18	485.25	375.73	499.67	479.86	515.15	533.25	729.48	700.25
NORM77_00262	Stdys021_00472	clpX	ATP-dependent Clp protease ATP-binding subunit ClpX	482.91	530.68	479.81	519.94	495.84	534.73	563.81	709.58	694.04
NORM77_00263	Stdys021_00473	engB	putative GTP-binding protein EngB	559.29	642.58	579.44	622.08	621.97	669.6	687.94	832.57	843.52
NORM77_00264	Stdys021_00474			168.77	178.8	166.06	156.35	164.56	211.9	209.85	271.41	254.39
NORM77_00265	Stdys021_00475	clpC	putative ATP-dependent Clp protease ATP-binding subunit	433	447.11	571.25	256.6	245.71	240.37	255.08	840.14	919.27
NORM77_00266				409.05	319.93	250.7
NORM77_00267	Stdys021_00477	rplJ	50S ribosomal protein L10	9291.79	8718.53	7262.46	7212.85	6752.23	4468.27	4952.66	4749.52	4243.67
NORM77_00268	Stdys021_00478	rplL	50S ribosomal protein L7/L12	9530.57	8477.9	7312.04	6462.8	5483.3	3522.82	4177.02	3975.31	3786.97
NORM77_00269				3.79	1.75	2.95
NORM77_00270				1.75	2.89	2.91
NORM77_00271				2.39	2.74	5.66
NORM77_00272				3.91	5.1	4.74
NORM77_00273				5.07	4.3	6.12
NORM77_00274		spxA	Regulatory protein Spx	2.54	4.54	6.13
NORM77_00275				6.85	4.85	7.23
NORM77_00276				5.24	5.47	6.97
NORM77_00277				9.19	9.9	13.58
NORM77_00278	Stdys021_01124	virD4	Protein VirD4	8.02	9.15	11.44	1.05	1.38	1.26	0.77	1.31	0.97
NORM77_00279	Stdys021_01125			8.84	8.92	6.96	1.21	1.44	0.6	1.62	0.83	2.33
NORM77_00280	Stdys021_01126			8.21	6.71	8.16	1.14	0.54	1.21	1.65	0.53	1.82
NORM77_00281	Stdys021_01127			3.24	2.52	4.69	0.54	0.77	1.58	0.62	0.85	0.67
NORM77_00282	Stdys021_01128			4.8	4.78	6.78	0.89	0.62	0.7	0.55	0.4	0.59
NORM77_00283				6.88	7.2	7.32
NORM77_00284				13.27	15.23	23.27
NORM77_00285				10.85	12.48	17.01
NORM77_00286				5.65	5.73	7.49
NORM77_00287				5.52	7.39	7.23
NORM77_00288				6.8	6.35	4.65
NORM77_00289	Stdys021_01138			1.5	1.56	1.93	3.39	4.5	3.83	3.72	2.36	3.18
NORM77_00290				20.24	18.1	27.58
NORM77_00291				18.7	24.72	28.01
NORM77_00292				0.36	1.97	2.22
NORM77_00293		dnaG	DNA primase	1.04	0.41	0.7
NORM77_00294				1.51	1.07	1.59
NORM77_00295				0.66	0.73	0.93
NORM77_00296				0	0.27	0
NORM77_00297			IS6 family transposase IS1216E	7.43	6.63	8.37
NORM77_00298		sdpR	Transcriptional repressor SdpR	12.01	24.36	28.16
NORM77_00299		arsD	Arsenical resistance operon trans-acting repressor ArsD	18.32	36.22	40.34
NORM77_00300				51.84	54.73	66.46
NORM77_00301		arsA	Arsenical pump-driving ATPase	62.68	71.12	76.13
NORM77_00302		acr3	Arsenical-resistance protein Acr3	43.69	51.28	59.96
NORM77_00303		cdr	Coenzyme A disulfide reductase	52.24	59.42	70.56
NORM77_00304		yadG	putative ABC transporter ATP-binding protein YadG	41.06	45.83	52.22
NORM77_00305		yadH	Inner membrane transport permease YadH	41.45	50.36	53.34
NORM77_00306				5.21	2.37	1.7
NORM77_00307		cadA	putative cadmium-transporting ATPase	10.14	14.21	11.66
NORM77_00308		cadC	Cadmium resistance transcriptional regulatory protein CadC	4.45	6.02	5.2
NORM77_00309				1.8	1.57	0.88
NORM77_00310				1.74	1.33	0.3
NORM77_00311				1.71	0.92	0.66
NORM77_00312				0.88	1.63	0
NORM77_00313				1.24	0.56	0.22
NORM77_00314				1.36	1.63	1.22
NORM77_00315				2.1	2.37	3.83
NORM77_00316		cadC	Cadmium resistance transcriptional regulatory protein CadC	3.13	5.2	2.23
NORM77_00317		copY	Transcriptional repressor CopY	15.18	17.27	23.57
NORM77_00318		actP	Copper-transporting P-type ATPase	20.83	29.95	46.52
NORM77_00319				35.97	41.9	63.88
NORM77_00320		copB	Copper-exporting P-type ATPase B	44.13	50.5	73.31
NORM77_00321				1.68	1.66	1.62
NORM77_00322				0.76	0.87	1.38
NORM77_00323				7.83	5.74	11.07
NORM77_00324		cadC	Cadmium resistance transcriptional regulatory protein CadC	65.26	88.63	59.81
NORM77_00325		cadA	Cadmium-transporting ATPase	102.08	145.99	109.64
NORM77_00326			IS3 family transposase ISStin7	96.79	124.54	117.59
NORM77_00327	Stdys021_01151			109.24	125.33	105.67	7.53	7.17	11.32	10.19	17.95	17.01
NORM77_00328				49.78	63.8	54.15
NORM77_00329				36.3	46.62	45.21
NORM77_00330				30.09	46.16	41.31
NORM77_00331		immR	HTH-type transcriptional regulator ImmR	43.78	35.3	32.47
NORM77_00332				31.15	36.97	37.87
NORM77_00333		xerC	Tyrosine recombinase XerC	72.73	77.95	91.23
NORM77_00334	Stdys021_00479	dacA	D-alanyl-D-alanine carboxypeptidase DacA	119.57	131.61	126.82	62.59	62.09	68.95	58.62	77.02	79.62
NORM77_00335	Stdys021_00480			83.82	92.21	103.15	105.1	137.51	126.81	117.21	168.53	151.94
NORM77_00336	Stdys021_00481	hom	Homoserine dehydrogenase	100.63	109.33	122.15	57.85	58.36	52.9	61.45	88.5	108.14
NORM77_00337	Stdys021_00482	thrB	Homoserine kinase	150.82	149.37	167.83	248.92	209.46	183.77	211.15	332.46	399.66
NORM77_00338	Stdys021_00483	fpgS	Folylpolyglutamate synthase	239.53	246.08	262.74	299.59	250.37	220.61	236.03	361.46	390.04
NORM77_00339	Stdys021_00484	folE	GTP cyclohydrolase 1	241.5	247.88	276.2	353.31	274.7	238.35	265.4	415.96	474.49
NORM77_00340	Stdys021_00485	folP	Dihydropteroate synthase	219.54	254.82	266.15	362.88	321.86	294.89	312.6	504.41	531.61
NORM77_00341	Stdys021_00486	folB	Dihydroneopterin aldolase	250.64	280.93	302.59	381.06	361.16	323.01	342.23	528.37	596.47
NORM77_00342	Stdys021_00487	folK	2-amino-4-hydroxy-6- hydroxymethyldihydropteridine pyrophosphokinase	258.63	319.52	324.22	409.04	404.26	363.06	394.94	611.35	661.9
NORM77_00343	Stdys021_00488	murB	UDP-N-acetylenolpyruvoylglucosamine reductase	379.67	400.04	338.03	390.89	402.34	415.23	406.06	472.16	492.64
NORM77_00344	Stdys021_00489	potA	Spermidine/putrescine import ATP-binding proteinPotA	447.95	486.3	428.96	440.98	401.85	391.48	405.99	471.17	508.06
NORM77_00345	Stdys021_00490	potB	Spermidine/putrescine transport system permease protein PotB	358.1	376.06	345.41	312.84	342.61	343.09	333.7	367.04	365.57
NORM77_00346	Stdys021_00491	ydcV	Inner membrane ABC transporter permease protein YdcV	375.5	384.45	331.61	315.95	320.42	306.18	307.88	334.97	330.2
NORM77_00347	Stdys021_00492	potD	Spermidine/putrescine-binding periplasmic protein	383.75	393.72	372.76	340.32	339.25	327.89	343.12	365.99	356.25
NORM77_00348		dcuR	Transcriptional regulatory protein DcuR	26.4	24.58	18.5
NORM77_00349				26.5	22.4	18.36
NORM77_00350		cimH	Citrate/malate transporter	9.42	11.41	6.82
NORM77_00351	Stdys021_00494		NAD-dependent malic enzyme	8.05	9.24	6.44	220.22	247.01	264	243.88	192.85	221.13
NORM77_00352	Stdys021_00495	clcA	H(+)/Cl(-) exchange transporter ClcA	166.04	153.66	181.21	176.59	168.94	174.54	167.43	167.38	181.12
NORM77_00353	Stdys021_00496	rhaS	HTH-type transcriptional activator RhaS	58.97	58.22	33.62	148.59	188.99	192.29	190.9	109.96	111.01
NORM77_00354	Stdys021_00497	neuA	N-acylneuraminate cytidylyltransferase	85.21	70.71	78.55	158.98	172.31	182.76	172.73	142.84	145.04
NORM77_00355	Stdys021_00498			293.61	258.97	212.12	311.62	364.84	372.18	349.2	297.22	272.41
NORM77_00356	Stdys021_00499	radC	DNA repair protein RadC	35.24	163.42	797.46	46.67	52.89	59.92	68.1	101.1	97.2
NORM77_00357	Stdys021_00500		Putative glutamine amidotransferase	329.88	387.39	948.71	429.05	494.3	452.63	447.72	384.3	358.21
NORM77_00358	Stdys021_00501	rex	Redox-sensing transcriptional repressor Rex	324.35	384.22	832.65	542.3	629.69	556.08	555.34	441.88	425.5
NORM77_00359	Stdys021_00502			193.08	323.05	928.34	159.69	197.91	240.32	224.24	330.36	336.68
NORM77_00360	Stdys021_00503			277.88	380.52	726.09	196.97	225.15	244.58	254.46	384.96	382.37
NORM77_00361	Stdys021_00504	iscS	Cysteine desulfurase IscS	295.69	403.23	679.06	216.47	231.56	232.16	240.82	360.96	358.42
NORM77_00362	Stdys021_00505	prs2	Putative ribose-phosphate pyrophosphokinase 2	316.3	402.27	599.32	273.05	254.67	255.12	278.45	399.99	383.38
NORM77_00363	Stdys021_00506	yjbK	Putative triphosphatase YjbK	78.53	127.43	336.52	92.98	108	111.84	99.43	122.84	122.37
NORM77_00364	Stdys021_00507	yjbM	GTP pyrophosphokinase YjbM	208.8	258.3	386.03	306.32	312.24	303.7	309.48	363.42	335.6
NORM77_00365	Stdys021_00508	nadK	NAD kinase	205.51	260.25	386.01	244.11	240.65	246.74	256.26	313.57	290.61
NORM77_00366	Stdys021_00509	rluD	Ribosomal large subunit pseudouridine synthase D	176.63	219.17	333.86	178.06	182.29	180.67	199.14	255.94	241.03
NORM77_00367	Stdys021_00510	pta	Phosphate acetyltransferase	766.02	717.25	843.29	600.01	582.64	668.58	711.51	730.81	722.53
NORM77_00368	Stdys021_00511	ydfG	NADP-dependent 3-hydroxy acid dehydrogenase YdfG	149.58	160.5	216.74	105.88	111.62	118.52	122.81	144.8	133.24
NORM77_00369	Stdys021_00512			348.77	279.05	346.47	167.68	175.39	168.41	186.46	148.79	152.35
NORM77_00370	Stdys021_00513	opuCA	Carnitine transport ATP-binding protein OpuCA	235.33	207.5	290.66	135.69	130.01	136.5	141.61	132.26	134.38
NORM77_00371	Stdys021_00514			297.96	265.01	284.8	157.61	161.41	164.48	159.58	145.46	152.15
NORM77_00372	Stdys021_00515	guaC	GMP reductase	67.57	63.84	515.23	195.69	193.39	183.88	169.46	150.13	146.58
NORM77_00373	Stdys021_00516	xpt	Xanthine phosphoribosyltransferase	87.48	93.87	878.53	68.18	59.28	58.75	63.99	63.09	70.02
NORM77_00374	Stdys021_00517	pucK	Uric acid permease PucK	117.42	122.06	1200.75	83.39	76.33	76.31	79.39	84.59	88.82
NORM77_00375	Stdys021_00518	apbE	FAD:protein FMN transferase	86.67	89.39	89.22	102.88	111.04	113.87	105.81	114.72	115.56
NORM77_00376		xylH	2-hydroxymuconate tautomerase	65.43	59.59	63.63
NORM77_00377	Stdys021_00519	tdk	Thymidine kinase	393.96	399.55	360.4	203.07	186.78	179.84	191.31	235.64	222.81
NORM77_00378	Stdys021_00520	prfA	Peptide chain release factor 1	450.82	487.42	426.69	277.02	261.07	253.26	260.46	310.22	332.33
NORM77_00379	Stdys021_00521	prmC	Release factor glutamine methyltransferase	434.88	447.5	375.17	328	311.37	280.53	297.55	355.17	378.3
NORM77_00380	Stdys021_00522	ywlC	Threonylcarbamoyl-AMP synthase	492.95	482.58	394.13	333.02	306.6	289.71	303.8	350.93	397.11
NORM77_00381	Stdys021_00523	mshD	Mycothiol acetyltransferase	446.05	475.06	380.48	315.22	286.84	277.53	293.68	329.1	402.18
NORM77_00382	Stdys021_00524	glyA	Serine hydroxymethyltransferase	316.24	329.52	247.83	275.7	264.41	262.45	262.84	329.01	342.99
NORM77_00383	Stdys021_00525			338.35	339.19	247.46	273.89	285.5	288.51	276.54	339.74	380.09
NORM77_00384	Stdys021_00526			252.49	277.43	210.74	210.68	220.6	225.05	236.26	260.03	298.71
NORM77_00385	Stdys021_00527		putative ABC transporter ATP-binding protein	120.07	119.82	100.26	89.33	92.26	87.61	87.35	111.83	122.71
NORM77_00386	Stdys021_00528		putative ABC transporter ATP-binding protein	95.2	106.46	79.32	74.39	83.75	78.28	77.5	93.28	87.82
NORM77_00387	Stdys021_00529		putative NADH oxidase	3217.79	3601.98	1229.6	2944.55	2839.78	3075.47	3169.14	2395.98	2239.62
NORM77_00388	Stdys021_00530	yyaP	putative protein YyaP	191.87	218.76	104.99	146.77	154.25	163.73	163.81	112.08	101.88
NORM77_00389	Stdys021_00531	ldh1	L-lactate dehydrogenase 1	2208.6	2266.72	2881.82	1638.31	1709.96	1794.2	1732.14	2623.87	2679.07
NORM77_00390	Stdys021_00532	gyrA	DNA gyrase subunit A	522.89	508.61	426.34	618.29	601.89	596.06	591.67	663.41	700.57
NORM77_00391	Stdys021_00533	strA	Sortase A	506.15	531.46	448.74	621.4	646.52	679.72	635.09	729.06	771.7
NORM77_00392	Stdys021_00534			238.14	243.31	161.75	84.19	79.73	82.53	95.68	109.26	108.47
NORM77_00393	Stdys021_00535	znuA	High-affinity zinc uptake system binding-proteinZnuA	40.95	32.25	27.6	67.43	77.85	83.07	76.16	99.78	108.04
NORM77_00394				42.76	30.64	34.12
NORM77_00395		znuA	High-affinity zinc uptake system binding-proteinZnuA	43.22	39.34	31.78
NORM77_00396	Stdys021_00536			44.67	39.51	40.12	65.99	80.49	80.62	80.06	99.7	102.98
NORM77_00397	Stdys021_00537			660.34	894.07	878.15	550.11	609.79	655.93	602.02	896.1	903.28
NORM77_00398				14.31	11.05	11.04
NORM77_00399				235.27	264.25	339.64
NORM77_00400		topB	DNA topoisomerase 3	1.29	0.83	0.35
NORM77_00401				0.97	0.7	0.16
NORM77_00402				0.48	0.34	0
NORM77_00403				0.46	0.3	0.48
NORM77_00404				1.38	0.83	0.82
NORM77_00405				0.11	0.15	0
NORM77_00406				0.36	0.3	0.14
NORM77_00407				0	0.19	0
NORM77_00408				0.37	0.45	0.19
NORM77_00409				2.65	2.83	1.5
NORM77_00410				3.69	2.83	0.97
NORM77_00411				11.28	12.51	20.19
NORM77_00412				10.34	11.13	13.98
NORM77_00413				0.53	0.32	0.36
NORM77_00414				0.28	0.59	0.75
NORM77_00415				0.43	0.37	0
NORM77_00416				1.1	0.29	0.65
NORM77_00417				0.8	2.44	3.08
NORM77_00418				5.78	5.09	6.09
NORM77_00419		ecfT	Energy-coupling factor transporter transmembraneprotein EcfT	5.65	3.16	4.54
NORM77_00420		ykoD	Putative HMP/thiamine import ATP-binding proteinYkoD	3.53	4.3	5.41
NORM77_00421			Putative multidrug export ATP-binding/permease protein	2.73	4.57	3.88
NORM77_00422			Putative multidrug export ATP-binding/permease protein	2.32	2.85	2.67
NORM77_00423				15.61	9.14	14.66
NORM77_00424		betI	HTH-type transcriptional regulator BetI	8.95	10.22	12.65
NORM77_00425				0.25	0.09	0.02
NORM77_00426				1.99	0	0.53
NORM77_00427	Stdys021_00316			1.39	0	0	41.89	34.67	41.87	45.32	53	65
NORM77_00428				19.6	19.02	25.26
NORM77_00429				22.5	23.94	33.3
NORM77_00430				11.11	13.36	14.16
NORM77_00431				0.71	0.1	0.27
NORM77_00432				0.36	0.13	1.41
NORM77_00433				24.3	23.56	54.21
NORM77_00434		dpnM	Modification methylase DpnIIA	23.21	22.56	45.45
NORM77_00435				16.8	19.88	31.61
NORM77_00436				6.32	6.73	6.29
NORM77_00437				2.66	3.45	4.56
NORM77_00438				2.06	1.96	2.61
NORM77_00439				2.06	1.7	1.41
NORM77_00440	Stdys021_00965		putative RNA methyltransferase	187.18	179.12	164.69	186.8	181.38	190.81	192.78	230.77	201.72
NORM77_00441	Stdys021_00964	tagU	Polyisoprenyl-teichoic acid--peptidoglycan teichoic acid transferase TagU	206.34	211.85	201.32	227.72	215.99	222	219.7	275.2	271.68
NORM77_00442	Stdys021_00963	aroK	Shikimate kinase	51.45	47.45	58.85	48.29	49.63	46.37	49.82	38.57	40.81
NORM77_00443	Stdys021_00962	aroA	3-phosphoshikimate 1-carboxyvinyltransferase	34.08	35.25	36.17	59.4	50.74	44.2	48.28	50.46	55.45
NORM77_00444	Stdys021_00961			447.93	402.24	434.68	420.58	418.2	416.7	427.17	406.05	423.11
NORM77_00445	Stdys021_00960	map	Methionine aminopeptidase 1	486.03	452.52	445.38	534.11	417.53	420.45	463.3	458.43	464.88
NORM77_00446	Stdys021_00959	IMPDH	Inosine-5'-monophosphate dehydrogenase	97.15	108.17	81.52	45.36	50.42	45.81	51.35	78.86	83.08
NORM77_00447	Stdys021_00958			102.52	93.76	56.58	35.8	40.05	42.3	43.17	48.99	48.05
NORM77_00448		spg	Immunoglobulin G-binding protein G	3631.63	3595.05	2897.41
NORM77_00449	Stdys021_00956	nag3	Beta-N-acetylglucosaminidase/beta-glucosidase	16.52	18.01	18.14	19.93	17.02	15.09	18.72	22.51	28.9
NORM77_00450	Stdys021_00955	gph	Phosphoglycolate phosphatase	12	18.2	15.4	11.82	10.42	9.54	11.67	17.62	21.24
NORM77_00451	Stdys021_00954		putative oxidoreductase	84.64	81.08	73.18	67.21	59.01	60.13	57.98	86.13	83.49
NORM77_00452	Stdys021_00953	uxuA	Mannonate dehydratase	73.64	80.63	79.08	60.08	48.3	53.14	51.92	73.76	71.17
NORM77_00453	Stdys021_00952	uxaC	Uronate isomerase	59.93	57.67	64.68	49.72	45.43	42.34	44.19	62.86	60.92
NORM77_00454	Stdys021_00951	kdgA	KHG/KDPG aldolase	48.79	47.84	49.29	40.92	42.81	36.85	39.43	57.58	55.69
NORM77_00455	Stdys021_00950	lldR	Putative L-lactate dehydrogenase operon regulatory protein	142.96	157.49	181.83	196	217.72	212.56	198.02	325.09	300.34
NORM77_00456	Stdys021_00949	uidA	Beta-glucuronidase	48.59	53.41	66.82	63.54	53.95	50.55	53.89	116.8	124.17
NORM77_00457	Stdys021_00948	kdgK	2-dehydro-3-deoxygluconokinase	33.12	33.56	41.99	49.25	43.91	44.16	42.77	98.87	105.37
NORM77_00458	Stdys021_00947	yagG	Putative glycoside/cation symporter YagG	5.63	6.9	6.29	9.49	11.3	9.64	11.64	13.86	14.43
NORM77_00459	Stdys021_00946	murA1	UDP-N-acetylglucosamine 1-carboxyvinyltransferase	409.53	451.13	354.83	416.2	451.15	483.34	491.8	615.45	612.61
NORM77_00460	Stdys021_00945	metK	S-adenosylmethionine synthase	443.62	525.32	457.45	719.28	685.33	650.19	650.96	718.15	706.74
NORM77_00461	Stdys021_00944			12.48	8.82	6.28	38.97	40.19	36.7	33.71	50.64	54.78
NORM77_00462	Stdys021_00943	birA	Bifunctional ligase/repressor BirA	141.96	151.44	171.99	177.94	224.49	231.78	225.97	349.11	338.69
NORM77_00463	Stdys021_00942	ruvB / dnaX	Holliday junction ATP-dependent DNA helicase RuvB	274.52	300.51	290.38	343.16	339.7	317.27	335.63	375.95	389.65
NORM77_00464	Stdys021_00941	msrC	Free methionine-R-sulfoxide reductase	219.94	234.82	221.59	300.95	303.31	287.57	291.01	310.06	316.55
NORM77_00465	Stdys021_00940			85.24	93.54	118.1	79.7	81.74	82.76	82.26	113.12	105.72
NORM77_00466	Stdys021_00939			97.55	119.43	145.1	71.88	78.78	86.9	89.95	104.59	91.38
NORM77_00467	Stdys021_00938	udk	Uridine kinase	277.45	282.97	295.95	297.01	378.54	430.23	398.94	415.78	370.54
NORM77_00468	Stdys021_00937	yfmL	putative ATP-dependent RNA helicase YfmL	270.03	271.3	287.83	162.7	191.46	188.91	175.9	226.34	216.13
NORM77_00469	Stdys021_00936	pgdA	Peptidoglycan-N-acetylglucosamine deacetylase	267.51	264.27	341.9	292.7	280.21	289.63	287.25	452.16	414.3
NORM77_00470	Stdys021_00935	gapN	NADP-dependent glyceraldehyde-3-phosphate dehydrogenase	841.15	920.06	827.11	1205.13	1096.76	1023.37	1057.72	984.05	989.9
NORM77_00471	Stdys021_00934	ptsI	Phosphoenolpyruvate-protein phosphotransferase	2409.53	2453.76	1894.36	2633.51	2304.78	2237.01	2535.54	2441.88	2164.56
NORM77_00472	Stdys021_00933	ptsH	Phosphocarrier protein HPr	3718.12	3649.92	3751.5	3535.84	4320.56	4892.53	4687.94	4586.73	3913.29
NORM77_00473	Stdys021_00932	nrdH	Glutaredoxin-like protein NrdH	302.17	299.69	355.41	400.31	465.99	473.74	449.32	659.23	694.65
NORM77_00474	Stdys021_00931	nrdE2	Ribonucleoside-diphosphate reductase subunit alpha 2	514.99	497.32	538.5	571.99	598.18	558.3	575.19	880.43	949.82
NORM77_00475				441.48	415.3	419.5
NORM77_00476	Stdys021_00930	nrdF1	Ribonucleoside-diphosphate reductase subunit beta nrdF1	613.09	566.04	516.66	757.46	787.85	797.59	787.5	1199.06	1330.61
NORM77_00477	Stdys021_00929	clcB	Voltage-gated ClC-type chloride channel ClcB	116.02	106.59	99.4	188.66	200.18	197.54	203.96	296.56	327.12
NORM77_00478	Stdys021_00928			52.62	76.69	112.92	109.09	120.74	122.32	141.78	230.79	215.11
NORM77_00479	Stdys021_00927			44.42	74.72	92.12	93.22	103.21	108.14	115.6	167.51	170.91
NORM77_00480	Stdys021_00926	puuR	HTH-type transcriptional regulator PuuR	71.59	114.07	132.65	128.96	132.89	135.5	151.2	198.69	173.78
NORM77_00481	Stdys021_00925	alaS	Alanine--tRNA ligase	410.82	438.53	339.27	499.17	445.63	412.14	451.81	337.08	352.22
NORM77_00482				491.77	511.35	414.91
NORM77_00483	Stdys021_00924	prsA	Foldase protein PrsA	707.46	739.59	795.74	511.83	525.44	539.38	524.19	691.61	606.25
NORM77_00484	Stdys021_00923	trmR	tRNA 5-hydroxyuridine methyltransferase	177.92	181.02	150.71	219.72	197.58	184.37	195.61	166.05	165.04
NORM77_00485	Stdys021_00922		L-lactate transporter	206.71	156.32	148.32	3976.18	3692.81	3609.81	3453.26	1297.09	1513.36
NORM77_00486	Stdys021_00921	cbbZC	Phosphoglycolate phosphatase, chromosomal	81.68	86.83	73.88	75.06	75.11	63.28	65.62	65.94	54.93
NORM77_00487	Stdys021_00920			63.6	54.89	68.28	57.44	66.97	50.7	55.46	49.61	44.33
NORM77_00488	Stdys021_00919	chrR	Quinone reductase	109.95	223.78	472.79	175.17	167.73	179.59	175.38	66.84	70.87
NORM77_00489	Stdys021_00918	pepF1	Oligoendopeptidase F, plasmid	215.76	654.37	2150.85	352.35	331.1	398.25	422.29	710.71	682.87
NORM77_00490	Stdys021_00917	coiA	Competence protein CoiA family protein	27.68	473.48	2149.72	30.23	30.81	89.07	105.71	220.69	208.52
NORM77_00491	Stdys021_01428			304.26	234.45	173.33	393.1	476.67	477.12	396.2	208.16	218.75
NORM77_00492	Stdys021_01427	rsuA	Ribosomal small subunit pseudouridine synthase A	74.76	78.06	60.59	73.44	71.03	70.82	71.48	79.22	73.77
NORM77_00493	Stdys021_01426	nagB	Glucosamine-6-phosphate deaminase	21.86	20.72	34.42	62.41	55	50.52	55.03	55.13	45.76
NORM77_00494	Stdys021_01425	queA	S-adenosylmethionine:tRNA ribosyltransferase-isomerase	351.8	321.28	325.01	268.5	268.94	269.09	267.5	309.7	338.22
NORM77_00495	Stdys021_01424			311.12	297.11	287.11	187.49	231.32	234.4	228.89	253.76	275.23
NORM77_00496	Stdys021_01423			52.42	64.15	58.39	70.14	77.32	69.37	75.01	57.83	57.32
NORM77_00497	Stdys021_01422	sodA	Superoxide dismutase [Mn]	1171.49	996.11	1101.27	2412.46	2718.38	2775.8	2711.82	926.8	1023.29
NORM77_00498	Stdys021_01421	yqeN	putative protein YqeN	59.35	131.39	519.21	71.87	81.37	108.59	120.94	189.54	187.49
NORM77_00499	Stdys021_01420	comEC	ComE operon protein 3	2.26	95.78	622.83	2.12	1.5	39.29	43.04	122.63	131.02
NORM77_00500	Stdys021_01419	comEA	ComE operon protein 1	5.66	105.26	691.82	1.99	1.96	49.07	55.62	131.06	124.03
NORM77_00501	Stdys021_01418	plsC	1-acyl-sn-glycerol-3-phosphate acyltransferase	245.74	223.22	190.77	202.78	209.04	215.35	202.73	235.27	230.65
NORM77_00502	Stdys021_01417	yfiC	tRNA1(Val) (adenine(37)-N6)-methyltransferase	90.93	99.44	101.59	72.98	81.82	80.22	74.49	100.45	90.32
NORM77_00503	Stdys021_01416			83.44	86.79	78.56	69.09	99.2	93.48	81.81	98.9	99.4
NORM77_00504	Stdys021_01415	kup	Low affinity potassium transport system protein kup	363.73	347.6	344.38	417.16	384.74	406.33	380.42	310.86	330.64
NORM77_00505	Stdys021_01414	cshA	ATP-dependent RNA helicase CshA	2513	1921.68	1062.45	1309.1	1227.43	1114.28	1042.89	859.02	873.03
NORM77_00506	Stdys021_01413	metQ	Methionine-binding lipoprotein MetQ	176.98	148.09	69.94	4.64	5.25	4.28	5.92	2.52	3.52
NORM77_00507	Stdys021_01412	metI	D-methionine transport system permease protein MetI	145.77	114.18	77.83	3.51	2.87	6.15	4.72	1.86	2.53
NORM77_00508	Stdys021_01411	metN	Methionine import ATP-binding protein MetN	97.67	78.65	65.07	4.21	3.2	4.35	5.29	3.35	3.34
NORM77_00509	Stdys021_01409			428.63	412.23	393.68	244.04	274.85	318.39	298.34	307.52	302.11
NORM77_00510	Stdys021_01408	prfC	Peptide chain release factor 3	475.92	501.43	467.97	676.66	633.69	641.51	651.44	757.61	730.89
NORM77_00511	Stdys021_01407			462.81	450.25	461.99	397.76	429.4	404.34	392.62	488.87	454.53
NORM77_00512	Stdys021_01406	murF	UDP-N-acetylmuramoyl-tripeptide--D-alanyl-D- alanine ligase	302.2	311.58	310.31	362.43	352.84	336.5	333.19	402.28	398.37
NORM77_00513	Stdys021_01405	ddl	D-alanine--D-alanine ligase	504	539.42	499.63	415.28	401.59	402.02	419.56	472.14	451.6
NORM77_00514	Stdys021_01404	recR	Recombination protein RecR	255.7	313.28	324.98	229.96	210.28	205.59	230.11	260.99	260.09
NORM77_00515	Stdys021_01403	penA	Penicillin-binding protein 2B	186.2	220.92	226.68	167.35	166.03	159.78	169.12	207.87	197.28
NORM77_00516	Stdys021_01402	focA	putative formate transporter 1	122.34	152.49	162.83	87.55	79.31	73.83	71.02	98.48	91.95
NORM77_00517	Stdys021_01401	niaX	Niacin transporter NiaX	102.36	134.04	145.29	310.91	338.38	372.04	374.89	403.06	385.44
NORM77_00518	Stdys021_01400	nadR	Transcription repressor NadR	98.63	100	79.82	71.26	81.37	71.6	79.51	96.21	93.99
NORM77_00519	Stdys021_01399	gpmA	2,3-bisphosphoglycerate-dependent phosphoglycerate mutase	1810.55	1853.88	2229.28	1658.9	1693.92	1860.36	1886.29	2477.19	2394.46
NORM77_00520	Stdys021_01398	pyrDA	putative dihydroorotate dehydrogenase A (fumarate)	242.66	225.8	269.47	29.46	37.42	33.94	32.83	52.88	53.45
NORM77_00521	Stdys021_01397	zosA	Zinc-transporting ATPase	101.41	54.51	349.86	23.55	22.42	20.96	23.19	29.57	29.16
NORM77_00522	Stdys021_01396			37.59	34.72	31.06	42.19	51.56	49.75	46.19	47.6	41.48
NORM77_00523	Stdys021_01395			12.17	13.51	12.17	53.73	54.99	50.47	48.59	59.01	59.17
NORM77_00524	Stdys021_01394	hup	DNA-binding protein HU	2100.12	1774.06	2742.79	2394.09	3895.7	4684.08	4434.83	4608.36	3920.06
NORM77_00525	Stdys021_01393			419.54	423.01	439.17	393.08	395.47	389.89	392.44	502.51	518.33
NORM77_00526	Stdys021_01392	lipC		457.16	470.86	505.45	449.39	427.3	407.02	426.21	545	571.65
NORM77_00527	Stdys021_01391		DegV domain-containing protein/M5005_Spy1226	407.95	423.02	445.55	462.68	474.03	430.66	445.26	524.74	530.89
NORM77_00528	Stdys021_01390			154.96	171.68	183.78	85.65	101.19	105.93	105.13	115.75	121.67
NORM77_00529	Stdys021_01389	recN	DNA repair protein RecN	191.18	218.49	251.49	166.32	158.64	161.06	168.58	208.59	210.33
NORM77_00530	Stdys021_01388	argR	Arginine repressor	162.39	194.33	214.94	162.24	158.37	156.38	167.38	197.38	188.78
NORM77_00531	Stdys021_01387	tlyA	Hemolysin A	157.46	189.44	192.46	170.25	144.89	142.09	152.49	170.95	160.79
NORM77_00532	Stdys021_01386		Farnesyl diphosphate synthase	148.75	167.33	168.05	149.32	149.8	137.13	145.84	168.46	166.2
NORM77_00533	Stdys021_01385	xseB	Exodeoxyribonuclease 7 small subunit	109.24	138.18	133.91	141.83	118.07	125.63	132.75	156.8	155.41
NORM77_00534	Stdys021_01384	xseA	Exodeoxyribonuclease 7 large subunit	97.48	110.68	114.96	108.66	94.14	107.95	109.63	128.37	124.45
NORM77_00535	Stdys021_01383	nnrD	ADP-dependent (S)-NAD(P)H-hydrate dehydratase	228.84	238.49	208.2	238.88	200.86	195.48	194.48	242.42	223.48
NORM77_00536	Stdys021_01382	folD	Bifunctional protein FolD protein	234.61	230.62	202.06	250.61	232.25	212.64	204.25	265.12	265.79
NORM77_00537	Stdys021_01560	pgcA	Phosphoglucomutase	337.03	279.21	230.53	368.42	342.18	328.81	312	315.31	314.83
NORM77_00538	Stdys021_01559	phrA	Deoxyribodipyrimidine photo-lyase	115.26	125.7	124.96	136.84	137.87	122.45	131.88	140.27	128.64
NORM77_00539	Stdys021_01558			143.75	161.97	147.74	94.82	124.38	133.75	115.12	101.64	122.36
NORM77_00540	Stdys021_01557	feoB	Fe(2+) transporter FeoB	167.05	180.99	161.19	121.89	108	105.29	104.18	108.45	111.39
NORM77_00541	Stdys021_01556			130.15	126.85	113.68	88.97	85.5	76.57	73.68	75.97	59.45
NORM77_00542	Stdys021_01555	glnQ	Glutamine transport ATP-binding protein GlnQ	48.7	68.1	96.94	205.49	220.94	270.6	282.54	111.67	104.13
NORM77_00543	Stdys021_01554	artQ	Arginine transport system permease protein ArtQ	48.02	51.56	71.37	168.23	179.85	206.93	210.83	91.81	84.59
NORM77_00544	Stdys021_01553			271.48	229.83	290.94	197.12	229.54	279.99	264.31	226.26	167.71
NORM77_00545	Stdys021_01552	clpE	ATP-dependent Clp protease ATP-binding subunit ClpE	569.12	768.71	669.13	876.05	868.42	1287.44	1300.18	1933.82	2026.24
NORM77_00546	Stdys021_01551	rppH	RNA pyrophosphohydrolase	204.53	227.52	280.6	294.74	303.33	318.1	318.61	507.27	462.82
NORM77_00547	Stdys021_01550			269.72	295.32	398.98	353.24	496.06	547.81	495.2	681.74	642.88
NORM77_00548				73.33	69.8	56.07
NORM77_00549	Stdys021_01549	ileS	Isoleucine--tRNA ligase	682.85	717.7	639.18	551.27	490.92	503.68	511.99	523.95	569.99
NORM77_00550	Stdys021_01548	divIVA	Cell division protein DivIVA	1498.27	1615.91	1618.08	1600.86	1397.59	1455.48	1540.09	1650.05	1567.62
NORM77_00551	Stdys021_01547			1397.77	1519.64	1470.8	1370.63	1145.75	1195.7	1256.63	1375.32	1307.05
NORM77_00552	Stdys021_01546			1069.83	1163.59	1153.93	1033.83	1125.93	1104.5	1114.92	1179.37	1112.3
NORM77_00553	Stdys021_01545	sepF	Cell division protein SepF	1341.86	1489.26	1472.24	1291.69	1152.6	1123.15	1237.3	1381.13	1339.33
NORM77_00554	Stdys021_01544	yggS	Pyridoxal phosphate homeostasis protein	1247.2	1425.33	1357.98	1416.47	1191.5	1190.08	1259.35	1405.21	1441.26
NORM77_00555	Stdys021_01543	ftsZ	Cell division protein FtsZ	1321.77	1443.56	1369.17	1362.53	1193.25	1198.03	1280.44	1419.52	1384.28
NORM77_00556	Stdys021_01542	ftsA	Cell division protein FtsA	787.02	897.82	776.77	903.2	825.86	847.04	859.44	920.54	854.98
NORM77_00557	Stdys021_01541	divIB	Cell division protein DivIB	265.42	292.31	327.83	195.18	173.86	165.56	171.84	205.28	224.66
NORM77_00558	Stdys021_01540	murG	UDP-N-acetylglucosamine--N-acetylmuramyl- (pentapeptide) pyrophosphoryl-undecaprenol N-acetylglucosamine transferase	229.13	249.86	269.69	231.88	186.19	160.66	191.13	235.76	257.23
NORM77_00559	Stdys021_01539	murD	UDP-N-acetylmuramoylalanine--D-glutamate ligase	112.48	121.56	144.05	156.63	141.08	125.43	135.15	171.3	162.23
NORM77_00560	Stdys021_01538			4.55	7.32	7.59	459	420.15	340.66	387.96	391.06	366.43
NORM77_00561	Stdys021_01537			203.29	231.98	248.37	227.08	235.04	231.29	264.57	280.8	266.32
NORM77_00562	Stdys021_01536	typA	GTP-binding protein TypA/BipA	1573.77	1545.58	1202.13	1054.29	1010.33	940.04	992.84	987.6	923.5
NORM77_00563	Stdys021_01535	yibN	putative protein YibN	337.45	352.53	353.33	106.21	93.1	80.24	94.43	124.74	131.69
NORM77_00564	Stdys021_01534	glcK	Glucokinase	246.11	284.87	278.69	93.96	80.29	71.84	76.27	96.26	93.32
NORM77_00565	Stdys021_01533	yqgQ	putative protein YqgQ	84.23	100.04	100.37	73.21	74.25	68.64	70.88	81.78	83.84
NORM77_00566	Stdys021_01532	dps	DNA protection during starvation protein	976.03	808.15	1495.77	336.12	382.52	382.45	395.18	467.21	478.98
NORM77_00567	Stdys021_01531			16.84	36.51	136.2	4.01	5.49	14.28	20.31	42.44	48.29
NORM77_00568	Stdys021_01530	yheH	putative multidrug resistance ABC transporter ATP-binding/permease protein YheH	149.7	178.26	199.07	172.32	186.57	184.09	191.8	184.13	196.85
NORM77_00569	Stdys021_01529	yheI	putative multidrug resistance ABC transporter ATP-binding/permease protein YheI	105.58	132.92	146.75	132.09	148.39	138.95	135.66	143.75	158.52
NORM77_00570	Stdys021_01528			370.06	399.48	368.06	276.5	282	254.07	263.61	326.3	330.86
NORM77_00571	Stdys021_01527	rlmN	putative dual-specificity RNA methyltransferase RlmN	379.29	401.04	367.41	298.09	281.31	278.97	284.88	374	396.02
NORM77_00572	Stdys021_01526			283.32	315.71	263.53	187.56	229.01	239.16	224.79	304.74	318.39
NORM77_00585				5.78	3.58	5.23
NORM77_00586		xerC	Tyrosine recombinase XerC	3.36	2.23	3.17
NORM77_00587				4.99	4.36	1.55
NORM77_00588				17.86	19.9	17.73
NORM77_00589				27.01	20.79	20.67
NORM77_00590				14.61	24.45	19.33
NORM77_00591				43.33	33.51	49.26
NORM77_00592	Stdys021_01203		IS3 family transposase ISStin5	13.38	12.53	13.7	14.02	18.86	14.43	14.25	15.15	15.5
NORM77_00593	Stdys021_01202		IS3 family transposase ISStin5	12.87	15.2	16	27.84	33.56	32.83	27.21	31.72	26.53
NORM77_00594				53.92	56.35	74.71
NORM77_00595		bcrR	HTH-type transcriptional activator BcrR	64.92	56.47	72.3
NORM77_00596	Stdys021_00838	idi	Isopentenyl-diphosphate Delta-isomerase	4.37	6.68	7.14	4.72	6.28	4.62	5.74	6.8	7.7
NORM77_00597	Stdys021_00836	menA	1,4-dihydroxy-2-naphthoate octaprenyltransferase	121	90.08	89.47	34.7	30.1	31.69	34.97	33.82	37.96
NORM77_00598	Stdys021_00835		NADH dehydrogenase-like protein	145.66	127.04	110.5	51.12	39.32	31.48	40.22	46.01	54.75
NORM77_00599	Stdys021_00832	cydA	Cytochrome bd ubiquinol oxidase subunit 1	201.31	174.1	141.28	42.39	44.63	37.84	38.34	45.87	44.65
NORM77_00600	Stdys021_00831	cydB	Cytochrome bd-I ubiquinol oxidase subunit 2	231.86	201.96	153.03	45.94	52.66	49.44	48.51	40.95	45.26
NORM77_00601	Stdys021_00828	cydD	ATP-binding/permease protein CydD	128.39	101.91	73.37	79.86	83.81	75.76	75.48	76.41	83.3
NORM77_00602	Stdys021_00827		putative ABC transporter ATP-binding/permease protein	156.16	121.59	84.78	94.13	113.65	99.92	100.73	85.51	111.24
NORM77_00603		hepT	Heptaprenyl diphosphate synthase component 2	108.21	105.1	114.49
NORM77_00604	Stdys021_00825	ispE	4-diphosphocytidyl-2-C-methyl-D-erythritol kinase	176.15	248.68	378.86	309.6	295.85	268.74	287.28	285.22	249.12
NORM77_00605	Stdys021_00824	adcR	Transcriptional regulator AdcR	378.84	401.61	575.42	409.37	386	380.74	377.91	421.37	401.9
NORM77_00606	Stdys021_00823	znuC	High-affinity zinc uptake system ATP-binding protein ZnuC	451.32	426.15	562.96	449.68	394.46	393.36	421.12	453.08	468.09
NORM77_00607	Stdys021_00822	znuB	High-affinity zinc uptake system membrane protein ZnuB	454.39	393.15	506.06	415.95	391.29	396.91	389.94	431.75	467.31
NORM77_00608	Stdys021_00821	tyrS	Tyrosine--tRNA ligase	439.78	481.34	558.11	276.29	306.25	330.99	334.09	410.46	423.48
NORM77_00609	Stdys021_00820	mtgA	Biosynthetic peptidoglycan transglycosylase	407.67	432.29	464.04	798.72	773.22	765.45	767.58	857.1	882.6
NORM77_00610	Stdys021_00819	rpoB	DNA-directed RNA polymerase subunit beta	1539.83	1434.45	1404.4	1002.89	897.51	760.58	835.74	946.69	1089.32
NORM77_00611	Stdys021_00818	rpoC	DNA-directed RNA polymerase subunit beta'	1406.08	1326.81	1304.98	1100.84	914.66	680.57	792.5	803.67	955.38
NORM77_00612	Stdys021_00817			189.65	135.81	211.84	411.16	521.36	465.61	423.39	150.65	167.17
NORM77_00613	Stdys021_00816	comGA	ComG operon protein 1	6.78	126.16	788.88	9.03	10.56	91.78	105.97	266.42	257.74
NORM77_00614	Stdys021_00815	epsF	Type II secretion system protein F	3.6	167.36	1037.3	6.14	6.76	118.45	149.26	391.42	395.46
NORM77_00615	Stdys021_00814	comGC	Competence type IV pilus major pilin ComGC	3.5	198.91	1182.94	4.25	4.09	129.16	157.62	415.77	442.18
NORM77_00616	Stdys021_00813	comGD	Competence type IV pilus minor pilin ComGD	3.27	239.9	1362.87	4.61	6.6	145.7	178.54	473.58	505.65
NORM77_00617	Stdys021_00812	comGE	Competence type IV pilus minor pilin ComGE	1.64	256.74	1441.4	4.09	7.57	158.78	198.48	512.66	546.82
NORM77_00618	Stdys021_00811	comGF	Competence type IV pilus minor pilin ComGF	2.73	260.11	1457.17	4.88	6.51	149.1	180.64	480.92	498
NORM77_00619	Stdys021_00810	comGG	Competence type IV pilus minor pilin comGG	5.35	274.28	1545.92	7.18	9.31	154.16	185.36	511.93	522.66
NORM77_00620	Stdys021_00809	rsmA	Ribosomal RNA small subunit methyltransferase A	412.99	595	1579.81	271.64	298.58	376.79	405.17	615.74	633.25
NORM77_00621	Stdys021_00808	ackA	Acetate kinase	873.5	1082.16	1839.28	751.92	741.71	857.2	916.24	1002.47	981.88
NORM77_00622	Stdys021_00807			48.56	42.48	51.78	110.58	125.73	139.49	133.25	162.4	195.37
NORM77_00623	Stdys021_00806	MroQ	Membrane-embedded CAAX protease MroQ	68.08	64.24	70.27	105.38	108.78	114.85	115.64	160.68	183.09
NORM77_00624	Stdys021_00805			92.25	92.34	98.92	102.18	118.22	129.77	121.33	176.92	207.59
NORM77_00625	Stdys021_00804	proC	Pyrroline-5-carboxylate reductase	111.41	123.9	136.47	118.66	107.3	108.24	112.43	149.06	177.06
NORM77_00626	Stdys021_00803	pepA	Glutamyl aminopeptidase	101.08	114.22	124.08	74.3	69.11	62.07	56.9	71.14	81.97
NORM77_00627	Stdys021_00802			102.76	124.61	99.1	101.84	107.66	107.08	108.22	139.2	113.61
NORM77_00628	Stdys021_00801	ytpP	Thioredoxin-like protein YtpP	186.4	216.59	182.86	225.39	201.2	240.59	219.31	282.43	261.41
NORM77_00629	Stdys021_00800			347.23	339.11	304.28	342.6	299.39	316.03	327.27	395.73	408.67
NORM77_00630	Stdys021_00798	ssb	Single-stranded DNA-binding protein	34.71	539.43	2792.63	15.31	12.54	513.64	572.14	1397.47	1320
NORM77_00631	Stdys021_00792		Deoxyguanosine kinase	750.18	672.47	630.09	522.81	569.92	578.04	550.82	473.62	502.99
NORM77_00632	Stdys021_00791	dusB	tRNA-dihydrouridine synthase B	736.9	620.12	556.92	611	556.38	531.47	547.89	465.07	523.92
NORM77_00633	Stdys021_00790	hslO	33 kDa chaperonin	497.75	449.3	402.08	453.19	422.47	421.06	424.32	382.28	415.03
NORM77_00634				181.85	173.68	65.56
NORM77_00635				1884.03	2251.4	163.11
NORM77_00636				538.95	657.13	74.04
NORM77_00637				448.43	566.91	80.71
NORM77_00638				405.83	524.85	74.13
NORM77_00639				337.59	510.1	71.54
NORM77_00640				584.38	876.99	104.77
NORM77_00641				458.73	671.97	73.76
NORM77_00642				520.51	747.41	92.78
NORM77_00643				128.77	109.51	197.85
NORM77_00644		yabJ	2-iminobutanoate/2-iminopropanoate deaminase	106.27	51.9	192.14
NORM77_00645				139.13	73.62	320.13
NORM77_00646	Stdys021_00777			151.75	158.82	208.05	169.67	176.54	183.07	186	192.32	206.02
NORM77_00647				99.83	103.09	155.51
NORM77_00648	Stdys021_00775	purA	Adenylosuccinate synthetase	812.37	861.68	1632.34	984.92	887.09	866.09	852.59	910.52	862.58
NORM77_00649	Stdys021_00774	tmpC	Membrane lipoprotein TmpC	720.05	677.19	1643.57	633.32	626.19	610.8	603.87	577.48	580.43
NORM77_00650	Stdys021_00773	hpdA	4-hydroxyphenylacetate decarboxylase activating enzyme	216.28	226.35	281.83	31.93	30.44	38.16	34.92	61.54	54.94
NORM77_00651	Stdys021_00772	srlR	Glucitol operon repressor	145.9	167.59	198.61	46.1	48.6	47.4	49.1	61.26	51.93
NORM77_00652	Stdys021_00771	sorC	Sorbitol operon regulator	175.43	178.96	191.71	54.56	45.33	50.48	52.9	69.87	60.39
NORM77_00653	Stdys021_00770	chbA	PTS system N,N'-diacetylchitobiose-specific EIIAcomponent	4.73	3.41	5.27	3.84	2.24	1.16	1.77	3.93	1.18
NORM77_00654	Stdys021_00769	celA	PTS system cellobiose-specific EIIB component	6.76	2.95	4.01	2.64	3.83	1.14	2.5	2.77	2.14
NORM77_00655	Stdys021_00768	licC	Lichenan permease IIC component	4.87	4.02	6.78	1.73	2.82	2.27	2.54	2.86	3.15
NORM77_00656	Stdys021_00767	cutC	Choline trimethylamine-lyase	12.49	19.5	41.62	4.96	3.95	5.94	6.2	7.42	8.13
NORM77_00657	Stdys021_00760	fsaA	Fructose-6-phosphate aldolase 1	23.37	25.68	53.43	17.55	17.54	15.86	15.09	14.73	22.56
NORM77_00658	Stdys021_00759	gldA	Glycerol dehydrogenase	23.43	25.58	46.27	31.02	25.5	20.74	24.13	28.63	30.85
NORM77_00659	Stdys021_00758			123.87	98.74	108.9	159.16	216.39	246.65	188.85	246.53	196.32
NORM77_00660	Stdys021_00757	ypjQ	putative protein YpjQ	153.34	134.17	150.67	133.59	127.43	137.65	120.15	137.56	135.76
NORM77_00661	Stdys021_00756			70.76	90.63	96.7	38.45	41.05	39.41	37.62	40.18	36.61
NORM77_00662	Stdys021_00755	mccF	Microcin C7 self-immunity protein MccF	188.98	193.47	185.48	180.66	178.67	176.92	175.3	291.99	297.28
NORM77_00663				36	37.48	30.33
NORM77_00664		proX	Prolyl-tRNA editing protein ProX	213.04	212.95	223.51
NORM77_00665				101.02	110.16	122.93
NORM77_00666				77.79	84.1	83.07
NORM77_00667	Stdys021_00752			141.23	142.82	131.31	161.28	150.99	148.61	135.84	183	177.78
NORM77_00668		ybiT	putative ABC transporter ATP-binding protein YbiT	16.95	18.92	15.89
NORM77_00669				74.28	91.1	118.7
NORM77_00670				51.77	60.2	69.32
NORM77_00671				13.48	12.29	16.64
NORM77_00672		maf	dTTP/UTP pyrophosphatase	16.14	16.78	28.94
NORM77_00673	Stdys021_00751			58.31	63.06	70.45	103.23	150.86	166.83	142.4	219.07	174.56
NORM77_00674	Stdys021_00750			11.65	14.31	15.01	43.77	70.2	53.95	53.26	70.44	49.04
NORM77_00675				61.45	77.32	91.1
NORM77_00676	Stdys021_01907	gpmA	2,3-bisphosphoglycerate-dependent phosphoglycerate mutase	72.42	103.73	128.06	64.3	66.39	65.63	69.3	69.93	74.83
NORM77_00677	Stdys021_01908	cmk	Cytidylate kinase	26.49	26.58	21.8	55.42	65.45	65.36	61.72	77.39	72.87
NORM77_00678	Stdys021_01909			39.09	38.83	30.19	84.79	87.82	80.72	82.3	104.4	95.67
NORM77_00679	Stdys021_01663	moaA	GTP 3',8-cyclase	26.68	22.73	30.19	155.87	142.58	99.62	122.35	122.17	97.97
NORM77_00680	Stdys021_01662			62.04	50.21	52.67	127.74	126.06	92.62	116.22	105	90.55
NORM77_00681	Stdys021_01661	btuD	Vitamin B12 import ATP-binding protein BtuD	31.57	32.28	36.09	50.05	51.5	35.56	43.15	45.05	42.38
NORM77_00682	Stdys021_01660			22.04	25.03	36.56	42.31	53.33	40.86	45.21	46.45	37.4
NORM77_00683		aadK	Aminoglycoside 6-adenylyltransferase	18.76	20.88	24.65
NORM77_00684		pspB	Putative phosphoserine phosphatase 2	18.29	20.32	17.78
NORM77_00685				31.13	25.68	22.49
NORM77_00686		smc	Chromosome partition protein Smc	17.31	18.85	23.63
NORM77_00687	Stdys021_01190			23.02	31.85	39.94	330.15	338.43	316.22	339.64	356.95	369.77
NORM77_00688	Stdys021_01189			11.28	16.78	23.79	233.18	293.86	278.32	277.98	291.35	281.61
NORM77_00689	Stdys021_01188			14.25	16.71	12	7.2	9.32	13.76	17.05	18.65	15.9
NORM77_00690				11.93	5.82	7.81
NORM77_00691				6.08	6.98	8.81
NORM77_00692				8.06	7.18	4.29
NORM77_00693				7.82	7.22	6.51
NORM77_00694		xerC	Tyrosine recombinase XerC	55	48.23	47.31
NORM77_00696	Stdys021_01655		putative AAA domain-containing protein	194.59	183.01	206.5	122.28	106.41	104	106.15	150.52	179.24
NORM77_00697	Stdys021_01654	pabA	Aminodeoxychorismate/anthranilate synthase component 2	162.87	166.89	200.16	98.53	101.08	91.27	93.21	129.07	146.48
NORM77_00698	Stdys021_01653	menF	Isochorismate synthase MenF	190.1	186.12	198.4	94.52	94.86	91.56	94.93	118.65	139.88
NORM77_00699	Stdys021_01651			227.38	234	287.82	146.68	138.52	132.27	140.57	130.98	129.55
NORM77_00700	Stdys021_01648	prmA	Ribosomal protein L11 methyltransferase	305.2	319.94	426.74	227.88	211.85	207.36	201.81	234.67	225.43
NORM77_00701	Stdys021_01647	rsmE	Ribosomal RNA small subunit methyltransferase E	375.69	359.88	502.09	260.91	237.74	237	242.04	276.64	277.46
NORM77_00702		malR	HTH-type transcriptional regulator MalR	254.88	228.77	306.24
NORM77_00703	Stdys021_01646	ptsG	PTS system glucose-specific EIICBA component	33.37	35.63	40.93	69.55	62.61	56.96	58.8	89.91	93.08
NORM77_00704	Stdys021_01645	mapP	Maltose 6'-phosphate phosphatase	15.93	16.85	9.95	71.13	64.44	56.05	58.84	89.2	91.15
NORM77_00705				422.55	540.23	744.74
NORM77_00706	Stdys021_01644			615.66	752.98	1025.95	93.66	92.08	89.83	94.57	122.89	135.59
NORM77_00707				506.72	555.37	832.36
NORM77_00708		rihB	Pyrimidine-specific ribonucleoside hydrolase RihB	479.73	529.65	803.99
NORM77_00709			Putative NrdI-like protein	294.8	266.11	290.57
NORM77_00710			Putative trans-acting regulator	243.12	257.48	283.44
NORM77_00711	Stdys021_00847	emm5	M protein, serotype 5	1664.76	1559.02	2726.59	148.43	134.89	131.35	132	195.09	189.18
NORM77_00712	Stdys021_00849	relA	Bifunctional (p)ppGpp synthase/hydrolase RelA	305.76	269.32	218.57	128.21	119.19	95.03	102.48	81.48	87.01
NORM77_00713	Stdys021_00850	dtd	D-aminoacyl-tRNA deacylase	372.51	297.56	226.51	213.13	221.85	203.3	215.5	148.25	165.84
NORM77_00714		skc	Streptokinase C	54.09	42.55	190.83
NORM77_00715		lrp	Leucine-rich protein	118.66	110.08	99.79
NORM77_00716	Stdys021_00852	msmX	Oligosaccharides import ATP-binding protein MsmX	221.73	257.28	301.39	78.06	70.29	77.39	81.89	133.51	134.19
NORM77_00717	Stdys021_00853	dexB	Glucan 1,6-alpha-glucosidase	104.06	117.61	138.58	69	65.01	67.5	69.41	113.51	107.43
NORM77_00718	Stdys021_00854	glgX	Glycogen debranching enzyme	35.67	39.72	34.11	19.18	17.99	16.92	16.87	38.9	41.8
NORM77_00719	Stdys021_00855			19.88	26.74	24.49	9.67	11.46	10.8	14.2	17.67	12.99
NORM77_00720	Stdys021_00856			503.28	414.27	391.04	896.64	791.62	706.31	672.22	549.95	547.56
NORM77_00721	Stdys021_00857			1112.71	1010.01	833.81	1577.77	1590.48	1726.85	1604.81	1648.66	1546.88
NORM77_00722	Stdys021_00858	uppS	Isoprenyl transferase	320.56	289.2	254.42	223.87	225.08	218.69	206.65	236.45	240.63
NORM77_00723	Stdys021_00859			580.52	509.54	482.92	432.88	404.45	363.3	379.5	411.38	454.3
NORM77_00724	Stdys021_00860	rasP	Regulator of sigma-W protease RasP	623.27	572.92	588.03	568.36	472	449.29	472.4	542.35	616.6
NORM77_00725	Stdys021_00861	proS	Proline--tRNA ligase	776.3	742.46	746.1	714.38	639.95	635.98	655.23	713.36	809.79
NORM77_00726	Stdys021_00862			36.54	33.15	32.52	16.78	21.61	19.85	19.84	18.16	22.91
NORM77_00727	Stdys021_00863	polC	DNA polymerase III PolC-type	288.52	296.64	315.67	382.75	335.26	317.5	326.96	406.42	420.36
NORM77_00728	Stdys021_00864	mhqR	HTH-type transcriptional regulator MhqR	333.21	346.74	364	164.72	189.19	195.51	193.97	261.4	231.49
NORM77_00729	Stdys021_00865	azoR	FMN-dependent NADH-azoreductase	675.42	589.95	483.29	228.66	227.92	245.32	245.2	282.73	275
NORM77_00730	Stdys021_00866	def	Peptide deformylase	346.42	330.21	345.52	295.97	328.66	354.75	309.4	354.48	379.65
NORM77_00731	Stdys021_00867	yeiL	Regulatory protein YeiL	130.19	106.85	124.89	112.96	138.73	138.45	138.31	126	140.07
NORM77_00732	Stdys021_00868			273.71	182.25	43.45	48.43	46.57	37.1	37.86	26.48	33.46
NORM77_00733	Stdys021_00870	rpsO	30S ribosomal protein S15	3622.03	4088.75	3669.14	3099.25	4341.42	5205.98	5013.13	4335.84	4285.83
NORM77_00734	Stdys021_00871			4.81	4.12	2.96	3.35	3.38	2.68	2.58	6.76	7.28
NORM77_00735	Stdys021_00872			4.42	3.98	5.4	2.8	3.2	5.08	3.52	6.1	9.61
NORM77_00736	Stdys021_00873	ulaA	Ascorbate-specific PTS system EIIC component	7.45	6.99	7.02	4.87	3.78	4.02	4.94	7.72	8.27
NORM77_00737	Stdys021_00874	tal	Transaldolase	8.13	9.09	7.87	6.7	5.8	4.99	5.65	7.25	11.26
NORM77_00738	Stdys021_00875	pnp	Polyribonucleotide nucleotidyltransferase	897.03	770.93	712.73	682.89	599.53	562.7	556.77	645.63	735.28
NORM77_00739	Stdys021_00876			889.67	795.97	769.12	709.71	634.01	601.86	602.48	737.97	796.83
NORM77_00740	Stdys021_00877	cysE	Serine acetyltransferase	931.5	831.55	825.56	761.38	662.98	669.44	656.34	803.48	832.24
NORM77_00741	Stdys021_00878			435.85	434.3	408.84	374.02	373.02	347.14	323.58	411.82	433.69
NORM77_00742	Stdys021_00879	cysS	Cysteine--tRNA ligase	357.68	361.71	352	319.86	306.83	277.41	287.93	330.77	352.44
NORM77_00743	Stdys021_00880	mrnC	Mini-ribonuclease 3	376.53	369.17	386.64	316.79	305.58	309.58	318.06	339.01	337.36
NORM77_00744				65.15	65.93	57.34
NORM77_00745				55.56	62.2	54.9
NORM77_00746	Stdys021_00881			87.87	744.66	2356.87	188.85	193.47	649.95	721.41	1250.49	1269.52
NORM77_00747	Stdys021_00882		Putative TrmH family tRNA/rRNA methyltransferase	499.52	1238.44	2851.61	416.82	369.94	823.88	886.9	1414.22	1504.16
NORM77_00748	Stdys021_00883	yacP	putative protein YacP	367.02	893.77	1949.75	292.32	306.46	607.04	675.89	1017.92	1032.11
NORM77_00749	Stdys021_00884		Fatty acid-binding protein	516.76	540.66	575.76	692.79	636.2	720.54	775.37	978.01	932.53
NORM77_00750	Stdys021_00885			67.51	68.21	83.84	29.37	34.63	31.48	33.53	41.78	45.32
NORM77_00751	Stdys021_00886			114.68	107.29	139.15	51.26	51.62	40.97	43.57	57.46	70.3
NORM77_00752	Stdys021_00680	nrdR	Transcriptional repressor NrdR	269.98	249.91	219.7	285.62	295.61	285.98	279.73	313.45	317.07
NORM77_00753	Stdys021_00681			326.81	344.17	294.09	271.49	269.05	244.97	245.31	287.01	300.4
NORM77_00754	Stdys021_00682	dnaI	Primosomal protein DnaI	415.67	458.56	403.1	287.33	274.93	252.85	251.82	287.84	290.3
NORM77_00755	Stdys021_00683	der	GTPase Der	587.8	610.79	548.53	457.92	429.93	423.15	431.39	437.78	435.62
NORM77_00756	Stdys021_00684	rapA	RNA polymerase-associated protein RapA	288.67	298.65	214.42	294.43	274.04	245.73	258.88	317.08	315.5
NORM77_00757	Stdys021_00685			564.24	576.23	593.93	568.92	643.43	602.18	544.75	672.55	677.41
NORM77_00758	Stdys021_00686	murC	UDP-N-acetylmuramate--L-alanine ligase	626.4	629.51	610.33	557.77	515.78	492.99	484.96	607.38	669.16
NORM77_00759	Stdys021_00687			251.61	272.36	273.04	463.8	429.68	424.51	430.65	532.7	582.74
NORM77_00760	Stdys021_00688	mltG	Endolytic murein transglycosylase	451.75	513.21	557.56	605.11	635.84	650.84	646.76	827.79	879.28
NORM77_00761	Stdys021_00689	greA	Transcription elongation factor GreA	891.42	940.33	735.8	548.26	562.39	570.62	597.78	608.46	659.92
NORM77_00762	Stdys021_00690	yidC2	Membrane protein insertase YidC 2	975.39	967.15	768.53	2107.05	2207.91	2226.22	2111.71	2229.1	2178.18
NORM77_00763	Stdys021_00691	acyP	Acylphosphatase	147.18	143.08	153.88	128.35	152.09	157.02	122.43	110.65	120.91
NORM77_00764	Stdys021_00692		Putative TrmH family tRNA/rRNA methyltransferase	156.41	160.13	167.94	89.8	86.91	66.37	81.65	69.66	81.49
NORM77_00765	Stdys021_00693			479.82	478.79	503.26	194.67	219.84	167.62	206.14	205.83	202.94
NORM77_00766	Stdys021_00694	ybhL	Inner membrane protein YbhL	650.31	630.86	600.17	493.52	481.71	460.25	488.65	551.34	552.43
NORM77_00767	Stdys021_00695			841.38	926.44	906.51	715.4	892.77	1073.33	947.58	1227.45	1096.36
NORM77_00768	Stdys021_00696	murI	Glutamate racemase	295.43	304.84	290.95	218.43	238.49	223.56	228.96	305.83	305.04
NORM77_00769	Stdys021_00697		dITP/XTP pyrophosphatase	306.57	341.31	335.33	267.87	260.34	235.61	253.07	324.28	318.56
NORM77_00770	Stdys021_00698			266	309.03	311.41	244.73	228.83	204.22	228	251.57	264.64
NORM77_00771	Stdys021_00699	ykuL	CBS domain-containing protein YkuL	216.56	253.51	257.88	232.05	254.98	230.38	242.3	297	282.14
NORM77_00772	Stdys021_00700		Tyrosine recombinase XerD-like protein	165.52	225.77	227.35	263.8	279.15	250.14	260.65	312.29	308.61
NORM77_00773	Stdys021_00701	scpA	Segregation and condensation protein A	252.54	289.41	284.61	263.2	262.75	236.81	251.4	290.16	310.66
NORM77_00774	Stdys021_00702	scpB	Segregation and condensation protein B	330.22	352.77	330.13	278.7	290.84	257.04	272.59	321.3	314.3
NORM77_00775	Stdys021_00703	rluB	Ribosomal large subunit pseudouridine synthase B	373.92	422.36	366.36	281.35	297.27	272.06	266.73	310.11	302.16
NORM77_00776	Stdys021_00704		Putative membrane protein insertion efficiency factor	272.15	338.04	283.47	173.18	233.19	227.93	219.31	245.6	248.04
NORM77_00777	Stdys021_00705	trmL	tRNA (cytidine(34)-2'-O)-methyltransferase	153.35	163.89	106.83	86.64	104.15	114.02	109.93	146.49	146.75
NORM77_00778	Stdys021_00706	ribU	Riboflavin transporter RibU	302.55	252	158.51	363.59	338.71	361.23	343.86	138.96	145.8
NORM77_00779	Stdys021_00707			559.59	458.43	366.34	692.27	714.66	706.16	647.83	493.13	490.88
NORM77_00780	Stdys021_00708	miaB	tRNA-2-methylthio-N(6)-dimethylallyladenosine synthase	82.88	81.96	75.79	96.73	84.99	84.35	89.24	80.47	80.23
NORM77_00781	Stdys021_00709	rsmH	Ribosomal RNA small subunit methyltransferase H	99.17	98.47	88.18	103.17	81.07	86.42	90.38	82.32	74.49
NORM77_00782	Stdys021_00710			561.57	503.27	407.81	570.07	530.25	528.07	514.73	480.84	480.4
NORM77_00783	Stdys021_00711	pflA	Pyruvate formate-lyase 1-activating enzyme	142.94	142.52	170.81	149.48	167.72	170.54	168.86	192.57	190.86
NORM77_00784	Stdys021_00712	ppaC	putative manganese-dependent inorganic pyrophosphatase	615.32	613.37	687.9	613.12	569.68	573.11	578.38	682.4	645.38
NORM77_00785	Stdys021_00713			146.33	144.91	96.86	84.34	101.03	103.58	97.23	120.57	114.43
NORM77_00786	Stdys021_00714	yfhA	putative siderophore transport system permease protein YfhA	136.92	133.41	137.28	125.94	121.03	119.33	112.51	132.54	148.23
NORM77_00787	Stdys021_00715	feuB	Iron-uptake system permease protein FeuB	155.9	149.32	148.59	146.42	141.61	133.08	131.32	145.12	161.58
NORM77_00788	Stdys021_00716	fhuD	Iron(3+)-hydroxamate-binding protein FhuD	281.44	298.27	320.8	267.16	281.93	260.89	257.92	278.57	292
NORM77_00789	Stdys021_00717	yusV	putative siderophore transport system ATP-binding protein YusV	253.66	288.52	303.62	249.1	300.15	282.02	262.3	274.63	298.68
NORM77_00790	Stdys021_00718	murE	UDP-N-acetylmuramoyl-L-alanyl-D-glutamate--L- lysine ligase	227.24	214.85	213.91	307.83	319.51	304.5	299.15	351.76	363.13
NORM77_00791	Stdys021_00719	murJ	Lipid II flippase MurJ	250.92	247.42	272.47	317.33	318.06	322.89	301.41	375.09	371.63
NORM77_00792	Stdys021_00720	upp	Uracil phosphoribosyltransferase	1390.39	1562.71	1509.99	1131.7	1065.51	1115.14	1146.77	1608.82	1618.18
NORM77_00793	Stdys021_00721	clpP	ATP-dependent Clp protease proteolytic subunit	1394.74	1620.44	1829.51	1816.25	2008.07	2533.69	2399.41	4074.77	3843.72
NORM77_00794	Stdys021_00722			84.56	88.76	98.71	128.7	142.55	149.45	136.91	187.43	216.1
NORM77_00795	Stdys021_00723			338.58	320.81	316.92	443.68	435.4	461.36	469.29	547.82	535.54
NORM77_00796	Stdys021_00724			192.28	197.9	219.44	297.56	352.89	370.17	352.89	403.9	389.24
NORM77_00797	Stdys021_00725	braC	Leucine-, isoleucine-, valine-, threonine-, and alanine-binding protein	8.4	11.89	4.27	21.14	20.73	14.28	10.77	13.1	14.26
NORM77_00798	Stdys021_00726	livH	High-affinity branched-chain amino acid transport system permease protein LivH	5.99	5.38	3.78	12.34	9.03	7.92	8.03	5.79	8.36
NORM77_00799	Stdys021_00727			5.85	5.4	5.7	10.18	8.8	7.5	9.3	9.3	7.4
NORM77_00800	Stdys021_00728	lptB	Lipopolysaccharide export system ATP-binding protein LptB	7.07	8.48	4.46	12.55	11.71	7.16	8.37	10.48	10.38
NORM77_00801	Stdys021_00729	livF	High-affinity branched-chain amino acid transport ATP-binding protein LivF	7.21	10.74	6.54	16.73	7.96	11.03	7.92	14.89	10.37
NORM77_00802	Stdys021_00730	IMPDH	Inosine-5'-monophosphate dehydrogenase	7.26	11.12	4.55	11.03	11.73	9.83	10.03	11.78	12.43
NORM77_00803	Stdys021_00731	tmk	Thymidylate kinase	200	187.24	176.64	199.03	175.19	184.62	179.24	193.6	206.07
NORM77_00804	Stdys021_00732			166.56	183.02	178.49	130.7	129.83	130.59	134.11	159.95	145.74
NORM77_00805	Stdys021_00733			175.06	197.52	185.34	142.73	123.97	122.11	122.65	157.4	155.07
NORM77_00806	Stdys021_00734	yabA	Initiation-control protein YabA	241.01	284.62	276.11	219.71	217.11	226.88	203.44	253.64	241.62
NORM77_00807	Stdys021_00735	rsmI	Ribosomal RNA small subunit methyltransferase I	290.63	336.36	332.36	282.99	287.14	283.42	287.06	350.38	344.58
NORM77_00808	Stdys021_00736			322.27	371.23	351.7	274.91	346.97	353.73	331.41	395.38	376.82
NORM77_00809	Stdys021_00737	cutC	Copper homeostasis protein CutC	86.45	83.53	96.09	87.25	88.81	71.67	69.97	101	95.13
NORM77_00810	Stdys021_00738	serC	Phosphoserine aminotransferase	165.2	173.04	187.95	220.57	197.01	182.19	194.45	187.27	183.1
NORM77_00811	Stdys021_00739			214.97	227.04	180.72	269.88	256.2	236.96	255.11	263.1	257.79
NORM77_00812	Stdys021_00740	ogt	Methylated-DNA--protein-cysteine methyltransferase	284.45	294.18	252.33	276.52	276.51	256.05	265.81	290.33	277.81
NORM77_00813	Stdys021_00741	mgsR	Regulatory protein MgsR	242.32	242.88	202.97	225.14	259.4	224.27	219.4	220.31	245.03
NORM77_00814	Stdys021_00742			74.53	51.21	36.62	133.93	126.34	104.75	98.47	97.2	86.11
NORM77_00815	Stdys021_00743			84	59.02	54.11	161.87	168.78	159.42	145.07	111.14	116.36
NORM77_00816	Stdys021_00744	exoA	Exodeoxyribonuclease	300.12	245.66	202.74	372.42	365.91	348.22	340.92	224.67	253.57
NORM77_00817	Stdys021_00745	sdpI	Immunity protein SdpI	85.32	84.06	90.53	297.18	358.96	326.17	297.48	341.34	326.01
NORM77_00818	Stdys021_00746	glcA	Glycolate permease GlcA	37.75	29.68	22.91	37.67	36.84	36.28	37.65	13.59	17.49
NORM77_00819	Stdys021_00747	hmo	4-hydroxymandelate oxidase	100.42	80.2	48.28	65.13	65.12	68.88	67	20.64	22.86
NORM77_00820	Stdys021_00748			3.68	2.47	1.66	9.28	8.65	7.56	7.35	9.27	9.19
NORM77_00821		scpA	C5a peptidase	4	2.18	1.2
NORM77_00822				5.3	3.97	1.83
NORM77_00823	Stdys021_00749			185.17	197.24	252.47	238.83	238.32	237.81	225.15	350.24	359.27
NORM77_00824	Stdys021_01855			69.48	64.74	53.65	73.83	77.85	73.85	79.85	61.58	78.61
NORM77_00825	Stdys021_01854	metG	Methionine--tRNA ligase	540.11	570.41	523.21	458.56	447.95	424.4	429.88	473.23	483.23
NORM77_00826	Stdys021_01853	nrdF2	Ribonucleoside-diphosphate reductase subunit beta nrdF2	8.75	7.51	14.11	12.71	13.45	11.36	12.57	22.94	22.92
NORM77_00827	Stdys021_01852	nrdI	Protein NrdI	8.16	3.98	10.13	13.26	11.13	12.31	11.63	17.12	25.07
NORM77_00828	Stdys021_01851	nrdE	Ribonucleoside-diphosphate reductase 2 subunit alpha	8.34	7.33	12.69	15.52	14.87	16.37	16.77	26.54	30.75
NORM77_00829				0.48	0.34	0.5
NORM77_00830				0	0	0
NORM77_00831		entS	Enterobactin exporter EntS	0	0.25	0
NORM77_00832				0	0.13	0
NORM77_00833				23.13	33.54	19.28
NORM77_00834		tet(M)	tetracycline resistance ribosomal protection protein Tet(M)	76.21	82.34	48.15
NORM77_00835				86.87	99.52	82.46
NORM77_00836				6.11	3.83	2.46
NORM77_00837				11.62	4.7	4.23
NORM77_00838		Int-Tn	Transposase from transposon Tn916	87.87	78.51	65.19
NORM77_00839	Stdys021_01850	brnQ	Branched-chain amino acid transport system 2 carrier protein	543.83	502.29	589.28	103.81	86.06	77.06	71.99	76.3	77.43
NORM77_00840				10.11	9.54	7.7
NORM77_00841				17.15	13.05	15.01
NORM77_00842	Stdys021_01868			363.68	336.44	377.08	225.25	225.04	196.1	201.89	214.89	188.28
NORM77_00843	Stdys021_01869		3-beta-hydroxycholanate 3-dehydrogenase (NAD(+))2	317.49	297.6	309.91	200.48	177.46	143.13	169.85	172.54	179.86
NORM77_00844	Stdys021_01870			286.82	276.18	274.34	194.61	167.12	148.19	159.13	166.13	169.73
NORM77_00845	Stdys021_01871			262.81	269.41	259.05	198.72	199.79	187.76	185.37	212.33	195.88
NORM77_00846	Stdys021_01872	iolU	scyllo-inositol 2-dehydrogenase (NADP(+)) IolU	282.89	296.43	279.97	205.79	213.64	193.82	194.5	222.43	228.5
NORM77_00847		pgtP	Phosphoglycerate transporter protein	268.84	246.25	154.89
NORM77_00848	Stdys021_01873	glmU	Bifunctional protein GlmU	296.83	309.47	298.41	406.57	384.87	366.2	374.82	444.33	436.79
NORM77_00849	Stdys021_01874	act	Methanol dehydrogenase activator	325.77	361.89	337.55	475.5	458.16	433.2	455.22	544.69	504.46
NORM77_00850	Stdys021_01875			298.85	334.1	303.6	415.01	393.19	376.49	383.44	477.6	438.05
NORM77_00851	Stdys021_01876	mtnN	5'-methylthioadenosine/S-adenosylhomocysteine nucleosidase	329.55	337.84	306.17	434.34	429.04	413.23	421.82	528.77	511.89
NORM77_00852	Stdys021_01704	mntR	HTH-type transcriptional regulator MntR	201.77	169.52	240.61	124.97	148.75	131.7	122.2	164.46	167.8
NORM77_00853	Stdys021_01703	mtsA	Metal ABC transporter substrate-binding lipoprotein	313.33	236.14	270.47	719.78	607.5	616.03	612.94	592.68	605.4
NORM77_00854	Stdys021_01702	scaC	Manganese import ATP-binding protein ScaC	123.18	101.87	70.03	361.26	339.83	295.84	287.03	240.2	238.6
NORM77_00855	Stdys021_01701	mntB	Manganese transport system membrane protein MntB	104.02	82.39	57.75	332.36	328.44	295.71	272.23	195.31	214.8
NORM77_00856	Stdys021_01700			229.58	231.71	267.5	286.02	340.42	319.63	311.27	366.57	370.06
NORM77_00857	Stdys021_01699	ftsK	DNA translocase FtsK	272.21	271.87	251.07	302.72	270.03	252.65	249.51	271.71	268.12
NORM77_00858	Stdys021_01698			192.76	163.77	212.03	123.92	222.21	237.28	169.72	183.81	180.11
NORM77_00859	Stdys021_01697	rplK	50S ribosomal protein L11	5305.1	5121.6	4514.16	4066.83	4360	4563.25	4444.76	4309.3	4129.84
NORM77_00860	Stdys021_01696	rplA	50S ribosomal protein L1	5793.55	5676.79	4763.41	4746.05	4642.88	4732.73	4764.9	4487.51	4526.35
NORM77_00861				37.5	33.77	20.49
NORM77_00862	Stdys021_01694	pyrH	Uridylate kinase	110.46	124.16	129.05	584.82	565.57	518.71	539.56	645.35	623
NORM77_00863	Stdys021_01693	frr	Ribosome-recycling factor	529.39	515.99	501.9	629.03	622.18	577.03	621.64	700.64	700.25
NORM77_00864	Stdys021_01692	cvfB	Conserved virulence factor B	297.26	292.4	232.42	407.03	391.64	375.05	363.84	451.23	473.36
NORM77_00865	Stdys021_01691	msrA	Peptide methionine sulfoxide reductase MsrA	150.7	159.72	155.82	252.02	287.66	280.04	269.55	297.75	265.11
NORM77_00866	Stdys021_01690			230.01	227.12	201.42	327.31	323.77	317.63	341.74	402.62	365.27
NORM77_00867	Stdys021_01689			807.72	882.75	904.3	2308.87	2346.79	2333.99	2317.88	2854.4	2780.07
NORM77_00868	Stdys021_01688	sph	Oleate hydratase	76.04	104.05	131.67	143.97	142.51	123.98	117.27	165.93	150.02
NORM77_00869	Stdys021_01687	ybeZ	PhoH-like protein	290.1	316.54	306.33	335.18	317.76	327.3	315.34	421.5	412.02
NORM77_00870	Stdys021_01686			380.16	415.33	421.59	424.25	402.9	389.15	386.78	523.56	548.53
NORM77_00871	Stdys021_01685	ybeY	Endoribonuclease YbeY	586.79	619.53	566.44	745.2	719.1	779.41	754.7	957.71	948.27
NORM77_00872	Stdys021_01684	dgkA	Undecaprenol kinase	542.03	558.63	532.58	604.98	599.41	628.11	628.26	774.72	762.46
NORM77_00873	Stdys021_01683	era	GTPase Era	548.31	603.99	558.77	650.37	645.15	634.8	655.52	818.18	810.22
NORM77_00874		rppH	RNA pyrophosphohydrolase	666.71	644.73	626.69
NORM77_00875				12.95	12.54	9.35
NORM77_00876				19.71	19.04	15.42
NORM77_00877	Stdys021_01682	lagD	Lactococcin-G-processing and transport ATP-binding protein LagD	10.04	11.84	11.63	177.62	178.23	177.14	175.83	207.85	211.29
NORM77_00878		lagD	Lactococcin-G-processing and transport ATP-binding protein LagD	17.72	15.94	12.02
NORM77_00879				24.87	33.15	40.26
NORM77_00880				37.64	30.52	38.55
NORM77_00881	Stdys021_01276		IS3 family transposase ISSpy1	5.35	6.93	5.27	213.71	327.76	260.61	279.48	376.46	333.47
NORM77_00882				99.62	113.54	131.29
NORM77_00883	Stdys021_01470	thiI	putative tRNA sulfurtransferase	345.74	352.08	280.55	282.94	321.54	315.39	308.27	362.01	379.71
NORM77_00884	Stdys021_01469	iscS	Cysteine desulfurase IscS	289.61	300.15	250.47	253.33	278.88	281.3	277.23	351.57	364.03
NORM77_00885	Stdys021_01468			121.62	156.5	214.15	182.51	279.23	299.18	259.01	433.84	421.16
NORM77_00886	Stdys021_01467	fpgS	Folylpolyglutamate synthase	131.04	148.92	215.51	209.92	210.66	212.25	220.31	343.83	368.34
NORM77_00887	Stdys021_01466	gor	Glutathione reductase	292.79	266.28	199.85	321.53	334.06	321.99	324.61	264.98	256.06
NORM77_00888	Stdys021_01465			625.62	620.46	844.85	624.64	660.37	802.97	755.93	978.39	907.53
NORM77_00889	Stdys021_01464	aroC	Chorismate synthase	166.09	172.07	163.41	158.79	152.06	138.07	140.76	167.83	179.83
NORM77_00890	Stdys021_01463	aroD	3-dehydroquinate dehydratase	406.14	418.12	397.73	378.63	379.89	378.57	416.99	450.56	418.84
NORM77_00891	Stdys021_01462	rlmI	Ribosomal RNA large subunit methyltransferase I	445.94	450.35	364.64	437.61	419.57	428.62	434.02	486.75	492.79
NORM77_00892	Stdys021_01461	ltaS1	Lipoteichoic acid synthase 1	396.22	441.69	461.56	524.33	615.87	644.13	637.46	747.05	789.95
NORM77_00893	Stdys021_01460	rplT	50S ribosomal protein L20	3304.41	3294.46	2725.01	2361.92	2852.02	2143.39	2297.04	2374.56	2227.67
NORM77_00894	Stdys021_01459	rpmI	50S ribosomal protein L35	4275.02	4586.25	3725.69	3087.42	3817.91	2917.64	2887.2	3078.38	2828.62
NORM77_00895	Stdys021_01458	infC	Translation initiation factor IF-3	4408.25	4525.23	3729.79	3317.7	3706.95	2860.25	2933.78	3053.31	2989.52
NORM77_00896	Stdys021_01457	cmk	Cytidylate kinase	498.95	527.32	501.96	438.15	468.85	469.19	492.08	536.83	534.44
NORM77_00897	Stdys021_01456			533.69	604.86	616.42	626.9	689.58	636.11	642.13	804.78	759.61
NORM77_00898	Stdys021_01455			553.85	557.72	576.25	587.13	574.37	541.41	553.26	683.96	686.31
NORM77_00899	Stdys021_01454	pepT	Peptidase T	397.94	466.44	446.59	431.78	412	372.17	392.44	471.43	447.61
NORM77_00900	Stdys021_01453			317.73	361.05	334.69	195.2	205.02	194.91	200.49	194.47	184.04
NORM77_00901	Stdys021_01452	galE	UDP-glucose 4-epimerase	479.56	566.41	638.67	324.25	316.16	289.9	300.9	337.96	303.38
NORM77_00902				362.58	437.51	480.33
NORM77_00903				343.54	426.55	488.49
NORM77_00904		ppm1	Polyprenol monophosphomannose synthase	376.91	461.11	481.47
NORM77_00905				436.95	534.85	560.53
NORM77_00906				390.67	487.37	532.56
NORM77_00907				364.84	443.92	473.69
NORM77_00908				303.22	372.93	390.75
NORM77_00909				205.15	272.46	305.89
NORM77_00910		btuD	Vitamin B12 import ATP-binding protein BtuD	233.79	289.15	305.08
NORM77_00911				193.28	224.75	228.33
NORM77_00912	Stdys021_01442			218	266.59	251.34	272.84	249.75	255.85	271.7	355.69	356.24
NORM77_00913	Stdys021_01441			225.06	225.72	210.06	190.25	193.72	218.31	236.15	286.58	262.22
NORM77_00914	Stdys021_01440	rmlD	dTDP-4-dehydrorhamnose reductase	249.61	296.15	285.43	247.14	288.67	293.66	303.31	379.21	368.68
NORM77_00915	Stdys021_01439			316.93	384.46	305.57	630.17	620.44	664.44	710.78	787.97	779.27
NORM77_00916	Stdys021_01438	sigA	RNA polymerase sigma factor SigA	519.84	525.91	449.7	626.05	551.74	563.52	578.55	704.4	728.62
NORM77_00917	Stdys021_01437	dnaG	DNA primase	380.83	371.06	326.12	341.92	361.24	372.64	381.71	480.32	484.73
NORM77_00918	Stdys021_01436	mscL	Large-conductance mechanosensitive channel	887.84	763.36	671.64	1718.57	2346.85	2992.72	2526.64	1372.24	1207.08
NORM77_00919	Stdys021_01435	rpsU	30S ribosomal protein S21	131.53	169.2	398.64	253.04	385.47	554.72	648.89	361.63	327.11
NORM77_00920	Stdys021_01434	artP	Arginine-binding extracellular protein ArtP	84.18	98.67	157.01	162.05	170.99	230.17	228.92	123.24	120.55
NORM77_00921	Stdys021_01433	vioD	Capreomycidine synthase	27.99	32.01	37.96	20.5	23.43	18.53	24.46	20.59	20.9
NORM77_00922	Stdys021_01431	addA	ATP-dependent helicase/nuclease subunit A	263	291.64	327.12	307.15	309.74	309.23	320.62	441.33	463.49
NORM77_00923	Stdys021_01430	rexB	ATP-dependent helicase/deoxyribonuclease subunitB	125.96	139.81	165.89	166.1	170.01	172.15	174.88	240.03	245.56
NORM77_00924	Stdys021_00001			74.69	59.98	48.3	223.67	222.48	181.24	208.23	129.38	154.41
NORM77_00925	Stdys021_00002	hrtA	Putative hemin import ATP-binding protein HrtA	239.05	176.8	139.14	567.55	553.79	518.42	515.08	199.19	230.61
NORM77_00926	Stdys021_00003			196.27	164.36	150.57	543.53	518.94	467.14	452.07	208.41	239.08
NORM77_00927	Stdys021_00004			75.03	68.49	76.77	85.98	68.05	72.74	67.7	76.12	80.76
NORM77_00928	Stdys021_00005			57.04	63.63	63.1	76.36	70.39	67.19	67.43	75.4	71.43
NORM77_00929	Stdys021_00006	pheT	Phenylalanine--tRNA ligase beta subunit	461.3	455.21	429.05	287.01	268.17	276.34	276.25	259.09	267.32
NORM77_00930	Stdys021_00007	pheS	Phenylalanine--tRNA ligase alpha subunit	330.07	331.59	314.82	239.47	220.02	206.44	219.47	209.95	220.97
NORM77_00931	Stdys021_00008	endA	DNA-entry nuclease	159.92	176.32	150.19	112.93	109.05	98.35	107.6	104.43	117.58
NORM77_00932	Stdys021_00009			179.54	222.36	207.83	175.51	177.83	145.88	162.95	150.4	159.36
NORM77_00933	Stdys021_00010	murA1	UDP-N-acetylglucosamine 1-carboxyvinyltransferase 1	280.61	361.49	311.8	211.5	202.43	154.4	186.32	172.56	159.19
NORM77_00934	Stdys021_00011			188.36	249.82	231.61	136.7	159.89	146.16	160.93	113.01	114.23
NORM77_00935	Stdys021_00012	atpC	ATP synthase epsilon chain	2031.51	2272.3	2272.02	1577.67	1481.91	1533.66	1546	1031.82	1163.45
NORM77_00936	Stdys021_00013	atpD	ATP synthase subunit beta	2291.91	2483.78	2490.87	1934.46	1734.41	1738.21	1793.19	1254.71	1372.49
NORM77_00937	Stdys021_00014	atpG	ATP synthase gamma chain	1836.93	2064.47	2093.22	1694.86	1610.78	1604.87	1641.63	1168.36	1254.93
NORM77_00938	Stdys021_00015	atpA	ATP synthase subunit alpha	1980.32	2103.13	2146.25	1719.01	1509.68	1536.79	1577.02	1193.95	1307.76
NORM77_00939	Stdys021_00016	atpH	ATP synthase subunit delta	1574.19	1747.62	1903.68	1420.48	1471.54	1425.16	1393.11	1164.98	1182.8
NORM77_00940	Stdys021_00017	atpF	ATP synthase subunit b	1793.31	2060.79	2230.69	1794.18	1734.74	1635.97	1645.01	1305.12	1363.19
NORM77_00941	Stdys021_00018	atpB	ATP synthase subunit a	1999.71	2207.03	2364.85	2018.25	1922.89	1802.88	1823.82	1475.78	1612.33
NORM77_00942	Stdys021_00019	atpE	ATP synthase subunit c	1684.12	1750.93	2109.03	1686.85	1931.58	1794.67	1727.65	1390.09	1395.76
NORM77_00943	Stdys021_00020	glgA	Glycogen synthase	177.08	243.09	367.65	193.83	172.55	166.11	195.84	501.66	530.41
NORM77_00944	Stdys021_00021	glgD	Glycogen biosynthesis protein GlgD	124.62	178.4	271.41	121.44	119.79	122.62	130.88	343.89	349.82
NORM77_00945	Stdys021_00022	glgC	Glucose-1-phosphate adenylyltransferase	102.18	136.03	225.91	120.46	102.87	113.52	124.1	304.64	326.14
NORM77_00946	Stdys021_00023	glgB	1,4-alpha-glucan branching enzyme GlgB	46.05	65.5	93.67	65.17	56.71	50.87	61.06	115.87	124.83
NORM77_00947	Stdys021_00024	amyX	Pullulanase	275.03	287.57	287.26	167.41	173.09	155.44	164.76	169.84	176.35
NORM77_00948	Stdys021_00025	dagK	Diacylglycerol kinase	231.52	257.97	257.89	130.09	128.16	118.32	121.49	128.19	129.34
NORM77_00949	Stdys021_00026	ligA	DNA ligase	208.34	225.82	207.69	128.32	127.43	122.55	133.41	149.17	153.07
NORM77_00950	Stdys021_00027	queT	Queuosine precursor transporter QueT	1335.62	1144.31	1117.35	776.75	817.63	884.18	800.21	838.96	809.45
NORM77_00951	Stdys021_00028			27.93	30.22	298.55	9.51	7.66	8.26	8.8	20.33	20.48
NORM77_00952	Stdys021_00029	lnrN	Linearmycin resistance permease protein LnrN	130.66	116.55	372.94	14.73	16.26	15.72	16.7	16.01	15.29
NORM77_00953		lnrM	Linearmycin resistance permease protein LnrM	121.17	120.54	375.9
NORM77_00954		lnrL	Linearmycin resistance ATP-binding protein LnrL	108.93	107.68	359.14
NORM77_00955				90.62	94.74	305.09
NORM77_00956				98.12	101.35	302.95
NORM77_00957				80.68	87.49	295.1
NORM77_00958				81.9	77.02	270.09
NORM77_00959				90.33	88.77	322.75
NORM77_00960				2541.46	1828.94	4991.78
NORM77_00961	Stdys021_00030	eno	Enolase	7249.29	7443.83	9332.95	6975.9	6292.19	6108.52	6186.48	9798.97	10035.1
NORM77_00962	Stdys021_00031			190.34	145.62	179.9	185.02	274.16	256.32	248.91	176.57	211.36
NORM77_00963	Stdys021_00032	serB	Phosphoserine phosphatase	20.8	16.02	18.37	11.08	13.34	15.68	15.51	14.38	22.91
NORM77_00964	Stdys021_00033	ezrA	Septation ring formation regulator EzrA	546.16	603.93	601.99	526.65	514.68	548.52	577.4	698.05	669.18
NORM77_00965	Stdys021_00034	gyrB	DNA gyrase subunit B	426.59	458.23	415.77	279.96	270.62	244.87	265.27	318.27	309.52
NORM77_00966	Stdys021_00035	gph / yqaB	Phosphoglycolate phosphatase	244.05	246.22	198.58	243.87	259.95	236.99	251.7	307.93	290.06
NORM77_00967	Stdys021_00036	rodA	Peptidoglycan glycosyltransferase RodA	145.89	130.36	98.67	186.26	187.06	176.77	174.48	205.7	191.1
NORM77_00969	Stdys021_00038	rplS	50S ribosomal protein L19	5351.81	5445.98	4845.15	5832.53	7192.89	6990.99	7270.29	5634.65	5427.01
NORM77_00970	Stdys021_00039	eriC	Chloride/fluoride channel protein	147.71	138.7	139.82	208.02	195.46	198.29	196.45	243.94	256.13
NORM77_00971	Stdys021_00040			107.21	101.67	86.76	189.88	183.26	188.47	175.59	220.61	205.64
NORM77_00972	Stdys021_00041		Flavodoxin	438.31	371.31	333.99	446.56	479.29	501.74	490.71	663.66	546.26
NORM77_00973	Stdys021_00175		Putative dipeptidase	6.56	7.91	6.48	3.78	3.79	3.03	3.77	6.04	7.48
NORM77_00974	Stdys021_00176			6.65	8.35	8.2	3.5	2.47	2.8	2.54	5.01	5.23
NORM77_00975	Stdys021_00177	arcB	Ornithine carbamoyltransferase, catabolic	20.5	23.64	20.22	5.21	7.02	5.06	5.51	10.54	11.07
NORM77_00976	Stdys021_00178		Acetyltransferase	32.78	27.48	31.23	7.03	5.75	4.9	6.15	9.91	10.1
NORM77_00977	Stdys021_00179	arcA	Arginine deiminase	46.61	47.3	142.48	13.52	9.29	6.04	5.79	14.7	14.31
NORM77_00978	Stdys021_00180	ntcA	Global nitrogen regulator	66.06	68.47	56.84	249.51	274.62	318.97	303.22	415.05	384.72
NORM77_00979	Stdys021_00181	argR	Arginine regulator	116.17	126.58	140.51	238.81	283.26	307.46	282.79	398.84	396.75
NORM77_00980	Stdys021_00182			243.54	216.62	215.98	592.31	583.64	535.72	494.68	580.34	538.15
NORM77_00981	Stdys021_00183			81	94.67	97.59	104.83	102.3	104.95	105.57	115.1	125.07
NORM77_00982	Stdys021_00184			78.09	83.99	85	95.3	89.57	91.9	95.35	98.11	105.87
NORM77_00983	Stdys021_00185		putative response regulatory protein	67.2	71.29	76.48	70.26	74.54	81.53	80.18	82.54	83.81
NORM77_00984	Stdys021_00186	msrAB	Peptide methionine sulfoxide reductase MsrA/MsrB	4.66	4.52	3.95	19	18.43	18.18	16.37	9.97	9.52
NORM77_00985	Stdys021_00187	resA	Thiol-disulfide oxidoreductase ResA	4.27	3.57	3.73	20.6	16.75	10.64	13.78	8.64	9.01
NORM77_00986	Stdys021_00188	dsbD	Thiol:disulfide interchange protein DsbD	5.4	4.45	2.59	14.73	12.3	9.25	10.48	4.78	7.91
NORM77_00987	Stdys021_00189			203.21	169.08	173.61	263.35	252.89	213.55	204.1	112.52	134.75
NORM77_00988	Stdys021_00190	iolG	Inositol 2-dehydrogenase/D-chiro-inositol 3-dehydrogenase	91.01	99.35	105.83	13.59	10.14	12.12	12.86	12.84	13.53
NORM77_00989		cas2	CRISPR-associated endoribonuclease Cas2	10.91	14.4	17.87
NORM77_00990		cas1	CRISPR-associated endonuclease Cas1	10.47	12.62	17.6
NORM77_00991				12.56	13.39	14.98
NORM77_00992				8.26	10.76	14.3
NORM77_00993				6.96	12.17	11.77
NORM77_00994				6.32	9.31	12.51
NORM77_00995	Stdys021_00191			7.02	8.25	8.97	8.58	9.05	8.16	8.38	12.31	11.35
NORM77_00996	Stdys021_00192	valS	Valine--tRNA ligase	298.07	289.78	299.68	340.14	312.03	292.77	319.61	294.17	326.71
NORM77_00997	Stdys021_00194			131.35	133.9	133.56	157.32	146.76	130.7	148.42	152.18	141.65
NORM77_00998	Stdys021_00195			209.99	207.78	209.46	186.21	163.23	148.11	171.5	161.82	174.63
NORM77_00999	Stdys021_00196			267.93	292.34	279.12	223.25	212.73	201.69	223.35	214.26	204.73
NORM77_01000	Stdys021_00197			268.85	280.51	284.46	254.23	248.45	252.85	263.33	333.71	312.88
NORM77_01001	Stdys021_00198			157.89	195.16	182.46	136.82	171.81	177.39	173.89	214.84	186.66
NORM77_01002	Stdys021_00199	marR	Multiple antibiotic resistance protein MarR	73.99	61.07	55.6	116.18	134.47	119.35	115.88	134.52	141.41
NORM77_01003	Stdys021_00200	mepA	Multidrug export protein MepA	77.32	67.8	63.63	153.1	156.43	158.63	149.51	178.35	194.82
NORM77_01005				229.08	250.56	118.85
NORM77_01006	Stdys021_00205	aroA	Protein AroA(G)	303.84	358.68	364.39	255.1	256.45	263.15	267.79	294.37	340.91
NORM77_01007	Stdys021_00206	aroB	3-dehydroquinate synthase	288.71	326.73	355.93	248.17	241.98	251.69	247.7	282.24	305.85
NORM77_01008				280.39	339.71	371.74
NORM77_01009				230.69	243.87	277.23
NORM77_01010				104.01	103.06	93.01
NORM77_01011				161.48	144.36	149.67
NORM77_01012	Stdys021_00207	aroE	Shikimate dehydrogenase (NADP(+))	143.81	138.18	138.88	122.21	109.73	113.38	113.25	135.58	140.39
NORM77_01013	Stdys021_00208	lacZ	Beta-galactosidase	82.05	89.87	88.3	36.32	33.67	31.9	31.84	46.55	50.8
NORM77_01014	Stdys021_00209	rhaR	HTH-type transcriptional activator RhaR	45.7	54.06	58.25	25.93	23.02	22.51	24.45	35.62	33.9
NORM77_01015	Stdys021_00210			49.19	57.18	47.64	19.26	20.8	20.2	20.39	22.22	19.21
NORM77_01016	Stdys021_00211			69.51	65.84	64.32	22.12	21.22	20.07	21.73	21.58	24.01
NORM77_01017	Stdys021_00212			4.16	6.43	6.58	6.47	7.63	6.81	7.31	10.14	8.59
NORM77_01018	Stdys021_00213	araQ	L-arabinose transport system permease protein AraQ	2.38	2.32	4.46	4.78	6.8	7.23	6.4	6.77	7.93
NORM77_01019	Stdys021_00214	yteP	putative multiple-sugar transport system permease YteP	3.4	3.17	3.3	5.22	7.3	5.13	5.61	5.33	8.27
NORM77_01020	Stdys021_00215	bglK	Beta-glucoside kinase	16.87	16.21	17.38	6.22	6.77	6.94	6.12	9.72	7.23
NORM77_01021	Stdys021_00216			21.75	23.9	25.49	7.53	6.66	7.14	7.87	7.75	10.07
NORM77_01022	Stdys021_00217			94.46	89.18	73.63	54.29	90.56	102.77	83.84	108.87	101.35
NORM77_01023	Stdys021_00218	gmuD	6-phospho-beta-glucosidase GmuD	36.93	42.56	37.52	28.11	23.3	28.32	28.69	45.86	42.93
NORM77_01024	Stdys021_00219			26.3	32.29	28.41	20.69	19.2	18.78	18.74	28.31	27.79
NORM77_01025	Stdys021_00220	araR	Arabinose metabolism transcriptional repressor	30.75	32.6	26.04	22.77	22.78	21.2	20.61	24.79	24.55
NORM77_01026	Stdys021_00221			5.94	8.58	8.14	8.12	9.69	7.79	6.53	11.85	14.76
NORM77_01027	Stdys021_00222	mngB	Mannosylglycerate hydrolase	10.47	12.77	14.3	12.77	11.31	14.58	13.63	20.38	25.3
NORM77_01028	Stdys021_00223			38.53	34.9	46.89	47.4	45.53	45.21	47.75	51.86	48.67
NORM77_01029	Stdys021_00224	bar	Phosphinothricin N-acetyltransferase	41.66	41.25	41.75	57.24	51.19	50.98	57.15	54.97	48.5
NORM77_01030	Stdys021_00225			226.66	263.36	274.92	89.4	90.19	86.11	86.61	96.33	86.26
NORM77_01031		lcfB	Long-chain-fatty-acid--CoA ligase	35.14	49.12	66.43
NORM77_01032		pyrD	Dihydroorotate dehydrogenase	48.82	62.74	85.53
NORM77_01033		fadA	3-ketoacyl-CoA thiolase	80.49	94.95	125.17
NORM77_01034	Stdys021_01883	fadN	putative 3-hydroxyacyl-CoA dehydrogenase	83.6	97.72	112.93	91.58	100.46	91.56	89.13	116.43	112.44
NORM77_01035	Stdys021_01884	rlmCD	23S rRNA (uracil-C(5))-methyltransferase RlmCD	58.19	70.01	78.93	53.43	55.65	51.17	56.05	64.05	67.11
NORM77_01036	Stdys021_01885	recX	Regulatory protein RecX	52.44	63.84	86.11	65.8	80.22	90.75	81.44	122.79	117.93
NORM77_01037	Stdys021_01886			318.04	316.55	383.51	501.55	581.97	626.74	636.12	744.73	669.44
NORM77_01038	Stdys021_01887			200.26	190.62	200.22	227.83	298.87	285.99	280.46	335.44	291.5
NORM77_01046	Stdys021_01329			40.81	34.83	33.59	70.97	68.33	54.11	53.67	54.79	55.4
NORM77_01047	Stdys021_01102	clsA	Major cardiolipin synthase ClsA	241.75	209.59	190.22	166.93	183.22	173.04	159.12	135.58	148.44
NORM77_01048	Stdys021_01103	asd	Aspartate-semialdehyde dehydrogenase	78.38	63.39	63.75	433.28	471.65	440.94	425.53	568.12	555.84
NORM77_01049	Stdys021_01104	nrdD	Anaerobic ribonucleoside-triphosphate reductase	260	190.14	255.08	566.9	700.42	757.91	681.47	781.36	725.33
NORM77_01050	Stdys021_01105			42.39	35.72	33.36	28.55	31.57	36.42	28.59	47.35	51.65
NORM77_01051	Stdys021_01107	pdxY	Pyridoxal kinase PdxY	30.12	25.63	16.32	9.12	12.44	14.91	18.18	32.55	36.61
NORM77_01052				31.7	30.7	19.37
NORM77_01053				30.54	36.02	31.31
NORM77_01054		skc	Streptokinase C	45.79	41.73	41.37
NORM77_01055	Stdys021_01108	ybiT	putative ABC transporter ATP-binding protein YbiT	178.43	170.61	172.55	289.99	296.22	295.49	299.5	368.46	372.18
NORM77_01056	Stdys021_01109			1062.87	630.8	1001.11	2142.88	1763.09	2762.61	2932.75	1341.17	1275.92
NORM77_01057	Stdys021_01110			1019.25	618.87	910.97	2060.95	1412.86	2285.19	2495.45	1242.72	1175.55
NORM77_01058	Stdys021_01111			1049.21	611.36	840.19	1973.5	1375.95	2225.6	2459.83	1226	1193.45
NORM77_01059	Stdys021_01112	dagK	Diacylglycerol kinase	1109.27	1320.58	1229.94	1009	1048.43	1161.7	1135.87	1981.45	2008.07
NORM77_01060	Stdys021_01113			994.75	1156.34	1187.33	831.71	908.99	997.01	931.88	1480.47	1475.45
NORM77_01061	Stdys021_01114			827.3	1004.34	1114.3	700.77	759.76	809.05	753.08	1136.75	1076.78
NORM77_01062				9.69	6.65	8.05
NORM77_01063	Stdys021_01827	rbgA	Ribosome biogenesis GTPase A	239.67	250.06	252.03	106.31	110.2	110.39	111.04	122.44	113.66
NORM77_01064	Stdys021_01826	rnhB	Ribonuclease HII	239.63	240.43	249.02	131.95	149.77	141.22	140.93	149.24	129.51
NORM77_01065	Stdys021_01825	dprA	DNA processing protein DprA	7.24	200.45	857.2	3.48	3.7	50.4	61.85	155.89	180.74
NORM77_01066	Stdys021_01824	topA	DNA topoisomerase 1	244.72	400.44	905.44	207.3	198	224.66	266.54	402.29	444.02
NORM77_01067		cynR	HTH-type transcriptional regulator CynR	124.32	117.31	105.03
NORM77_01068		cynR	HTH-type transcriptional regulator CynR	112.42	100.44	81.82
NORM77_01069			IS982 family transposase ISSpy2	21.42	21.7	19.39
NORM77_01070				23.09	24.35	13.11
NORM77_01071				18.02	17.29	18.03
NORM77_01072				18.65	20.11	15.45
NORM77_01073	Stdys021_01330	ldhD	D-lactate dehydrogenase	14.84	14.38	13.37	43.67	47.03	48.64	54.75	61.64	72.79
NORM77_01074	Stdys021_01331			64.06	57.05	99.37	46.23	51.72	54.81	55.61	72.2	70.97
NORM77_01075	Stdys021_01332			85.47	90.8	145.99	66.2	65.89	77.11	80.39	126.95	101.71
NORM77_01076	Stdys021_01333	trmFO	Methylenetetrahydrofolate--tRNA-(uracil-5-)- methyltransferase TrmFO	320.32	326.47	284.39	409.97	387.65	375.65	388.2	419.78	425.94
NORM77_01077	Stdys021_01350	oadA	Oxaloacetate decarboxylase alpha chain	14.3	17.05	12.27	27.25	25.33	24.86	25.02	49.7	51.99
NORM77_01078	Stdys021_01351	citC	[Citrate [pro-3S]-lyase] ligase	55.91	45.91	44.96	101.96	103.47	98.09	102.11	132.49	137.18
NORM77_01079	Stdys021_01352			183.91	194.07	198.53	156.55	189.6	251.46	227.16	255.34	265.86
NORM77_01080	Stdys021_01353			5.37	4.91	4.38	5.97	6.32	5.07	6.02	4.1	6.14
NORM77_01081	Stdys021_01354	yxdL	ABC transporter ATP-binding protein YxdL	17.99	17.01	12.03	26.29	29.05	27.39	28.5	37.08	36.36
NORM77_01082	Stdys021_01355	yxdM	ABC transporter permease protein YxdM	15.24	14.29	15.93	19.28	23.11	23.28	22.76	35.15	32.09
NORM77_01083	Stdys021_01356	graR	Response regulator protein GraR	38.01	36.66	36.72	38.88	41.53	48.35	45.59	68.03	61.82
NORM77_01084	Stdys021_01357	graS	Sensor histidine kinase GraS	44.58	46.32	57.17	44.53	57.69	57.73	52.76	72.68	79.02
NORM77_01085	Stdys021_01358			47.94	42.5	52.21	28.94	39	33.1	33.7	37.73	36.85
NORM77_01086	Stdys021_01359	norW	Nitric oxide reductase FlRd-NAD(+) reductase	87.33	92.46	95.81	105.59	95.03	95.69	102.71	127.05	131.55
NORM77_01087	Stdys021_01360	hepT	Heptaprenyl diphosphate synthase component 2	101.53	116.2	136.73	109.55	105.67	114.83	109.52	149.44	161.6
NORM77_01088	Stdys021_01361			198.19	179.25	229.51	199.87	228.18	232.5	235.4	328.25	338.96
NORM77_01089	Stdys021_01362	apbE	FAD:protein FMN transferase	102.66	103.57	99.24	72.52	78.44	76.04	77.38	91.73	99.49
NORM77_01090	Stdys021_01363	menA	1,4-dihydroxy-2-naphthoate octaprenyltransferase	85.48	80.41	81.56	45.42	46.21	51.22	48.61	52.65	52.66
NORM77_01091	Stdys021_01364			153.37	140.33	155.89	166.19	226.62	256.04	210.89	195.66	185.18
NORM77_01092	Stdys021_01365	xerS	Tyrosine recombinase XerS	40.43	42.76	50.29	62.11	69.28	85.75	75.96	99.91	101.39
NORM77_01093	Stdys021_01366	femA	Aminoacyltransferase FemA	29.3	18.41	20.35	7.55	10.57	9.17	9.15	7.01	10.41
NORM77_01094	Stdys021_01367			150.76	149.56	173.94	433.14	451.61	554.94	520.42	919.42	832.26
NORM77_01095	Stdys021_01368	rssA	Swarming motility regulation sensor protein RssA	108.74	97.04	101.02	70.65	76.83	75.05	76.53	127.98	116.08
NORM77_01096		sasA	Adaptive-response sensory-kinase SasA	86.97	81.42	71.81
NORM77_01097	Stdys021_01369	hssR	Heme response regulator HssR	88.21	84.77	76.27	67.54	74.33	81.66	72.32	104.98	102.81
NORM77_01098	Stdys021_01372	yhhX	putative oxidoreductase YhhX	87.25	92.71	87.28	69.16	82.23	79.87	77.25	99.23	82.61
NORM77_01099	Stdys021_01373	lexA	LexA repressor	83.38	88.68	89.1	38.59	42.31	55.04	49.9	76.07	70.02
NORM77_01100	Stdys021_01374	pyrK	Dihydroorotate dehydrogenase B (NAD(+)), electron transfer subunit	130.76	166.19	153.99	26.52	26.8	22.21	27.97	30.3	32.71
NORM77_01101	Stdys021_01375			171.16	179.28	205.2	20.06	20	22.93	20.58	27.45	26.09
NORM77_01102	Stdys021_01376	ffh	Signal recognition particle protein	271.99	323.56	286.7	276.81	260.69	235.9	271.64	315.2	301.79
NORM77_01103	Stdys021_01377			203.13	231.25	195.1	209.01	236.93	233.2	235.02	284.06	249.97
NORM77_01104	Stdys021_01378	nagR	HTH-type transcriptional repressor NagR	202.66	194.66	167.29	221.57	212.11	248.97	238.84	285.35	279.99
NORM77_01105	Stdys021_01379			99.56	112.03	92.59	93.4	96.72	94.92	104.04	120.33	116.69
NORM77_01106	Stdys021_01380	guaA	GMP synthase [glutamine-hydrolyzing]	984.4	993.79	818.69	1006.52	921.81	801.35	858.04	988.95	1002.09
NORM77_01107				175.28	145.32	348.89
NORM77_01108		xerC	Tyrosine recombinase XerC	10.54	11.85	8.54
NORM77_01109				6.41	7.4	7.17
NORM77_01110				8.16	7.83	4.38
NORM77_01111				31.85	29.72	18.88
NORM77_01112				23.27	25.24	12.64
NORM77_01113				21.99	18.81	9.68
NORM77_01114				35.55	37.21	60.26
NORM77_01115				4.3	2.76	3.74
NORM77_01116				3.95	4.34	5.58
NORM77_01117				6.27	3.92	5.84
NORM77_01118				4.8	3.69	2.39
NORM77_01119				14.12	10.46	15.31
NORM77_01120				6.31	4.89	8.88
NORM77_01121				2.81	1.57	1.72
NORM77_01122				4.08	4.21	3.75
NORM77_01123				3.9	5.85	1.88
NORM77_01124				24.96	30.76	31.59
NORM77_01125		xerC	Tyrosine recombinase XerC	120.56	129.77	136.49
NORM77_01126			IS3 family transposase ISSdy1	201.33	141.36	206.88
NORM77_01127	Stdys021_00052			15.35	17.16	17.54	2.39	3.24	3.4	3.47	1.22	1.96
NORM77_01128		aphA	Class B acid phosphatase	42.02	47.12	42.59
NORM77_01129				29.42	31.2	22.25
NORM77_01130				28.72	30.68	16.01
NORM77_01131				36.61	26.94	17.52
NORM77_01132				28.25	25	11.94
NORM77_01133	Stdys021_00369			139.24	142.11	104.79	155.99	154.45	154.5	151.03	141.69	129.95
NORM77_01134	Stdys021_00370			139.32	147.22	112.23	184.83	184.85	174.17	170.51	150.88	137.12
NORM77_01135	Stdys021_00371	potA	Spermidine/putrescine import ATP-binding proteinPotA	197.31	193.02	132.11	254.32	241.16	219.59	220.29	185.3	187.08
NORM77_01136	Stdys021_00372	rnj2	Ribonuclease J 2	512.38	477.86	411.74	339.28	304.17	277.51	294.68	304.72	293.31
NORM77_01137	Stdys021_00373	axe1-6A	Carbohydrate acetyl esterase/feruloyl esterase	413.72	417.3	338.72	438.99	382.26	379.46	384.37	410.74	411.86
NORM77_01138	Stdys021_00374			274.96	298.99	232.81	266.82	332.14	320.53	313.42	328.8	320.19
NORM77_01139	Stdys021_00375	ybiT	putative ABC transporter ATP-binding protein YbiT	118.47	107.36	102.29	111.66	112.8	110.28	117.76	116.99	113.69
NORM77_01140	Stdys021_00376	acoA	Acetoin:2,6-dichlorophenolindophenol oxidoreductase subunit alpha	2020.18	2103.19	1133.19	2262.14	2114.64	2211.69	2227.79	1034.02	1092.39
NORM77_01141	Stdys021_00377	bfmBAB	2-oxoisovalerate dehydrogenase subunit beta	3339.79	3342.1	1440.82	3356.68	3086.43	3134.73	3304.96	1275.3	1353.98
NORM77_01142	Stdys021_00378	pdhC	Dihydrolipoyllysine-residue acetyltransferase component of pyruvate dehydrogenase complex	3546.35	3401.69	1124.43	3327.64	3036.71	3192.58	3308.5	1026.45	1142.09
NORM77_01143				4807.6	4487.29	1235.49
NORM77_01144	Stdys021_00379	sthA	Soluble pyridine nucleotide transhydrogenase	3908.39	3778.59	776.25	3778.35	3482	3750.79	3883.57	788.32	854.91
NORM77_01145	Stdys021_00380			24	36.99	37.19	44.55	37.8	36.71	47.8	71.92	53.77
NORM77_01146	Stdys021_00381			39.67	58.6	70.48	54.72	54.31	46.96	54.53	88.23	85.96
NORM77_01147	Stdys021_00382	lplJ	Lipoate-protein ligase LplJ	231.71	233.44	267.49	190.79	191.36	187.36	195.72	240.96	228.8
NORM77_01148	Stdys021_00383	gatD	Lipid II isoglutaminyl synthase (glutamine-hydrolyzing) subunit GatD	366.91	410.61	450.25	402.61	437.32	433.91	439.35	602.26	612.28
NORM77_01149	Stdys021_00384	murT	Lipid II isoglutaminyl synthase (glutamine-hydrolyzing) subunit MurT	277.64	298.82	338.16	295.04	319.43	322.33	329.78	437.8	455.05
NORM77_01150	Stdys021_00385	cdaA	Cyclic di-AMP synthase CdaA	162.37	144.65	142.39	167.06	164.8	163.65	168.34	193.32	170.93
NORM77_01151	Stdys021_00386	cdaR	CdaA regulatory protein CdaR	251.73	247.16	253.34	237.25	215.04	226.07	231.77	292.19	269.6
NORM77_01152	Stdys021_00387	glmM	Phosphoglucosamine mutase	879.66	877.66	953.59	1095.54	981.89	1020.63	1025.05	1269.23	1187.14
NORM77_01153	Stdys021_00388			117.22	102.07	92.55	183.6	172.37	174.26	176.86	225.66	227.95
NORM77_01154	Stdys021_00389	hemW	Heme chaperone HemW	135.76	131.42	120.72	253.9	242.9	230.94	231.54	239.32	237.69
NORM77_01155	Stdys021_00390			112.37	120.88	96.31	222.86	246.3	240.43	242.25	240.42	251.91
NORM77_01156	Stdys021_00391	yutF	Acid sugar phosphatase	147.97	154.56	124.6	243.29	243.53	246.01	240.98	245.35	257.59
NORM77_01157	Stdys021_00392			175.52	158.42	131.26	226.65	254.33	240.43	246.21	248.86	254.55
NORM77_01158		cas9	CRISPR-associated endonuclease Cas9/Csn1	20.78	19.91	44.11
NORM77_01159	Stdys021_00394	cas1	CRISPR-associated endonuclease Cas1	35.91	32.89	65.42	28.41	28.07	24.13	26.62	47.59	49.53
NORM77_01160	Stdys021_00395	cas2	CRISPR-associated endoribonuclease Cas2	29.47	28.5	53.41	24.94	33.57	26.45	26.58	45.96	55.19
NORM77_01161	Stdys021_00396	csn2	CRISPR-associated protein Csn2	22.11	20.94	42.94	22.11	25.07	22.77	25.72	44.13	43.54
NORM77_01162	Stdys021_00397	ndk	Nucleoside diphosphate kinase	135.63	139.55	137.15	147.26	135.55	98.24	114.32	154.17	144.98
NORM77_01163	Stdys021_00398	lepA	Elongation factor 4	430.79	408	361.89	346.24	310.39	286.97	295.25	319.09	305.65
NORM77_01164	Stdys021_00399	msrB	Peptide methionine sulfoxide reductase MsrB	121.54	141.57	131.94	122.24	103.13	108.9	112.13	151.43	136.94
NORM77_01165	Stdys021_00400	yedJ	putative protein YedJ	163.41	163.6	144.98	134.32	113.95	113.3	123.35	182.63	166.95
NORM77_01166		ubaA	Bacteriocin ubericin-A	126.44	132.37	104.04
NORM77_01167	Stdys021_00401			148.29	137.61	95.35	135.31	134	128.98	152.92	192.1	202.82
NORM77_01168	Stdys021_00403			191.29	173.38	115.3	84.71	87.1	82.47	82.18	105.35	108.26
NORM77_01169	Stdys021_00404			249.46	217.63	213.54	130.8	138.55	137.61	133.77	177.88	182.57
NORM77_01170	Stdys021_00405			10.15	6.94	22.33	7.05	9.61	5.87	4.44	5.92	9.98
NORM77_01171	Stdys021_00406		putative phosphotransferase enzyme IIB component	4.07	2.88	3.68	3.88	5.6	4.41	5.38	8.5	7.44
NORM77_01172	Stdys021_00407	agaC	N-acetylgalactosamine permease IIC component 1	4.14	2.65	2.61	4.72	3.88	2.96	3.65	3.08	5.48
NORM77_01173	Stdys021_00408	manZ	PTS system mannose-specific EIID component	3.67	4.41	2.22	3.21	4.19	3.65	3.53	5.08	4.54
NORM77_01174	Stdys021_00409			29.16	33.58	31.51	25.6	26.21	25.69	24.84	37.68	35.93
NORM77_01175	Stdys021_00410		putative response regulatory protein	32.67	34.33	39	28.01	25.18	23.26	27.01	38.99	37.59
NORM77_01176	Stdys021_00411			47.45	48.48	49.4	36.93	34.1	34.06	36.36	56.93	57.26
NORM77_01177	Stdys021_00412			89.97	81.61	76.34	70.25	68.17	62.01	66.94	89.92	96.07
NORM77_01178			Phosphorylated carbohydrates phosphatase	105.12	96.9	91.65
NORM77_01179	Stdys021_00413		Putative acetyltransferase	88.89	83.16	98.08	129.1	144.18	155.84	140.9	165.15	163.13
NORM77_01180				62.68	74.48	89.54
NORM77_01181	Stdys021_00417	yfnB	Putative HAD-hydrolase YfnB	80.2	100.51	107.08	69.2	70.02	62.54	66.79	70.69	65.45
NORM77_01182	Stdys021_00419	gabD1	Succinate-semialdehyde dehydrogenase [NADP(+)] 1	220.35	216.21	225.49	223.02	204.73	223.24	218.74	287.25	307.42
NORM77_01183	Stdys021_00420	ybjI	5-amino-6-(5-phospho-D-ribitylamino)uracil phosphatase YbjI	30.35	43.63	59.18	71.46	59.24	62.73	74.41	88.68	89.46
NORM77_01184	Stdys021_00422	uvrC	UvrABC system protein C	130.45	121.31	126.94	201.76	203.07	205.9	193.75	246.79	239.47
NORM77_01185	Stdys021_00423	pox5	Pyruvate oxidase	55.83	46.89	42.72	28.32	22.4	21.79	25.72	19.2	23.06
NORM77_01186		ydaP	Putative thiamine pyrophosphate-containing protein YdaP	24.02	19.93	19.62
NORM77_01187		pox5	Pyruvate oxidase	5.21	5.8	6.63
NORM77_01188		pox5	Pyruvate oxidase	6.47	8.22	5.6
NORM77_01189	Stdys021_00425		Putative NAD(P)H nitroreductase	225.09	277.5	314.14	290.6	286.18	271.66	265.91	393.34	360.96
NORM77_01190	Stdys021_00426	pepV	Beta-Ala-Xaa dipeptidase	203.35	310.86	346.72	328.91	309.29	299.16	321.18	496.07	486.83
NORM77_01191	Stdys021_00427	mnmE	tRNA modification GTPase MnmE	254.1	244.69	222.33	283.64	280.84	289.57	273.92	276.16	286.25
NORM77_01192	Stdys021_00428	rpiA	Ribose-5-phosphate isomerase A	574.04	570.01	519.01	492.82	488.43	468.19	459.72	508.98	509.89
NORM77_01193	Stdys021_00429	deoB	Phosphopentomutase	648.57	675.79	641.39	519.87	483.57	473.9	485.2	559.21	600.54
NORM77_01194	Stdys021_00430	arsC	Arsenate reductase	755.36	785.12	733.99	660.88	593.13	585.85	579.93	732.12	829.84
NORM77_01195	Stdys021_00431	punA	Purine nucleoside phosphorylase 1	842.86	802.47	793.27	581.01	530.75	517.83	517.68	662.86	732.24
NORM77_01196	Stdys021_00432	deoD	Purine nucleoside phosphorylase DeoD-type	873.89	851.65	817.73	589.23	551.21	547.3	562.94	664.67	744.97
NORM77_01197	Stdys021_00433			316.88	300.93	282.34	315.71	344.57	342.53	352.5	357.48	379.46
NORM77_01198	Stdys021_00434	hdfR	HTH-type transcriptional regulator HdfR	135.88	130.96	118.14	220.68	235.16	224.75	219.59	234.24	223.36
NORM77_01199	Stdys021_00435			133.1	102.62	120.99	278.25	247.8	350.67	371.27	385.38	357.43
NORM77_01200	Stdys021_00436	pyrF	Orotidine 5'-phosphate decarboxylase	25.74	25.76	42.39	38.02	40.02	44.17	49.9	75.86	81.67
NORM77_01201	Stdys021_00437	pyrE	Orotate phosphoribosyltransferase	34.86	31.46	60.24	55.59	55.91	60.56	71.89	111.36	116.27
NORM77_01202	Stdys021_00438			44.24	45.65	82.37	87.39	99.44	97.13	106.68	162.5	173.55
NORM77_01204	Stdys021_01037	ahpC	Alkyl hydroperoxide reductase C	1518.89	1723.89	964.91	2032	1886.14	1848.54	2210.47	1552.04	1560.56
NORM77_01205	Stdys021_01036	ahpF	NADH dehydrogenase	1919.75	2136.21	992.74	2552.29	2168.69	2155.34	2477.6	1765.51	1845.84
NORM77_01206	Stdys021_01035	hutI	Imidazolonepropionase	30.63	31.53	38.28	40.93	36.37	40.17	40.21	41.36	45.75
NORM77_01207	Stdys021_01034	hutU	Urocanate hydratase	2.9	1.89	2.02	5.08	4.16	3.96	3.98	4.14	4.25
NORM77_01208	Stdys021_01033		Glutamate formimidoyltransferase	0.89	0.97	1.48	3.53	2.33	2.37	2.23	2.74	3.73
NORM77_01209	Stdys021_01032	fchA	Methenyltetrahydrofolate cyclohydrolase	0.37	0.42	0.96	3.68	1.98	1.45	1.3	2.33	2.83
NORM77_01210	Stdys021_01031	fhs	Formate--tetrahydrofolate ligase	1.13	0.96	1.61	2.2	2.51	1.59	1.96	2.75	4.09
NORM77_01211	Stdys021_01030			0.67	1.15	1.57	1.92	2.11	2.67	3.51	4.35	3.48
NORM77_01212	Stdys021_01029		putative transporter	1.3	1.42	1.53	2.98	3.46	1.69	1.99	2.31	3.41
NORM77_01213	Stdys021_01028	hutH	Histidine ammonia-lyase	1.91	1.42	1.37	3.5	2.67	3.27	2.4	4.4	3.8
NORM77_01214	Stdys021_01027	hutG	Formimidoylglutamase	75.81	81.71	97.15	52.29	54.88	52.62	53.06	72.59	86.98
NORM77_01215	Stdys021_01026			9.53	10.35	10.66	7.9	8.7	8.99	9.88	17.71	20.48
NORM77_01216	Stdys021_01025	rpsB	30S ribosomal protein S2	6169.75	5990.79	4858.19	6135.39	6173.81	5917.95	5928.53	5609.09	5564.46
NORM77_01217	Stdys021_01024	tsf	Elongation factor Ts	3483.53	3219.42	3053.97	3195.01	3023.03	2732.56	2912.7	2848.77	2968.91
NORM77_01218	Stdys021_01023	pepO	Neutral endopeptidase	304.54	327.87	368.29	418.94	374.79	350.4	361.42	385.29	393.06
NORM77_01219	Stdys021_01022	treA	Trehalose-6-phosphate hydrolase	196.37	261.31	201.43	693.87	628.83	614.4	641.91	737.43	738.16
NORM77_01220	Stdys021_01021			472.8	556.71	492.53	1335.27	1179.41	1160.88	1192.43	1381.48	1441.47
NORM77_01221	Stdys021_01020	treR	HTH-type transcriptional regulator TreR	56.15	65.53	61.4	45.48	59.7	58.81	53.14	75.95	77.62
NORM77_01222				48.73	39.46	41.32
NORM77_01223	Stdys021_01019	yybR	putative HTH-type transcriptional regulator YybR	52.26	37.23	42.52	45.39	52.29	49.05	50.38	62.59	55.05
NORM77_01224	Stdys021_01018	catE	Catechol-2,3-dioxygenase	72.69	80.36	68.84	23.22	26.27	29.84	27.5	37.51	36.4
NORM77_01225	Stdys021_01017	yaaA	Peroxide stress resistance protein YaaA	224.43	242.13	234.15	216.21	312.21	315.79	288.13	259.13	254.56
NORM77_01226	Stdys021_01016	cutD	Choline trimethylamine-lyase activating enzyme	80.64	93.41	132.89	113.86	117.41	103.32	110.33	210.74	203.38
NORM77_01227	Stdys021_01015			92.38	101.96	148.62	112.5	111.29	99.97	106.57	196.85	198.96
NORM77_01228	Stdys021_01014	yceM	Putative oxidoreductase YceM	132.44	136.63	207.02	129.77	116.99	109.19	114.14	248.39	246.6
NORM77_01229	Stdys021_01013			189.54	200.7	327.8	173.31	180.35	183.34	176.95	402.86	371.37
NORM77_01230	Stdys021_01012	nrdD	Anaerobic ribonucleoside-triphosphate reductase	102.48	123.99	340.71	64.74	65.95	66.63	63.03	429.58	402.47
NORM77_01231	Stdys021_01011			240.04	288.09	472.32	176.22	191.39	235.08	224.63	382.65	367.29
NORM77_01232	Stdys021_01010			5.25	39.85	270.22	22.87	19.72	55.16	60.62	184.17	199.22
NORM77_01233	Stdys021_01009			948.23	783.38	831.67	696.83	583.92	521.15	622.65	679.01	632.64
NORM77_01234	Stdys021_01008	yrrK	Putative pre-16S rRNA nuclease	1283.47	1071.73	1100.29	700.25	615.07	578.35	630.3	655.69	597.65
NORM77_01235	Stdys021_01007			1182.84	993.65	1011.22	639.61	604.24	561.83	578.89	613.86	531.86
NORM77_01236	Stdys021_01006	spxA	Regulatory protein Spx	1778.32	1659.35	1740.02	4841.71	7209.33	7292.65	6779.15	10077.2	9114.63
NORM77_01237				361.5	393.11	395.24
NORM77_01238	Stdys021_01005	recA	Protein RecA	686.39	840.72	1539.67	841.13	753.15	777.41	853.25	808.58	845.18
NORM77_01239	Stdys021_01004	cinA	Putative competence-damage inducible protein	35.21	184.87	911.04	105.47	94.56	168.96	215.34	563.4	515.68
NORM77_01240	Stdys021_01003			114.62	148.54	140.13	149.26	124.49	107.61	130.08	173.11	178.45
NORM77_01241	Stdys021_01002	tag	DNA-3-methyladenine glycosylase 1	143.83	157.12	170.77	130.72	119.44	104.57	115.85	160.44	160.45
NORM77_01242	Stdys021_01001	ruvA	Holliday junction ATP-dependent DNA helicase RuvA	172.73	194.34	218.46	151.04	142.78	130.93	136.51	190.32	192.8
NORM77_01243	Stdys021_01000	mdrP	Na(+), Li(+), K(+)/H(+) antiporter	176.97	179.63	185.36	150.98	146.56	139.35	146.64	182.41	200.47
NORM77_01244	Stdys021_00999	mutL	DNA mismatch repair protein MutL	132.37	133.87	153.06	153.73	144.37	142.58	137.46	175.73	179.76
NORM77_01245	Stdys021_00997	mutS	DNA mismatch repair protein MutS	138.41	154.23	171.05	188.19	185.03	200.57	201.64	253.29	243.47
NORM77_01246	Stdys021_00996			128.86	161.42	202.99	203.54	212.02	231.9	244.39	315.43	299.22
NORM77_01247	Stdys021_00995	argR	Arginine repressor	107.87	116.35	163.71	188.3	204.7	224.92	215.49	286.41	278.51
NORM77_01248	Stdys021_00994	argS	Arginine--tRNA ligase	601.07	612.14	625.04	532.28	539.38	523.58	533.89	561.69	577.69
NORM77_01249	Stdys021_00993	expZ	Nucleotide-binding protein ExpZ	14.75	11.16	13.48	11.22	11.53	12.5	11.62	14.29	15.78
NORM77_01250	Stdys021_00992			182.48	188.08	206.99	138.52	129.82	112.93	121.71	133.46	138.48
NORM77_01251	Stdys021_00991			101.27	131.19	124.76	98.28	101.37	80.02	89.99	109.93	105.99
NORM77_01252	Stdys021_00990			243.4	245.44	259.13	155.25	143.15	118.11	127.47	144.75	165.41
NORM77_01253	Stdys021_00989	aspS	Aspartate--tRNA ligase	387.12	379.82	382	225.4	195.32	183.29	201.7	215.79	226.45
NORM77_01254	Stdys021_00988	hisS	Histidine--tRNA ligase	332.92	330.31	325.94	385.25	365.36	353.61	333.02	375.07	363.24
NORM77_01255	Stdys021_00987	rpmF	50S ribosomal protein L32	4369.13	5069.91	4035.03	2711.96	4159.99	3766.56	3565.3	3721.65	3434.82
NORM77_01256	Stdys021_00986	rpmGA	50S ribosomal protein L33 1	3404.53	3695.61	3033.11	1342.91	2154.17	1932.26	1855.61	1922.95	1778.15
NORM77_01257				99.13	102.11	66.62
NORM77_01258		cadC	Cadmium resistance transcriptional regulatory protein CadC	94.77	105.44	83.99
NORM77_01259				75.1	90.04	78.16
NORM77_01260				11.71	8.11	7.65
NORM77_01261	Stdys021_01187			12.31	13.26	10.35	10.82	11.42	17.46	16.22	10.05	9.71
NORM77_01262	Stdys021_01186			14.85	15.07	12.86	10.08	11.24	11.72	11.13	8.35	10.13
NORM77_01263	Stdys021_01185			16.21	16.35	16.19	11.84	13.22	9.93	15.41	8.94	10.21
NORM77_01264		repB	Replication protein RepB	15.31	15.21	15.2
NORM77_01265				13.34	14	13.82
NORM77_01266		xerC	Tyrosine recombinase XerC	142.36	146.56	144.35
NORM77_01267		pezT	Toxin PezT	78.49	93.53	111.22
NORM77_01268		pezA	Antitoxin PezA	61.65	66.06	88.11
NORM77_01269				5.38	2.09	3.54
NORM77_01270				28.12	27.51	32.66
NORM77_01271		hutG	Formimidoylglutamase	13.75	11.63	13.72
NORM77_01272		moaA	GTP 3',8-cyclase	22.59	24.23	35.24
NORM77_01273	Stdys021_01794	yycJ	Putative metallo-hydrolase YycJ	314.07	339.3	291.15	300.36	282.39	273.02	280.86	340.23	309.43
NORM77_01274	Stdys021_01793	walK	Sensor histidine kinase WalK	519.86	525.36	474.13	480.08	410.33	410.34	435.34	531.44	534.07
NORM77_01275	Stdys021_01792	walR	Transcriptional regulatory protein WalR	617.04	647.23	539.38	558.96	548.49	531.37	527.85	638.44	606.18
NORM77_01276	Stdys021_01791	glnQ	Glutamine transport ATP-binding protein GlnQ	147.89	144.8	762.06	368.96	382.91	399.49	389.95	455.98	457.59
NORM77_01277	Stdys021_01790	peb1A	Major cell-binding factor	158.62	157.88	966.98	326.13	385.49	394.54	377.24	466.47	497.58
NORM77_01278	Stdys021_01789	glnM	putative glutamine ABC transporter permease protein GlnM	169.08	175.5	1132.98	370.32	423.44	448.94	416.33	524.93	568.76
NORM77_01279	Stdys021_01788	glnP	putative glutamine ABC transporter permease protein GlnP	170.88	162.73	1153.59	451.51	532.74	566.6	533.17	620.56	660.7
NORM77_01280	Stdys021_01747			63.19	67.61	147.9	117.92	115.14	91.25	104.52	132.73	144.39
NORM77_01281	Stdys021_01746	menE	2-succinylbenzoate--CoA ligase	25.49	22.2	113.62	20.99	18.46	14.62	16.57	27.18	27.97
NORM77_01282	Stdys021_01745	paaJ	3-oxoadipyl-CoA/3-oxo-5,6-dehydrosuberyl-CoA thiolase	26.01	22.16	94.74	15.25	12.03	12.77	14.69	22.6	26.46
NORM77_01283	Stdys021_01744			17.03	21.69	79.45	10.18	8.85	9.62	10.23	11.49	16
NORM77_01284	Stdys021_01743	glpF	Glycerol uptake facilitator protein	22.84	38.53	71.64	19.2	13.39	18.01	20.24	55.15	64.59
NORM77_01285	Stdys021_01742	dhaM	PTS-dependent dihydroxyacetone kinase, phosphotransferase subunit DhaM	28.41	31.45	62.88	72.99	67.02	40.63	29.57	111.62	126.05
NORM77_01286		dhaL	PTS-dependent dihydroxyacetone kinase, ADP-binding subunit DhaL	29.33	35.57	58.55
NORM77_01287		dhaK	PTS-dependent dihydroxyacetone kinase, dihydroxyacetone-binding subunit DhaK	29.76	33.34	94.21
NORM77_01288	Stdys021_01741	dhaS	HTH-type dhaKLM operon transcriptional activatorDhaS	31.99	30.9	35.25	32.44	44.24	41.71	35.38	44.11	40.38
NORM77_01289	Stdys021_01740	dhaQ	DhaKLM operon coactivator DhaQ	58.66	56.25	57.24	57.68	63.08	62.18	56.31	63.08	64.28
NORM77_01290	Stdys021_01739			37.16	33.95	34.61	94.32	83.84	78.63	88.32	118.43	127.49
NORM77_01291	Stdys021_01738			29.02	28.68	22.63	89	79.9	74.15	82.17	106.65	118.37
NORM77_01292	Stdys021_01737	lnrL	Linearmycin resistance ATP-binding protein LnrL	28.87	28.77	23.66	77.23	74.22	68.7	75.9	93.75	96.37
NORM77_01293	Stdys021_01736	thrS	Threonine--tRNA ligase	698.78	777.48	667.04	437.75	395.81	400.87	401.22	523.32	557.82
NORM77_01294	Stdys021_01735		Alpha-monoglucosyldiacylglycerol synthase	459.53	472.72	509.85	1398.86	1475.05	1477.95	1495.82	1784.12	1821.84
NORM77_01295	Stdys021_01734	dgs	Processive diacylglycerol alpha-glucosyltransferase	421.36	417.92	415.83	1083.95	1218.32	1266.4	1241.96	1450.57	1374.96
NORM77_01296	Stdys021_01733	amyS	Alpha-amylase	130.11	143.2	116.62	281.3	258.88	272.75	297.15	412.89	391.48
NORM77_01297	Stdys021_01731	ccpA	Catabolite control protein A	433.01	496.23	438.06	419.61	441.34	486.37	498.31	667.73	613.67
NORM77_01298	Stdys021_01730	pepQ	Xaa-Pro dipeptidase	214.55	270.14	303.4	619.53	586.79	576.44	567.84	995.2	1077.98
NORM77_01299	Stdys021_01729		Putative NAD(P)H nitroreductase	262.49	334.01	390.5	677.43	671.63	662.65	648.84	1208.14	1280.02
NORM77_01300	Stdys021_01728	gloA	Lactoylglutathione lyase	397.56	449.11	486.35	824.87	927.64	908.05	851.54	1364.61	1484.1
NORM77_01301				7.75	6.44	5.68
NORM77_01302	Stdys021_01766			4.51	4.75	5.25	55.73	59.25	57.44	57.95	52.82	57.15
NORM77_01303	Stdys021_01765		putative glycosyltransferase	230.56	234.39	234.54	316.61	331.33	341.47	330.28	397.25	385.78
NORM77_01304				252.66	251.22	206.95
NORM77_01305	Stdys021_01763	smpB	SsrA-binding protein	302.38	293.99	241.28	282.58	241.23	223.23	229.37	205.69	203.06
NORM77_01306	Stdys021_01762	rnr	Ribonuclease R	278.39	265.95	199.9	238.84	220.54	201.45	208.2	198.36	203.28
NORM77_01307	Stdys021_01761	secG	putative protein-export membrane protein SecG	465.41	430.57	377.21	371.22	422.25	433.22	416.85	481.25	409.06
NORM77_01308	Stdys021_01759	mdtG	Multidrug resistance protein MdtG	280.07	261.29	214.57	222.71	216.18	203.61	203.1	228.03	233.54
NORM77_01309	Stdys021_01758			536.43	470.72	382.33	410.78	359.68	320.02	336.94	324.6	340.51
NORM77_01310	Stdys021_01757			28.04	27.1	26.38	30.56	33.33	32.6	27.79	39.83	39.26
NORM77_01311	Stdys021_01756	yxlF	putative ABC transporter ATP-binding protein YxlF	23.74	23.73	28.3	28.77	33.73	28.37	31.54	32.34	37.52
NORM77_01312	Stdys021_01755	coaE	Dephospho-CoA kinase	162.59	152.9	143.23	90.39	95.72	81.1	83.61	107.01	118.04
NORM77_01313	Stdys021_01754	mutM	Formamidopyrimidine-DNA glycosylase	151.06	146.2	159.57	84.36	74.65	60.63	68.19	89.51	84.88
NORM77_01314	Stdys021_01753			76.12	81.22	86.35	89.3	122.2	106.7	98.09	126.64	122.99
NORM77_01315				56.22	49.05	65.94
NORM77_01316	Stdys021_01751			14.75	14.68	22.57	1393.63	1633.35	1320.26	1386.46	1717.23	1779.48
NORM77_01317	Stdys021_01750			7.64	9.03	20.33	15.32	21.44	16.58	16.06	11.43	12.83
NORM77_01318				8.32	8.49	11.35
NORM77_01319	Stdys021_01748			8.36	5.82	6.61	96.85	123.73	113.53	106.4	93.57	105.53
NORM77_01320				8.53	7.11	4.71
NORM77_01321				10.28	11.33	17.03
NORM77_01322				10.97	13	10.51
NORM77_01323		lafA	Bacteriocin lactacin-F subunit LafA	8.92	8.8	10.33
NORM77_01324		lagD	Lactococcin-G-processing and transport ATP-binding protein LagD	3.08	1.94	2.65
NORM77_01325		lcnD	Lactococcin A secretion protein LcnD	1.89	3.09	2.52
NORM77_01326				0	0	0.72
NORM77_01327				2.6	2.91	3.87
NORM77_01328		agrA	Accessory gene regulator protein A	4.93	4.86	6.16
NORM77_01329	Stdys021_00277	ecsA	ABC-type transporter ATP-binding protein EcsA	180.69	192.1	303.65	187.14	164.2	122.05	146.27	190.6	210.16
NORM77_01330	Stdys021_00276			184.24	182.52	253.01	223.76	230.12	203.32	201.83	277.56	298.7
NORM77_01331	Stdys021_00275	proB	Glutamate 5-kinase 1	122.38	139.35	157.94	176.77	163.74	162.57	161.62	174.62	185.62
NORM77_01332	Stdys021_00274	proA	Gamma-glutamyl phosphate reductase	196.12	209.11	236.93	221.45	203.97	192.6	195.05	235.38	236.77
NORM77_01333	Stdys021_00272	rsmH	Ribosomal RNA small subunit methyltransferase H	439.16	483.72	446.6	509.66	528.92	490.39	514.91	608.86	626.93
NORM77_01334	Stdys021_00271	ftsL	Cell division protein FtsL	299.25	351.98	305.09	289.18	303.42	272.27	280.85	344.64	348.94
NORM77_01335	Stdys021_00270	pbpX	Penicillin-binding protein 2X	463.47	482.76	450.15	402.38	396.34	351.95	381.15	452.82	461.25
NORM77_01336	Stdys021_00269	mraY	Phospho-N-acetylmuramoyl-pentapeptide- transferase	551.37	576.59	491.71	517.33	513.17	458.93	475.63	523.8	524.72
NORM77_01337	Stdys021_00268	cshB	DEAD-box ATP-dependent RNA helicase CshB	481.04	486.8	366.75	352.35	343.32	301.08	339.16	301.77	297.6
NORM77_01338	Stdys021_00267	yxeM	putative amino-acid-binding protein YxeM	78.25	83.77	30.3	58.35	67.69	127.85	119.47	28.24	32.47
NORM77_01339	Stdys021_00266	yxeN	putative amino-acid permease protein YxeN	518.53	498.89	273.34	531.54	502.8	610.55	577.42	340.33	341.12
NORM77_01340	Stdys021_00265	tcyN	L-cystine import ATP-binding protein TcyN	683.78	697.5	389.5	671.68	653.01	786.78	765.61	430.61	455.31
NORM77_01341	Stdys021_00264			286.48	336.46	211.21	267.14	303.5	320.83	292.05	242.48	227.41
NORM77_01342	Stdys021_00263	trxB	Thioredoxin reductase	456.32	466.56	353.29	478.17	504.42	507.76	518.3	354.83	369.73
NORM77_01343	Stdys021_00262	serP1	Serine permease SerP1	442.52	353.93	245.17	414.23	412.59	384.38	351.65	384.18	373.78
NORM77_01344	Stdys021_00261	pncB2	Nicotinate phosphoribosyltransferase pncB2	431.57	406.55	401.13	501.25	460.65	433.52	420.26	392.66	400.63
NORM77_01345	Stdys021_00260	nadE	NH(3)-dependent NAD(+) synthetase	597.17	548.9	492.77	635.33	594.59	568.71	582.1	491.76	468.79
NORM77_01346	Stdys021_00259	pepC	Aminopeptidase C	412.61	547.5	532.22	414.25	410.52	383.48	373.77	552.29	555.89
NORM77_01347	Stdys021_00258	ponA	Penicillin-binding protein 1A	599.23	610.78	611.33	716.89	717.71	739.28	728.96	874.47	935.17
NORM77_01348	Stdys021_00257	recU	Holliday junction resolvase RecU	405.73	431.42	387.54	523.31	654.85	639.32	609.57	688.14	705.92
NORM77_01349	Stdys021_00256			26.64	27.69	30.48	19.22	24.54	29.46	27.18	27.84	21.79
NORM77_01350	Stdys021_00255	gpsB	Cell cycle protein GpsB	384.52	339.27	331.28	481.59	508.64	611.02	603.93	656.75	608.98
NORM77_01351	Stdys021_00254			36509.6	29994	24879.6	35083.1	50723.9	53955.7	45095.2	49319.1	40567.4
NORM77_01352	Stdys021_00253	rlmL	Ribosomal RNA large subunit methyltransferase L	579.62	540.76	389.57	608.41	546.85	537.06	521.42	500.25	471.74
NORM77_01353	Stdys021_00252	mapZ	Mid-cell-anchored protein Z	846.75	854.83	789.56	981.58	857.19	889.67	893.51	1057.05	1010.76
NORM77_01354	Stdys021_00251	luxS	S-ribosylhomocysteine lyase	279.83	276.01	205.84	368.15	397.56	435.34	374.32	453.81	448.05
NORM77_01355	Stdys021_00250			75.34	80.22	65.05	64.91	69.12	67.27	61.39	95.25	104.47
NORM77_01356	Stdys021_00249	fabG2	putative oxidoreductase	70	79.06	71.03	84.32	84.54	73.4	76.9	115.79	123.72
NORM77_01357	Stdys021_00248	atoA	Acetate CoA-transferase subunit beta	70.63	84.89	76.35	69.6	63.38	58.04	59.14	82.28	98.11
NORM77_01358	Stdys021_00247	atoD	Acetate CoA-transferase subunit alpha	89.54	98.4	101.3	84.15	74.02	67.09	66.14	93.88	109.36
NORM77_01359	Stdys021_00246	thlA	Acetyl-CoA acetyltransferase	68.02	74.9	74.49	78	61.48	64.66	64.07	94.12	101.81
NORM77_01360	Stdys021_00245	cynR	HTH-type transcriptional regulator CynR	33.12	36.23	35.62	108.67	129.62	117.6	112.62	141.57	113.82
NORM77_01361	Stdys021_00244	rny	Ribonuclease Y	1338.27	1222.55	1010.29	1138.22	984.35	1027.49	1073.28	977.06	926.33
NORM77_01362	Stdys021_00243	gmk	Guanylate kinase	772.38	788.73	684.93	460.45	447.51	505.65	528.47	607	579.37
NORM77_01363	Stdys021_00242	rpoZ	DNA-directed RNA polymerase subunit omega	521.29	542.26	577.73	299.28	320.86	368.99	383.96	457.65	398.98
NORM77_01364	Stdys021_00241	priA	Primosomal protein N'	117.66	112.62	112.89	75.93	76.41	68.04	69.77	77.45	83.83
NORM77_01365	Stdys021_00240	fmt	Methionyl-tRNA formyltransferase	197.72	185.01	159.03	116.78	105.05	96.77	92.28	88.98	99.31
NORM77_01366	Stdys021_00239	rsmB	Ribosomal RNA small subunit methyltransferase B	247.79	236.87	208.41	181.14	208.97	188.97	181.56	177.57	179.96
NORM77_01367	Stdys021_00238		Putative protein phosphatase 2C-type	823.54	850.13	792.05	980.83	950.26	923.2	906.47	998.69	1002.57
NORM77_01368	Stdys021_00237	stkP	Serine/threonine-protein kinase StkP	1060.63	1092.41	1007.7	1117.37	1099.94	1053.51	1069.9	1213.43	1249.89
NORM77_01369	Stdys021_00236			65.82	75.09	104.52	155.45	159.74	160.96	161.89	201.24	180.39
NORM77_01370	Stdys021_00235			127.19	147.81	177.85	241.92	254.48	246.04	240.84	317.82	305.57
NORM77_01371	Stdys021_00234	liaR	Transcriptional regulatory protein LiaR	143.89	198.25	209.56	257.17	233.36	246.75	241.69	316.49	292.67
NORM77_01372	Stdys021_00233		Putative bifunctional phosphatase/peptidyl-prolyl cis-trans isomerase	676.08	633.97	570.66	837.26	726.48	689.29	698.8	719.13	718.94
NORM77_01373	Stdys021_00232	yugI	General stress protein 13	615.81	590.67	495.07	877.36	831.15	782.82	801.9	759.93	775.15
NORM77_01374	Stdys021_00231	cysK	Cysteine synthase	1107.5	1322.31	850.93	92.27	78.09	124.9	124.31	57.8	59.21
NORM77_01375	Stdys021_00230	yigZ		51.8	64.98	57.88	42.18	57.55	45.48	50.52	49.49	50.65
NORM77_01376	Stdys021_00229	comFA	ComF operon protein 1	5.83	78.9	414.95	1.58	3.28	23.27	25.47	58.15	62.6
NORM77_01377	Stdys021_00228	comFC	ComF family protein	7.22	78.68	389.37	1.9	1.69	26.15	28.53	62.96	68.46
NORM77_01378	Stdys021_00227	hpf	Ribosome hibernation promotion factor	156.01	227.44	672.92	618.4	604.65	740.95	704.25	1357.78	1274.67
NORM77_01379	Stdys021_01277	fieF	Ferrous-iron efflux pump FieF	228.73	190.99	186.19	616.94	670.43	610.8	568.44	638.63	683.2
NORM77_01380	Stdys021_01278	alsT	Amino-acid carrier protein AlsT	414.18	224.83	313.52	415.28	445.21	386.8	358.58	379.36	412.88
NORM77_01381	Stdys021_01279	pcrA	ATP-dependent DNA helicase PcrA	257.26	266.23	275.6	240.12	231.26	226.62	225.2	274.52	281.35
NORM77_01382	Stdys021_01280			4838.65	6169.46	3463.74	11780.8	12255.7	16388.7	14859.8	4076.27	3993.63
NORM77_01383	Stdys021_01281			3509.82	4114.03	2511.56	9589.06	8384.71	11203.8	10490.3	3172.55	3203.61
NORM77_01384	Stdys021_01282			3924.68	4900.92	2924.49	11262.6	10271	13791.7	12424.7	3761.1	3798.23
NORM77_01385	Stdys021_01283		Stress response regulator gls24	3578.28	4544.18	2678.94	9979.15	8689.37	11604.7	10675	3451.92	3335.28
NORM77_01386	Stdys021_01284			5211.02	6495.39	3800.71	13678.9	11839.7	15898.8	15016.2	5044.38	4795.02
NORM77_01387	Stdys021_01285		Stress response regulator gls24	3802.56	4542.98	2734.22	9980.44	8721.7	12269.9	11590.6	3953.5	3893.9
NORM77_01388	Stdys021_01286			600.62	681.47	414.08	678.03	698.73	867.03	839.28	291.29	294.55
NORM77_01389	Stdys021_01287			35.95	32.67	31.83	64.75	74.98	91.91	78.22	55.88	57.05
NORM77_01390	Stdys021_01288	lolD / yknY	Lipoprotein-releasing system ATP-binding proteinLolD	49.93	53.78	63.83	74.86	76.14	78.67	74.02	63.86	72.08
NORM77_01391	Stdys021_01289			50.46	60.51	91.56	63.15	66.49	72.78	69.23	77.05	74.56
NORM77_01392	Stdys021_01290			104.66	132.2	192.03	169.01	160.16	177.04	178.3	239.21	230.37
NORM77_01393	Stdys021_01291			100.51	119.29	159.76	124	121.69	151.12	146.24	193.49	194.61
NORM77_01394	Stdys021_01292			70.77	81.17	90.17	104.02	111.29	115.83	106.63	143.83	136.61
NORM77_01395	Stdys021_01293	truB	tRNA pseudouridine synthase B	165.37	167.56	165.43	204.5	199.35	184.42	202.3	244.57	250.85
NORM77_01396	Stdys021_01294	ribF	Bifunctional riboflavin kinase/FMN adenylyltransferase	202.66	205.82	197.59	197.51	200.95	182.54	191.6	237.88	238.76
NORM77_01397	Stdys021_01295	spxA	Regulatory protein Spx	408.88	473.26	438.72	349.05	449.03	438.9	460.43	542.58	479.57
NORM77_01398	Stdys021_01296			150.77	148.67	139.06	130.34	118.03	124.03	142.66	168.09	169.93
NORM77_01399	Stdys021_01297	suhB	Fructose-1, 6-bisphosphatase/inositol-1-monophosphatase	152.68	150.62	132.3	122.35	125.94	141.68	132.42	172.78	173.38
NORM77_01400	Stdys021_01298	rsmF	Ribosomal RNA small subunit methyltransferase F	113.56	115.69	111.6	109.18	121.54	97.14	109.82	135.44	148.47
NORM77_01401	Stdys021_01299	pstS1	Phosphate-binding protein PstS 1	462.42	459.02	423.74	288.32	320.26	309.7	302.9	306.04	297.77
NORM77_01402	Stdys021_01300			637.49	615.84	578	436.15	402.65	405.65	402.05	398.38	449.87
NORM77_01403	Stdys021_01301			696.88	677.84	607.86	446.94	443.82	431.07	423.83	452.04	504.85
NORM77_01404	Stdys021_01302	pstB3	Phosphate import ATP-binding protein PstB 3	833.3	823.86	735.39	458.66	467.75	449.87	445.57	467.14	499.31
NORM77_01405	Stdys021_01303	pstB3	Phosphate import ATP-binding protein PstB 3	957.45	918.6	830.42	551.25	548.58	547.67	542.21	564.23	599.28
NORM77_01406	Stdys021_01304	phoU	Phosphate-specific transport system accessory protein PhoU	1176.19	1184.81	979.4	622.92	598.43	595.08	601.35	610.2	629.86
NORM77_01407	Stdys021_01305	pepN	Aminopeptidase N	714.91	757.07	795.99	834.75	794.58	797.03	791.95	1060.73	1091.98
NORM77_01408	Stdys021_01306	qseB	Transcriptional regulatory protein QseB	163.92	202.33	215.24	164.02	164.66	166.14	163.02	266.15	262.96
NORM77_01409	Stdys021_01307	sasA	Adaptive-response sensory-kinase SasA	137.96	153.73	183.46	130.26	132.83	145.02	133.89	232.95	234.14
NORM77_01410	Stdys021_01308	rpsT	30S ribosomal protein S20	449.11	458.09	804.22	224.95	445.65	476.16	600.31	481.28	464.88
NORM77_01411	Stdys021_01309	coaA	Pantothenate kinase	145.94	136.94	133.59	86.72	119.08	124.48	117.96	139.85	139.4
NORM77_01412	Stdys021_01310	rsmC	Ribosomal RNA small subunit methyltransferase C	182.74	194.97	182.41	131.23	134.11	130.75	129.57	129.07	129.88
NORM77_01413	Stdys021_01311	pdp	Pyrimidine-nucleoside phosphorylase	303.87	298.42	363.11	218.92	211.14	205.86	213.28	241.08	236.15
NORM77_01414	Stdys021_01312	deoC	Deoxyribose-phosphate aldolase	685.04	698.33	826.12	482.31	424.62	438.82	470.49	599.75	599.54
NORM77_01415	Stdys021_01313	cdd	Cytidine deaminase	874.03	869.29	1073.91	566.47	600.37	590.54	620.52	839.23	846.29
NORM77_01416	Stdys021_01314	tmpC	Membrane lipoprotein TmpC	1159.9	1190.16	1793.35	614.17	575.71	558.34	620.96	980.58	944.3
NORM77_01417	Stdys021_01315	xylG	Xylose import ATP-binding protein XylG	740.98	796.41	982.08	394.55	380.86	394.92	416.74	624.22	628.52
NORM77_01418	Stdys021_01316			1011.48	996.91	1209.02	516.73	487.62	494.93	509.54	812.51	811.15
NORM77_01419	Stdys021_01317			1173.92	1114.88	1312.37	512.13	472.17	497.81	493.72	783.74	824.91
NORM77_01420	Stdys021_01318	pgcA	Phosphoglucomutase	279.42	308.04	353.88	254.87	249.97	271.38	265.06	592.64	598.44
NORM77_01421	Stdys021_01319	panT	Pantothenic acid transporter PanT	550.74	531.67	553.37	331.11	423.99	431.93	387.29	452.82	467.02
NORM77_01422	Stdys021_01320	coaBC	Coenzyme A biosynthesis bifunctional protein CoaBC	575.06	554.27	533.51	235.37	297.55	269.76	278.94	267.37	278.58
NORM77_01423	Stdys021_01321	undec1A	Cysteine/Cysteine sulfinic acid decarboxylase	370.93	379.33	348.8	138.61	176.79	181.05	162.12	169.71	178
NORM77_01424	Stdys021_01322	lipL	Octanoyl-[GcvH]:protein N-octanoyltransferase	331.67	290.25	198.78	321.37	324.61	333.86	322.4	238.31	244.33
NORM77_01425	Stdys021_01323		putative oxidoreductase	329.59	302.5	205.38	317.45	307.48	309.53	315.26	240.64	252.64
NORM77_01426	Stdys021_01324		Glycine cleavage system H-like protein	447.33	420.6	263.39	463.95	440.3	437.65	446.7	343.95	388.81
NORM77_01427	Stdys021_01325		Protein-ADP-ribose hydrolase	256.1	218.86	149.1	265.71	253.82	260.08	274.15	188.52	227.22
NORM77_01428	Stdys021_01326		Protein ADP-ribosyltransferase	220.61	202.3	121	226.54	245.48	252.35	267.07	184.2	187.08
NORM77_01429	Stdys021_01327	lplA	Lipoate--protein ligase	266.98	276.22	162.27	299.2	288.36	296.65	313.56	228.14	238.17
NORM77_01430	Stdys021_01328	fhs1	Formate--tetrahydrofolate ligase 1	574.6	495.44	664.21	600.08	564.18	587.5	586.03	437.35	456.82
NORM77_01431				13.81	10.63	12.85
NORM77_01432				167.13	146.3	175.08
NORM77_01433	Stdys021_00118	femB	Aminoacyltransferase FemB	551.34	597.06	557.53	610.38	633.65	602.48	599.14	645.75	721.08
NORM77_01434	Stdys021_00117	femX	Lipid II:glycine glycyltransferase	467.64	522.04	519.96	575.81	581.25	560.29	558	694.99	798.57
NORM77_01435	Stdys021_00116		Putative phosphatase	453.81	484.47	493.06	548.94	601	570.43	588.95	769.91	829.94
NORM77_01436	Stdys021_00115			151.77	150.23	161.79	160.45	170.2	176	167.06	222.62	220.19
NORM77_01437	Stdys021_00114			137.07	143.58	158.14	74.7	87.65	110.67	101.48	142.18	127.26
NORM77_01438	Stdys021_00113		Calcium-transporting ATPase 1	997.89	924.97	659.59	969.16	915.49	874.6	939.7	813.84	842.04
NORM77_01439				75.6	82.27	81.53
NORM77_01440	Stdys021_00111	kdgR	HTH-type transcriptional regulator KdgR	69.92	71.94	86.06	72.83	80.42	75.99	74.93	64.49	63.92
NORM77_01441	Stdys021_00110			6.03	6.69	4.68	4.8	3.57	3.36	3.37	4.2	3.42
NORM77_01442	Stdys021_00109	manZ	PTS system mannose-specific EIID component	4.88	5.13	6.24	3.15	4.01	2.62	3.13	7.2	4.14
NORM77_01443	Stdys021_00108	agaC	N-acetylgalactosamine permease IIC component 1	6.66	6.08	7.94	4.08	3.91	3.91	3.49	5.47	6.46
NORM77_01444	Stdys021_00107	levE	PTS system fructose-specific EIIB component	6.73	5.06	6.11	2.63	4.36	3.43	2.71	5.26	5.65
NORM77_01445	Stdys021_00106	ugl	Unsaturated chondroitin disaccharide hydrolase	5.04	4.61	6.67	2.45	2.26	2.57	2.1	3.23	4.65
NORM77_01446	Stdys021_00105	manX	PTS system mannose-specific EIIAB component	2.55	4.53	6.96	2.1	1.95	0.71	1.83	4.37	2.64
NORM77_01447	Stdys021_00104	kduD	2-dehydro-3-deoxy-D-gluconate 5-dehydrogenase	17.97	26.15	28.71	54.77	62.94	64.16	58.9	89.33	94.55
NORM77_01448	Stdys021_00103			36.13	59.84	64.52	121.11	114.58	108.99	110.56	165.84	177.68
NORM77_01449	Stdys021_00102	kdgK	2-dehydro-3-deoxygluconokinase	49.1	59.96	68.85	117.16	112.2	104.02	108.88	171.62	187.83
NORM77_01450	Stdys021_00101	kdgA	KHG/KDPG aldolase	50.59	64.53	78.01	120.7	103.68	100.73	105.75	174.59	202.51
NORM77_01451	Stdys021_00100	hylB	Hyaluronate lyase	61.79	81.08	101.22	134.98	119.44	114.56	116.38	220.49	232.47
NORM77_01452	Stdys021_00099			160.39	116.82	95.86	66.05	73.66	68.15	68.8	78.29	82.74
NORM77_01453	Stdys021_00097	cpdA	3',5'-cyclic adenosine monophosphate phosphodiesterase CpdA	205.74	146.7	138.28	109.96	106.47	107.04	100.26	117.37	115.12
NORM77_01454	Stdys021_00314		IS3 family transposase ISSag5	30.27	25.31	33.34	56.13	67.85	57.8	62.15	74.73	85.04
NORM77_01455	Stdys021_00315		IS3 family transposase ISSag5	29.67	33.77	43.98	148.31	136.53	139.2	160.95	163.4	160.86
NORM77_01456	Stdys021_00094		Phosphorylated carbohydrates phosphatase	130.08	123.65	130.69	249.06	260.75	291.05	255.63	384.61	390.93
NORM77_01457	Stdys021_00093	fbp	Fructose-1,6-bisphosphatase class 3	33.45	40.72	43.98	114.69	102.17	97.82	102.17	179.34	183.7
NORM77_01458	Stdys021_00092	queG	Epoxyqueuosine reductase	136.74	153.29	177.98	149.81	154.18	142.11	155.33	177.26	180.25
NORM77_01459	Stdys021_00091	prfB	Peptide chain release factor 2	508.94	523.55	586.57	584.06	534.99	510.8	528.94	646.45	673.12
NORM77_01460	Stdys021_00090	ftsE	Cell division ATP-binding protein FtsE	565.39	588.42	596.13	606.88	536.6	523.92	550.06	686.15	693.47
NORM77_01461	Stdys021_00089	ftsX	Cell division protein FtsX	528.89	598.22	625.4	532.86	534.78	529.1	521.32	667.16	667.91
NORM77_01462	Stdys021_00088		putative metallo-hydrolase	266.16	234.59	196.9	322.71	339.28	330.52	317.06	337.56	358.35
NORM77_01463	Stdys021_00087	dinG	3'-5' exonuclease DinG	106.96	109.44	104.47	137.09	142.05	141.6	135.33	143.23	139.92
NORM77_01464	Stdys021_00086	aspB	Asparagine--oxo-acid transaminase	387.71	413.98	435.78	238.94	233.36	244.61	254.71	299.14	285.68
NORM77_01465	Stdys021_00085	asnS	Asparagine--tRNA ligase	561.07	601.14	610.64	432.52	386.8	387.72	415.74	504.96	503.28
NORM77_01466	Stdys021_00084			13.89	14.76	23.29	17.8	23.51	21.48	17.59	31.17	37.94
NORM77_01467	Stdys021_00083	yvcJ	Nucleotide-binding protein YvcJ	88.64	114.46	111.62	117.65	110.07	103.33	106.14	136.89	158.84
NORM77_01468	Stdys021_00082		Putative gluconeogenesis factor	90.53	113.17	124.13	102.74	103.95	87.85	100.03	132.16	140.67
NORM77_01469	Stdys021_00081	whiA	putative cell division protein WhiA	115.64	137.89	149.21	122.71	127.61	121.83	123.18	166.43	186.86
NORM77_01470	Stdys021_00080	pepD	Dipeptidase	143.91	166.67	209.49	253.1	254.29	259.98	243.35	482.57	472.28
NORM77_01471	Stdys021_00079			207.92	136.95	109.65	34.13	29.82	37.09	36.51	51.72	48.87
NORM77_01472	Stdys021_00049	nagR	HTH-type transcriptional repressor NagR	27.96	31.7	35.33	540.51	514.01	614.3	636.54	711.18	693.45
NORM77_01473	Stdys021_00048	agaS	Putative D-galactosamine-6-phosphate deaminase AgaS	10.64	11.05	14.65	533.04	525.58	558.25	577.4	724.93	691.35
NORM77_01474	Stdys021_00915	yitU	5-amino-6-(5-phospho-D-ribitylamino)uracil phosphatase YitU	58.95	70.72	99.97	32.84	52.3	44.31	44.84	56.12	49.05
NORM77_01475	Stdys021_00914			12.17	14.61	18.9	3.39	4.31	4.79	2.95	3.81	6.83
NORM77_01476	Stdys021_00913	tpiA	Triosephosphate isomerase	7.14	7.86	9	3.79	4.92	4.73	3	5.28	5.75
NORM77_01477	Stdys021_00912	fba	Fructose-bisphosphate aldolase	10.06	9.82	11.32	3.89	5.45	5.2	4.21	7.02	3.95
NORM77_01478	Stdys021_00911	gatB	PTS system galactitol-specific EIIB component	7.84	7.54	12.61	4.75	3.95	3.7	3.68	5.75	4.72
NORM77_01479	Stdys021_00910	gatC	PTS system galactitol-specific EIIC component	8.14	8.04	10.67	2.99	3.2	2.51	3.04	2.91	4.25
NORM77_01480	Stdys021_00909			5.95	4.91	10.85	6.55	4.9	6.53	4.53	6.75	6.18
NORM77_01481				5.49	6.85	10.2
NORM77_01482	Stdys021_00908	manR	Transcriptional regulator ManR	7.22	6.87	7.17	4.62	4.26	4.34	4.84	4.72	5.39
NORM77_01483		xerC	Tyrosine recombinase XerC	3.31	5.94	4.56
NORM77_01484				11.71	15.07	13.76
NORM77_01485				10.02	12.24	10.8
NORM77_01486		nisC	Nisin biosynthesis protein NisC	5.69	7.39	5.29
NORM77_01487		nisB	Nisin biosynthesis protein NisB	8.33	6.78	6.14
NORM77_01488				12	10.42	11.79
NORM77_01489		lexA	LexA repressor	9.42	9.24	9.14
NORM77_01490				7.68	5.27	6.07
NORM77_01491				43.83	37.04	35.22
NORM77_01492				134.66	85.95	44.2
NORM77_01493		xre	HTH-type transcriptional regulator Xre	170.29	104.48	74.28
NORM77_01494				15.25	13.84	6.5
NORM77_01495				13.11	16.03	7.93
NORM77_01496				17.85	13.64	9.8
NORM77_01497				7.93	6.2	4.89
NORM77_01498		yefM	Antitoxin YefM	63.38	47.13	76.22
NORM77_01499		yoeB	Toxin YoeB	48.4	36.71	57.42
NORM77_01500				16.45	15.03	15.65
NORM77_01501				6.82	7.81	3.92
NORM77_01502				4.8	5.47	1.91
NORM77_01503				4.25	4.25	3.37
NORM77_01504				3.69	3.51	3.22
NORM77_01505				3.55	3.75	3.16
NORM77_01506				4.58	4.52	2.68
NORM77_01507				3.64	3.04	3.11
NORM77_01508				0.89	3.42	1.61
NORM77_01509				2.42	3.03	2.31
NORM77_01510				3.88	2.52	3.43
NORM77_01511				2.73	3.2	2.39
NORM77_01512				3.74	2.46	2.45
NORM77_01513				23.15	34.36	43.31
NORM77_01514				18.34	22.31	32.76
NORM77_01515				17.61	21.39	25.57
NORM77_01516				5.64	8.9	14.18
NORM77_01517				183.18	204.51	416.11
NORM77_01518				15.48	16.63	12.35
NORM77_01519				11.67	11.91	12.08
NORM77_01520				9.15	10.17	8.51
NORM77_01521				13.93	9.79	8.86
NORM77_01522				17.58	15.07	14.51
NORM77_01523				71.56	87.18	86.45
NORM77_01524		xerC	Tyrosine recombinase XerC	96.34	104.21	101.37
NORM77_01525	Stdys021_00888	rpsI	30S ribosomal protein S9	6068.68	5480.2	4956.36	3632.39	3706.9	3384.42	3693.63	3581.96	3720.7
NORM77_01526	Stdys021_00887	rplM	50S ribosomal protein L13	5276.17	5267.81	4426.5	3347.43	3798.65	3401.36	3263.37	3461.12	3516.64
NORM77_01527			IS3 family transposase ISStin6	126.35	110.16	99.19
NORM77_01528	Stdys021_00968	metQ	D-methionine-binding lipoprotein MetQ	155.24	151.93	101.86	12.22	11.27	15.31	14.41	13.1	14.01
NORM77_01529	Stdys021_00969	deoD	Purine nucleoside phosphorylase DeoD-type	107.66	95.76	63.8	120.52	105.39	108.62	109.28	83.05	87.15
NORM77_01530	Stdys021_00970	paaI	Acyl-coenzyme A thioesterase PaaI	263.98	217.74	190.22	511.59	554.09	576.03	509.13	333.95	307.93
NORM77_01531	Stdys021_00971	fetA	putative iron export ATP-binding protein FetA	179.39	116.24	190.9	77.24	72.53	60.13	62.18	48.44	58.93
NORM77_01532	Stdys021_00972	fetB	putative iron export permease protein FetB	217.05	140.03	149.12	58.09	57.15	49.25	50.68	36.35	36.18
NORM77_01533	Stdys021_00973			508.26	507.73	494.34	419.32	466.73	460.78	443.25	587.82	624.56
NORM77_01534	Stdys021_00974	naiP	Putative niacin/nicotinamide transporter NaiP	47.96	43.9	40.23	70.72	68.97	60.95	66.84	62.77	64
NORM77_01535	Stdys021_00976			83.79	69.7	52.71	220.64	259.86	234.3	215.79	397.08	385.83
NORM77_01536	Stdys021_00977	rsuA	Ribosomal small subunit pseudouridine synthase A	83.48	82.33	70.2	72.1	72.94	71.83	76.85	81.11	79.19
NORM77_01537	Stdys021_00978	zntB	Zinc transport protein ZntB	122.78	137.32	140.86	134.43	145.5	137.44	136.54	165.15	163.07
NORM77_01538	Stdys021_00979	pepS	Aminopeptidase PepS	984.43	915.97	851.63	707.44	669.25	666.3	664.16	800.91	828.94
NORM77_01539	Stdys021_00980			147.39	176.71	165.94	165.05	204.77	221.27	181	217.03	214.07
NORM77_01540	Stdys021_00981	obg	GTPase Obg	388.97	380.99	342.11	397.68	337.51	329.22	337.8	417.66	417.08
NORM77_01541	Stdys021_00982			244.93	211.04	201.09	274.48	281.4	281.11	294.25	313.97	314.52
NORM77_01542				46.3	37.32	32.74
NORM77_01543		gmuD	6-phospho-beta-glucosidase GmuD	6.44	6.83	5.56
NORM77_01544				5.96	7.18	7.78
NORM77_01545		licR	putative licABCH operon regulator	7.44	8.11	9.25
NORM77_01546		celA	PTS system cellobiose-specific EIIB component	6.15	8.96	9.1
NORM77_01547		ptcA	PTS system galactose-specific EIIA component	8.01	9.71	13.75
NORM77_01548				12.22	8.78	14.76
NORM77_01549		celB	PTS system cellobiose-specific EIIC component	8.53	10.56	11.7
NORM77_01550				11.04	10.2	12.43
NORM77_01551	Stdys021_00317	artM	Arginine transport ATP-binding protein ArtM	1021.44	893	1498.89	642.97	607.68	661.46	654.72	842.66	927.72
NORM77_01552	Stdys021_00318	mltF	Membrane-bound lytic murein transglycosylase F	559.58	536.97	968.58	449.29	429.97	466.65	447.97	578.73	616.06
NORM77_01553	Stdys021_00319	uvrB	UvrABC system protein B	229.08	244.09	276.03	317.43	300.88	287.24	293.23	316.62	308.71
NORM77_01554	Stdys021_00320			351.77	465.63	651.02	617.36	826	945.27	809.01	1111.09	1035.45
NORM77_01555	Stdys021_00321	dltA	D-alanine--D-alanyl carrier protein ligase	456.54	599.06	840.81	1007	1033.91	1033.7	1026.76	1557.4	1542.14
NORM77_01556	Stdys021_00322			579.8	750.68	1073.22	1117.12	1141.43	1160.6	1107.2	1771.44	1825.27
NORM77_01557	Stdys021_00323	dltC	D-alanyl carrier protein	646.92	876.81	1269.71	1349.83	1380.14	1349.43	1327.42	2081.65	2092.07
NORM77_01558	Stdys021_00324	dltD	Protein DltD	560.15	706.41	1032.97	1065.44	1105.74	1118.59	1116.39	1776.29	1776.28
NORM77_01559	Stdys021_00325	malX	Maltose/maltodextrin-binding protein	4.61	6.21	5.01	8.57	9.79	9.39	7.94	14.24	16.8
NORM77_01560	Stdys021_00326		Cyclomaltodextrinase	3.93	4.84	3.9	3.15	3.88	4.58	3.22	3.75	4.86
NORM77_01561	Stdys021_00328			2.19	3.29	2.24	8.31	8.92	6.77	6.86	6.8	8.19
NORM77_01562	Stdys021_00329	malG	Maltose/maltodextrin transport system permease protein MalG	6.25	5.77	6.38	12.61	11.29	11.53	12.76	10.21	13.25
NORM77_01563	Stdys021_00330			10.51	11.21	10.76	16.67	17.22	16.29	17.06	17.01	24.25
NORM77_01564	Stdys021_00331	purR	HTH-type transcriptional repressor PurR	182.15	190.44	176.76	108.35	143.44	126.37	117.75	179.37	187.31
NORM77_01565	Stdys021_00332	ycjP	Inner membrane ABC transporter permease protein YcjP	153.03	150.61	134.98	69.43	71.62	71.49	71.4	194.68	211.33
NORM77_01566	Stdys021_00333			161.19	166.64	154.77	63.63	70.9	67.26	69.92	190.43	204.17
NORM77_01567	Stdys021_00334	malX	Maltose/maltodextrin-binding protein	306.13	355.66	369.14	161.18	166.07	155.01	155.55	347.9	356
NORM77_01568	Stdys021_01500	yeeO	putative FMN/FAD exporter YeeO	129.12	118.59	112.51	443.12	471.3	492.1	455.43	475.05	496.65
NORM77_01569	Stdys021_01501	thrC	Threonine synthase	139.47	149.88	153.08	276	279.9	280.27	260.96	315.11	323.56
NORM77_01570	Stdys021_01502	adhA	Alcohol dehydrogenase 1	43.98	47.02	105.93	101.5	81.89	78.71	77.27	250.12	232.65
NORM77_01571	Stdys021_01504	adhE	Aldehyde-alcohol dehydrogenase	62.08	64.95	1259.85	90.26	84.3	54.44	53.27	2653.32	2399.04
NORM77_01572	Stdys021_01505	oatA	O-acetyltransferase OatA	299.33	318.34	550.58	194.54	214.96	235.9	220	294.64	303.26
NORM77_01573	Stdys021_01506			210.77	257.52	361.86	156.86	175.51	192.48	189.74	250.06	219.13
NORM77_01574	Stdys021_01507	yfkJ	Low molecular weight protein-tyrosine-phosphatase YfkJ	262.82	291.19	453.51	185.57	186.09	212.34	219.39	278.54	273.46
NORM77_01575	Stdys021_01508	ruvB	Holliday junction ATP-dependent DNA helicase RuvB	455.75	577.17	1034.45	215.82	195.03	395.89	394.42	548.6	523.62
NORM77_01576		ComS1	Quorum-sensing system DWW-type pheromone	25.45	87.19	313.82
NORM77_01577		ComR1	XRE family transcriptional regulator	20.13	20.51	66.38
NORM77_01578	Stdys021_01511	purB	Adenylosuccinate lyase	217.3	238.52	608.7	35.41	29.71	27.4	33.08	45.72	49.49
NORM77_01579		smc	Chromosome partition protein Smc	49.84	65.17	281.63
NORM77_01580	Stdys021_01512	purK	N5-carboxyaminoimidazole ribonucleotide synthase	30.26	32.39	225.46	6.4	3.93	5.24	5.17	7.66	6.83
NORM77_01581	Stdys021_01513	purE	N5-carboxyaminoimidazole ribonucleotide mutase	23.6	34.81	191.83	6.71	6.54	4.82	5.33	9.59	7.15
NORM77_01582	Stdys021_01514	purD	Phosphoribosylamine--glycine ligase	29.34	27.34	146.44	7.43	5.13	6.45	5.78	7.34	7.67
NORM77_01583	Stdys021_01515		SH3 domain-containing protein	21.45	196.4	1125.28	3.05	2.51	56.18	56.72	161.08	160
NORM77_01584	Stdys021_01516	purH	Bifunctional purine biosynthesis protein PurH	33.08	39.33	954.8	10.57	9.36	8.33	12.54	13.62	12.8
NORM77_01585	Stdys021_01517		vanZ family protein	9.49	11.1	423.04	6.8	6.46	6.58	6.5	6.4	8.08
NORM77_01586	Stdys021_01518	purN	Phosphoribosylglycinamide formyltransferase	12.74	13.22	1008.8	3.13	3.14	4.14	5.35	4.72	5.32
NORM77_01587	Stdys021_01519	purM	Phosphoribosylformylglycinamidine cyclo-ligase	14.67	18.33	1101.65	4.12	3.2	4.24	4.61	6.37	5.67
NORM77_01588	Stdys021_01520	purF	Amidophosphoribosyltransferase	17.1	18.97	1193.86	3.94	3.71	3.62	3.89	5.4	6.78
NORM77_01589	Stdys021_01521	purL	Phosphoribosylformylglycinamidine synthase	10.66	12.7	807.05	3.44	3.4	3.42	3.54	5.38	5.09
NORM77_01590	Stdys021_01522	purC	Phosphoribosylaminoimidazole-succinocarboxamide synthase	7.17	7.3	330.03	3.22	3.87	2.85	2.33	2.91	3.72
NORM77_01591	Stdys021_01882	acpM	Meromycolate extension acyl carrier protein	216.94	254.17	314.84	211.9	239.59	243.44	248.81	324.91	290.18
NORM77_01592	Stdys021_01881	plsX	Phosphate acyltransferase	264.68	312.33	415.74	302.01	305.8	294.6	297.29	406.63	377.61
NORM77_01593	Stdys021_01880	recO	DNA repair protein RecO	80.55	84.54	131.46	68.22	71.86	68.95	68.04	93.98	91.25
NORM77_01594	Stdys021_01879	prs	Ribose-phosphate pyrophosphokinase	639.13	699.41	857.39	524.57	550.37	569.5	568.37	754.88	663.74
NORM77_01595	Stdys021_01878	smc	Chromosome partition protein Smc	553.61	811.2	1083.71	1607	1636.66	1747.34	1870.39	2174.04	1893.59
NORM77_01600	Stdys021_01047			157.72	152.14	117.52	191.53	243.81	221.15	207.58	66.23	79.21
NORM77_01601				7.05	5.66	7.22
NORM77_01602				4.95	5.98	3.46
NORM77_01603	Stdys021_01046	pgi	Glucose-6-phosphate isomerase	1117.7	1195.02	1288.33	1001.58	960.74	973.42	978.83	1125.54	1125.38
NORM77_01604	Stdys021_01045	resA	Thiol-disulfide oxidoreductase ResA	54.47	50.14	55.2	116	113.98	117.21	130.69	148.59	154.58
NORM77_01605	Stdys021_01043			293.78	244.46	273.77	236.06	251.78	257.76	246.33	330.97	308.2
NORM77_01606		speC	Exotoxin type C	33.47	27.31	21.11
NORM77_01607	Stdys021_01274			139.26	156.51	147.35	225.61	261.62	238.1	243.15	259.81	274.31
NORM77_01608	Stdys021_01273	tadA	tRNA-specific adenosine deaminase	253.54	253.44	254.35	356.38	333.52	332.9	332.67	407.69	435.14
NORM77_01609	Stdys021_01272			294.98	304.34	329.68	385.25	349.34	332.4	353.51	411.83	414.61
NORM77_01610	Stdys021_01271	bioY	Biotin transporter BioY	280.94	212.01	132.62	52.65	41.63	47.15	42.73	46.29	45.5
NORM77_01611	Stdys021_01270			322.7	252.64	151.74	58.84	56.57	58.4	52.04	54.44	58.83
NORM77_01612	Stdys021_01269	tgt	Queuine tRNA-ribosyltransferase	196.96	257.13	237.73	330.68	296.26	293.51	296.5	372.51	390.82
NORM77_01613	Stdys021_01268			210.55	201.86	187.84	192.44	199.02	208.91	186.4	214.07	212.63
NORM77_01614	Stdys021_01267	perR	Peroxide-responsive repressor PerR	626.49	596.99	612.68	612.14	651.65	713.05	700.37	734.85	756.22
NORM77_01615	Stdys021_01266	yccU	putative protein YccU	491.28	452.73	393.46	513.36	453.59	469.72	446.56	485.89	510.32
NORM77_01616	Stdys021_01265			466.7	425.53	393.29	524.81	436.88	444.33	445.49	485.22	509.75
NORM77_01617	Stdys021_01264	polA	DNA polymerase I	376.3	339.87	311.34	429.49	390.17	389.59	391.05	400.72	443.95
NORM77_01618	Stdys021_01263			889.25	665.34	1114.79	2048.03	1816.19	1697.3	1684.63	943.96	1065.82
NORM77_01619	Stdys021_01262	opuAA	Glycine betaine transport ATP-binding protein OpuAA	602.53	413.46	852.65	1650.39	1473.23	1281.35	1284.17	833.23	901.5
NORM77_01620	Stdys021_01261		Putative lipid kinase	277.75	281.91	311.46	264.11	242.9	198.1	212.09	136.85	130.64
NORM77_01621	Stdys021_01260	ulaG	putative L-ascorbate-6-phosphate lactonase UlaG	20.82	18.07	24.05	14.38	14.95	11.78	12.23	18.23	17.52
NORM77_01622	Stdys021_01259	licR	putative licABCH operon regulator	79	98.33	101.37	106.96	112.34	115.54	112.64	177.86	166.23
NORM77_01623	Stdys021_01258	ulaF	L-ribulose-5-phosphate 4-epimerase UlaF	1.56	1.38	1.14	1.72	1.68	1.44	1.36	1.41	1.32
NORM77_01624	Stdys021_01257	ulaE	L-ribulose-5-phosphate 3-epimerase UlaE	2.02	0.91	1.01	1.15	0.9	0.34	0.72	0.85	1.15
NORM77_01625	Stdys021_01256	ulaD	3-keto-L-gulonate-6-phosphate decarboxylase UlaD	0.52	0.7	0.64	1.55	0.76	0.66	0.68	0.65	0.93
NORM77_01626	Stdys021_01255	ulaC	Ascorbate-specific PTS system EIIA component	0.94	1	0.12	0.89	0.84	1.49	0.69	1.35	0.49
NORM77_01627	Stdys021_01254	ulaB	Ascorbate-specific PTS system EIIB component	1.95	0.15	1.95	2.8	0.63	1.04	1.41	1.08	1.44
NORM77_01628	Stdys021_01253	ulaA	Ascorbate-specific PTS system EIIC component	1.94	0.86	1.47	2.34	1.46	0.81	1.37	1.97	2.52
NORM77_01629	Stdys021_01252	leuS	Leucine--tRNA ligase	729.86	691.95	719.57	417.33	354.54	344.58	355.89	431.37	461.46
NORM77_01630	Stdys021_00335	malR	HTH-type transcriptional regulator MalR	230.4	248.92	244.02	109.29	126.86	130.96	123.66	150.39	139.33
NORM77_01631	Stdys021_00336	malQ	4-alpha-glucanotransferase	64.12	62.71	57.8	61.82	65.8	51.7	46.52	70.13	65.27
NORM77_01632	Stdys021_00337	malP	Maltodextrin phosphorylase	49.93	58.37	39.86	39.2	40.01	36.56	36.81	68.15	65.1
NORM77_01633	Stdys021_00338	chrR	Quinone reductase	105.36	70.5	57.77	40.15	48.57	46.14	46.76	33.19	36.48
NORM77_01634	Stdys021_00339			385.01	303.55	189.72	375.13	709.58	711.98	537.35	188.05	198.1
NORM77_01635	Stdys021_00340			1312.05	1052.27	522.08	1722.9	1485.47	1658.23	1826.86	345.71	398.54
NORM77_01636	Stdys021_00341	udk	Uridine kinase	154.16	118.44	58.28	65.68	63.34	66.96	68.78	41.44	47.32
NORM77_01637	Stdys021_00342	udk	Uridine kinase	149.73	135.15	60.21	83.26	81.17	72.18	74.93	65.67	65.39
NORM77_01638	Stdys021_00343	gst	Glutathione S-transferase GST-4.5	161.23	145.6	82.25	72.4	79.33	78.01	74.75	59.42	61.83
NORM77_01639	Stdys021_00344			154.41	147.96	154.94	174.78	174.77	172.43	165.71	212.28	206.44
NORM77_01640	Stdys021_00346			48.05	52.32	76.25	98.22	118.45	119.31	151.15	147.78	112.91
NORM77_01641	Stdys021_00347	miaA	tRNA dimethylallyltransferase	42.42	57.93	65.91	50.33	44.69	48.45	46.61	65.84	56.44
NORM77_01642	Stdys021_00348	hflX	GTPase HflX	279.74	283.57	254.75	224.42	213.27	196.47	203.06	252.92	243.83
NORM77_01643	Stdys021_00349			210.4	225.86	202.18	235.3	230.87	223.75	220.27	289.01	320.02
NORM77_01644	Stdys021_00350	rnz	Ribonuclease Z	280.62	299.31	254.49	311.05	287.87	284.99	288.36	326.57	366.73
NORM77_01645	Stdys021_00351	hcaB	3-phenylpropionate-dihydrodiol/cinnamic acid-dihydrodiol dehydrogenase	264.3	270.63	240.71	366.22	351.05	340.59	336.12	338.8	388.68
NORM77_01646	Stdys021_00352			177.67	198.87	165.61	232.16	213.07	200.02	215.22	220.1	237.92
NORM77_01647	Stdys021_00353	apt	Adenine phosphoribosyltransferase	846.36	872.76	700.88	1131.72	1144.18	1110.06	1126	1104.93	1126.51
NORM77_01648	Stdys021_00354	dnaD	DNA replication protein DnaD	397.17	436.96	360.76	546.85	542.7	508.02	520.7	546.63	515.55
NORM77_01649	Stdys021_00355	nth	Endonuclease III	342.27	355.58	292.46	384.37	390.69	383.89	415	385.91	370.95
NORM77_01650	Stdys021_00356	trmK	tRNA (adenine(22)-N(1))-methyltransferase	97.08	100.61	91.63	27.68	29.5	25.92	29.52	39.32	40.54
NORM77_01651	Stdys021_00357		GTP cyclohydrolase 1 type 2	115.16	121.84	150.35	46.44	44.61	37.07	39.02	51.01	56.56
NORM77_01652	Stdys021_00358	zupT	Zinc transporter ZupT	138.44	134.13	143.5	86.26	78.07	72.82	75.64	97.77	109.69
NORM77_01653	Stdys021_00359	thiO	Glycine oxidase	130.99	134.06	138.66	105.03	94.87	88.86	93.95	115.76	128.33
NORM77_01654	Stdys021_00360	rfbA	Glucose-1-phosphate thymidylyltransferase 1	678.75	799.49	918.16	848.43	782.03	819.05	848.78	1211.44	1234.32
NORM77_01655	Stdys021_00361	rfbC	Protein RmlC	806.32	980.65	1093.78	1065.54	961.28	957.36	1023.02	1526.52	1517.29
NORM77_01656	Stdys021_00362	rmlB	dTDP-glucose 4,6-dehydratase	659.92	836.65	1030.35	974.87	934.71	971.02	1020.48	1503.18	1468.26
NORM77_01657	Stdys021_00363			52.54	56.38	76.69	237.19	251.72	235.66	218	267.29	261.05
NORM77_01658	Stdys021_00364			18.2	19	30.19	262.67	261.42	230.54	223.97	247.28	215.8
NORM77_01659	Stdys021_00365	mutX	8-oxo-dGTP diphosphatase	186.01	209.81	236.32	275.66	275.36	287.07	275.38	353.38	356.65
NORM77_01660	Stdys021_00366			187.87	227.63	230.15	190.34	181.13	171.96	181.77	254.43	276.7
NORM77_01661	Stdys021_00367	bepA	Beta-barrel assembly-enhancing protease	193.42	242.15	242.99	145.98	137.19	132.22	142.85	193.85	218.22
NORM77_01662	Stdys021_00368	rqcH	Rqc2 RqcH	125.12	124.6	116.37	120.19	146.35	139.18	135.88	180.98	185.79
NORM77_01663				8.37	8.06	5.3
NORM77_01664	Stdys021_00129			233.09	192.44	170.41	270.7	329.45	301.25	283.19	267.31	270.3
NORM77_01665	Stdys021_00130	thiT	Thiamine transporter ThiT	571.08	414.75	314.5	149.22	174.48	188.65	186.44	111.48	115.1
NORM77_01666	Stdys021_00131			300.19	304.37	302.74	317.23	346.55	355.5	335.38	438.9	461.03
NORM77_01667	Stdys021_00132	yccF	Inner membrane protein YccF	246.29	231.7	247.23	287.03	274.06	280.08	278.63	387.3	413.91
NORM77_01668	Stdys021_00133	pspA	Phosphoserine phosphatase 1	226.96	232.29	265.6	232.26	217.77	220.82	232.58	330.48	340.49
NORM77_01669	Stdys021_00134	gph	Phosphoglycolate phosphatase	260.35	295.44	272.77	89.24	95.83	83.79	94.86	112.75	111.34
NORM77_01670	Stdys021_00135	lysS	Lysine--tRNA ligase	960.93	913.36	818.95	776.88	729.51	703.37	709.82	802.09	855.63
NORM77_01671	Stdys021_00136	nrgA	Ammonium transporter	11.03	17.73	32.96	13.43	11.7	35.99	34.73	59.7	54.66
NORM77_01672	Stdys021_00137		Putative flavoprotein monooxygenase	16.37	74.84	144.14	26.19	25.39	73.62	77.1	155.47	159.79
NORM77_01673	Stdys021_00138		YdbC family protein	175.04	611.7	1672.62	182.64	271.15	563.41	548.03	947.91	807.38
NORM77_01674	Stdys021_00139			250.7	306.87	455.84	178.82	159.46	154.5	157.37	414.68	436.59
NORM77_01675	Stdys021_00140	rlhA	23S rRNA 5-hydroxycytidine synthase	155.84	189.3	286.78	121.87	121.97	124.73	116.46	278.48	285.66
NORM77_01676	Stdys021_00141			545.37	432.57	477.35	387.43	548.21	630.67	590.28	711.8	664.58
NORM77_01677	Stdys021_00142			801.39	750.2	603.15	1316.2	1309.6	1302.91	1307.06	1243.83	1223.08
NORM77_01678	Stdys021_00143			798.11	714.12	570.45	1282.74	1329.82	1247.35	1229.23	1187.96	1188.07
NORM77_01679	Stdys021_00144	lgt	Phosphatidylglycerol--prolipoprotein diacylglyceryl transferase	688.45	628.37	491.09	1208.06	1220.54	1164.01	1116.37	1106.71	1147.6
NORM77_01680	Stdys021_00145	hprK	HPr kinase/phosphorylase	849.14	740.62	640.38	1847.3	1578.74	1537.37	1532.54	1636.34	1699.96
NORM77_01681	Stdys021_00146			2786.94	2320.92	2154.71	7846.07	9490.78	9521.34	8530.44	10292.4	10148.4
NORM77_01682	Stdys021_00147		Protein SprT-like protein	280.01	317.6	317.43	268.33	272.31	255.58	252.04	327.01	315.47
NORM77_01683	Stdys021_00148	yhgF	Protein YhgF	258.68	271.15	285.36	260.53	260.42	269.44	267.05	323.99	332.12
NORM77_01684				1.47	1.61	2.11
NORM77_01685	Stdys021_00149	phoU	Phosphate-specific transport system accessory protein PhoU	14.6	13.76	9.55	180.31	176.22	202.86	208.74	182.17	173.38
NORM77_01686	Stdys021_00150	pstB3	Phosphate import ATP-binding protein PstB 3	16.24	12.32	9.58	182.96	181.01	184.53	179.07	172.62	161.66
NORM77_01687	Stdys021_00151			11.12	11.27	9.84	159.45	151.97	158.14	155.01	142.12	145.12
NORM77_01688	Stdys021_00152	pstC	Phosphate transport system permease protein PstC	10.51	12.71	11.01	138.16	128.37	122.82	124.07	131.84	133.09
NORM77_01689	Stdys021_00154	pstS2	Phosphate-binding protein PstS 2	20.23	21.7	12.13	158.63	153.46	124.77	128.19	135.94	138.84
NORM77_01690		phoR	Alkaline phosphatase synthesis sensor protein PhoR	206.16	198.81	178.81
NORM77_01691		phoP	Alkaline phosphatase synthesis transcriptional regulatory protein PhoP	271.02	247.82	236.59
NORM77_01692	Stdys021_00155			44.8	54.37	51.39	39	43.56	36.15	35.82	49.14	43.9
NORM77_01693				118.24	144.19	151.5
NORM77_01694				472.11	500.48	600.36
NORM77_01695	Stdys021_00157		Putative two-component membrane permease complexsubunit SMU_747c	308.74	294.61	286.81	342.08	333.14	332.77	316.67	387.44	416.68
NORM77_01696	Stdys021_00158		Putative two-component membrane permease complexsubunit SMU_746c	300.7	291.71	289.01	395.28	389.31	402.85	394.48	467.69	505.34
NORM77_01697		bglH	Aryl-phospho-beta-D-glucosidase BglH	91.79	95.69	88.5
NORM77_01698		bglF	PTS system beta-glucoside-specific EIIBCA component	82.57	77.41	63.11
NORM77_01699		licT	Transcription antiterminator LicT	63.32	63.99	42.01
NORM77_01702	Stdys021_01564			71.5	74.1	89.14	58.32	72.93	76.93	71.52	100.63	102.61
NORM77_01703	Stdys021_01563	ybiT	putative ABC transporter ATP-binding protein YbiT	750.28	784.79	824.81	735.32	744.92	693.65	707.98	859.36	836.06
NORM77_01704	Stdys021_01562			220.26	228.54	176.86	202.43	225.67	215.41	206.65	172.04	158.73
NORM77_01705	Stdys021_01561	trpS2	Tryptophan--tRNA ligase 2	163.02	171.02	155.36	243	242.44	228.51	230.54	180.52	168.71
NORM77_01706	Stdys021_01905	guaB	Inosine-5'-monophosphate dehydrogenase	1086.47	1081.69	909.07	896.86	844.6	850.34	843.37	849.87	883.15
NORM77_01707	Stdys021_01906	glcU	Glucose uptake protein GlcU	694.4	633.11	457.81	771.41	828.16	838.4	758.97	715	724.21
NORM77_01708	Stdys021_01613	recF	DNA replication and repair protein RecF	162.96	167.98	176.35	226.94	257.7	244.15	244.83	254.03	262.13
NORM77_01709	Stdys021_01612			153.41	175.91	186.77	182.31	240.65	231.67	225.66	242.32	244.33
NORM77_01710	Stdys021_01611			114.95	111.52	133.26	106.54	110.77	112.59	111.71	137.46	140.48
NORM77_01711	Stdys021_01610			142.8	145.01	157.52	172.63	186.07	175.71	179.25	215.34	201.05
NORM77_01712	Stdys021_01609			413.07	416.54	444.25	387.17	418.71	428.12	421.59	488.5	477.47
NORM77_01713	Stdys021_01608	pgsA	CDP-diacylglycerol--glycerol-3-phosphate 3-phosphatidyltransferase	401	379.67	419.19	365.15	357.56	388.99	371.6	414.48	420.46
NORM77_01714	Stdys021_01607	ecfA1	Energy-coupling factor transporter ATP-binding protein EcfA1	577.61	577.43	569.99	501.53	508.82	490.1	498.73	572.11	568.15
NORM77_01715	Stdys021_01606	ecfA2	Energy-coupling factor transporter ATP-binding protein EcfA2	290.12	299.33	248.63	239.08	243.54	242.76	236.89	283.27	272.63
NORM77_01716	Stdys021_01605	ecfT	Energy-coupling factor transporter transmembraneprotein EcfT	273.8	267.62	246.89	222.52	223.48	222.33	216.84	246.94	258.43
NORM77_01717	Stdys021_01604			393.91	449.51	533.05	935.6	883.81	1055.77	1019.52	1094.96	1002.59
NORM77_01718	Stdys021_01603		5'-nucleotidase	225.37	205.29	339.38	197	231.74	239.27	225.04	332.49	330.47
NORM77_01719	Stdys021_01602	sdhA	L-serine dehydratase, alpha chain	252.99	225.5	357.78	156.9	148.84	142.7	153.14	220.8	217.15
NORM77_01720	Stdys021_01601	sdhB	L-serine dehydratase, beta chain	135.89	132.46	197.1	102.03	111.43	107.97	104.43	151.05	161.07
NORM77_01721	Stdys021_01600	mnmA	tRNA-specific 2-thiouridylase MnmA	753.7	813.78	756.12	362.12	341.66	307.45	313.02	322.48	287.39
NORM77_01722	Stdys021_01599			795.11	808.33	776.32	357.4	342.03	326.32	322.2	327.98	314.66
NORM77_01723	Stdys021_01598			307.41	258.15	193.63	179.8	176.62	164.83	155.08	165.87	183.52
NORM77_01724	Stdys021_01597	mnmG	tRNA uridine 5-carboxymethylaminomethyl modification enzyme MnmG	309.72	267.58	222.62	192.03	165.97	151.82	153.46	153.67	154.27
NORM77_01725	Stdys021_01596	gdpP	Cyclic-di-AMP phosphodiesterase GdpP	385.41	391.08	364.49	318.06	332.51	307.6	304.8	364.42	334.44
NORM77_01726	Stdys021_01595	rplI	50S ribosomal protein L9	503.61	545.14	510.47	355.65	342.46	324.59	339.93	380.67	375.2
NORM77_01727	Stdys021_01594	dnaC	Replicative DNA helicase	439.14	453.02	434.26	299.61	272.7	248.64	265.14	290.41	283.64
NORM77_01728	Stdys021_01593			250.06	274.56	257.46	177.23	178.03	157.29	162.05	177.6	171.59
NORM77_01729	Stdys021_01592			80.52	79.06	94.71	146.87	123.38	119.37	139.1	122.4	131.84
NORM77_01730	Stdys021_01591	rpsD	30S ribosomal protein S4	4525.85	4877.28	3785.17	3951.95	4072.14	4500.81	4505.96	4687.37	4542.67
NORM77_01733	Stdys021_00645	comX		7.47	230.41	740.99	72.77	105.44	130.27	126.14	155.48	150.44
NORM77_01734	Stdys021_00647	gph	Phosphoglycolate phosphatase	536.96	538.32	571.82	601.52	546.53	554.46	551.08	564.76	567.52
NORM77_01735	Stdys021_00648	yqeH	putative protein YqeH	432.75	520.47	534.56	556.84	566.4	562.5	563.55	603.18	599.41
NORM77_01736	Stdys021_00649	yhbY	RNA-binding protein YhbY	610.51	726.59	697.55	704.06	652.18	627.47	629.36	664.42	717.39
NORM77_01737	Stdys021_00650	nadD	Nicotinate-nucleotide adenylyltransferase	568.86	645.32	662.23	614.23	577.84	553.03	576.14	600.79	632.66
NORM77_01738	Stdys021_00651			469.49	540.49	557.18	472.79	451.42	437.7	435.92	459.42	451.81
NORM77_01739	Stdys021_00652	rutB		499.89	588.89	603.99	525.54	512.34	437.06	452.59	481.46	465.13
NORM77_01740	Stdys021_00653	rsfS	Ribosomal silencing factor RsfS	380.1	450.14	458.51	333.35	370.68	339.47	351.53	350.53	351.87
NORM77_01741	Stdys021_00654	COQ5	2-methoxy-6-polyprenyl-1,4-benzoquinol methylase, mitochondrial	166.92	192.28	214.75	203.1	200.77	181.93	184.08	176.94	176.15
NORM77_01742	Stdys021_00655	tmcAL	tRNA(Met) cytidine acetate ligase	110.26	133.32	156.63	93.6	91.71	88.95	90.47	85.15	79.49
NORM77_01743	Stdys021_00656	mta	HTH-type transcriptional activator mta	97.38	112.24	123.56	74.36	77.41	75	79.93	67.66	63.79
NORM77_01744	Stdys021_00658			14.41	14.42	14.74	13.95	17.87	16.05	12.65	17.26	12.81
NORM77_01745	Stdys021_00659			7.94	6.66	6.39	18.73	21.39	17.26	18.69	19.12	16.52
NORM77_01746	Stdys021_00662	bioB	Biotin synthase	19.03	21.38	13.68	37.45	34.73	32.14	32.59	27.41	26.55
NORM77_01747	Stdys021_00663	yeeN	putative transcriptional regulatory protein YeeN	440.67	425.67	506.15	385.31	383.61	386.38	386.76	477.64	396.02
NORM77_01748	Stdys021_00664	yxeM	putative amino-acid-binding protein YxeM	1983.67	2239.48	1257.33	674.85	758.93	984.91	951.55	485.41	461.69
NORM77_01749	Stdys021_00665		Membrane lipoprotein TpN32	79.44	58.21	28.96	21.45	27.22	30.29	28.14	25.94	24.09
NORM77_01750	Stdys021_00666	metQ	D-methionine-binding lipoprotein MetQ	42.99	50.78	39.54	112.17	113.66	132.32	135.07	124.51	118.62
NORM77_01751	Stdys021_00667	dapE	Succinyl-diaminopimelate desuccinylase	59.94	71.45	66.8	78.55	76.38	83.68	84.81	87.12	88.09
NORM77_01752	Stdys021_00668	metN	Methionine import ATP-binding protein MetN	113.3	134.35	139.34	108.52	109.97	114.47	122.31	121.79	122.53
NORM77_01753	Stdys021_00669	metP	Methionine import system permease protein MetP	117.64	138.68	145.69	115.18	118.74	109.45	120.29	126.62	120.81
NORM77_01754	Stdys021_00670	brnQ	Branched-chain amino acid transport system 2 carrier protein	342.97	264.69	192.94	402.13	447.23	405.92	381.52	307.49	319.07
NORM77_01755	Stdys021_00671	sstT	Serine/threonine transporter SstT	459.25	398.09	340.51	1033.16	1037.23	1005.73	977.72	832.96	814.85
NORM77_01756	Stdys021_00672	ktrA	Ktr system potassium uptake protein A	398.64	366.93	354.61	373.68	373.6	377.88	374.55	426.95	446.48
NORM77_01757	Stdys021_00673	ktrB	Ktr system potassium uptake protein B	277.37	282.67	258.03	291.41	292.21	302.11	283.59	331.04	352.5
NORM77_01758	Stdys021_00674	rsmG	Ribosomal RNA small subunit methyltransferase G	170.65	181.97	151.09	150.34	175.2	169.52	167.16	207.07	205.42
NORM77_01759	Stdys021_00675	lemA	Protein LemA	375.85	448.01	494.49	270.99	255.39	195.01	259.25	264.2	285.12
NORM77_01760	Stdys021_00676	htpX	Protease HtpX	262.14	333.75	334.98	193.62	180.45	135.6	172.39	180.52	173.05
NORM77_01761	Stdys021_00677			416.44	457.1	336.52	371.86	291.35	275.63	321.85	293.91	277.1
NORM77_01762	Stdys021_00678	arlR	Response regulator ArlR	1407.16	1372.03	973.49	1265.29	1133.61	1137.08	1116.47	982.15	918.94
NORM77_01763	Stdys021_00679	sasA	Adaptive-response sensory-kinase SasA	406.92	415.76	341.47	395	393.7	386.48	382.35	356.15	331.36
NORM77_01764	Stdys021_01048			10.07	10.6	11.24	1854.61	1583.21	1825.02	1818.84	1202.66	1185.06
NORM77_01765	Stdys021_01050	yqgN	putative protein YqgN	110.18	99.13	75.71	229.84	211.75	204.87	225.09	239.62	268.35
NORM77_01766	Stdys021_01051	gluP	Rhomboid protease GluP	121.29	100.63	116.79	181.67	178.17	168.56	176.1	221.39	238.64
NORM77_01767				154.56	119.59	131.19
NORM77_01768	Stdys021_01052	gtaB	UTP--glucose-1-phosphate uridylyltransferase	652.87	666.58	770.29	653.28	607.45	550.62	592.07	814.53	922.09
NORM77_01769	Stdys021_01053	gpsA	Glycerol-3-phosphate dehydrogenase [NAD(P)+]	565.78	588.43	647.6	548.19	529.06	517.9	522.56	692.3	769.49
NORM77_01770	Stdys021_01054			143.43	69.84	160.49	206.74	214.24	180.96	173.31	89.71	113.49
NORM77_01771	Stdys021_01055		putative ABC transporter ATP-binding protein	395.38	166.76	228	402.08	351.66	326.32	329.92	119.46	134.79
NORM77_01772	Stdys021_01056		putative ABC transporter ATP-binding protein	545.32	233.88	173.73	466.16	419.01	445.34	441.17	120.54	116.05
NORM77_01773	Stdys021_01057	queH	Epoxyqueuosine reductase QueH	99.74	92.06	95.73	115.8	128.89	122.51	121.1	153.14	149.27
NORM77_01774	Stdys021_01058	dut	Deoxyuridine 5'-triphosphate nucleotidohydrolase	254.9	265.19	379.12	383.35	376.17	370.68	375.44	400.33	377.49
NORM77_01775	Stdys021_01059	radA	DNA repair protein RadA	209.85	269.28	342.32	325.66	287.03	287.51	289.66	298.17	308.83
NORM77_01776	Stdys021_01060	mtcA1	Beta-carbonic anhydrase 1	285.83	235.42	306.8	566.96	519.76	476.01	463.88	360.44	382.06
NORM77_01777				341.03	277.16	319.78
NORM77_01778	Stdys021_01061		putative HTH-type transcriptional regulator	67.65	54.58	59.37	55.05	57.58	66.17	58.42	55.36	65.11
NORM77_01779	Stdys021_01062			65.31	60.44	68.21	52.97	69.23	59.25	57.53	64.54	60.2
NORM77_01780	Stdys021_01063			16.09	12.74	11.61	59.91	60.29	49.99	54.8	65.23	71.56
NORM77_01781	Stdys021_01064	gltX	Glutamate--tRNA ligase	688.03	735.07	681	453.64	452.82	452.9	470.88	501.31	501.98
NORM77_01782	Stdys021_01065			230.36	230.63	202.92	325.47	362.89	350.97	345.98	368.38	353.16
NORM77_01783	Stdys021_01066			251.14	256.02	187.93	280.79	302.57	276.63	273.13	263.74	258.34
NORM77_01784	Stdys021_01067	agrA	Accessory gene regulator protein A	257.37	276.88	204.27	282.34	313.67	291.45	281.08	239.13	260.33
NORM77_01785	Stdys021_01068	rnpA	Ribonuclease P protein component	515.91	454.85	416.57	419.45	472.46	468.02	416.43	447.23	443.25
NORM77_01786	Stdys021_01069	misCA	Membrane protein insertase MisCA	653.17	603.03	533.25	513.87	460.97	457.47	462.91	504.78	542.65
NORM77_01787	Stdys021_01070			732.34	708.11	678.52	549.51	532.33	548.17	557.36	626.56	655.7
NORM77_01788	Stdys021_01118	hpaIIM	Modification methylase HpaII	33.75	20.33	25.11	0.19	0.23	0	0.13	0.24	0.05
NORM77_01789	Stdys021_01117			18.2	20.9	15.41	0.54	0	0	0	0.26	0.25
NORM77_01790	Stdys021_01116			12.7	12.5	11.27	0.19	0.12	0	0.07	0.06	0
NORM77_01791	Stdys021_01115			9.55	13.74	8.85	0	0.33	0	0	0.43	0
NORM77_01792				21.56	22.73	30.75
NORM77_01793				1.59	1.75	1.12
NORM77_01794				5.57	2.66	3.67
NORM77_01795		mepA	Multidrug export protein MepA	34.58	37.67	35.08
NORM77_01796		ykoD	Putative HMP/thiamine import ATP-binding proteinYkoD	18.38	23.81	24.3
NORM77_01797		ecfT	Energy-coupling factor transporter transmembraneprotein EcfT	17.6	18.04	19.65
NORM77_01798				16.93	27.96	31.39
NORM77_01799			putative ABC transporter ATP-binding protein	27.5	33.89	35.41
NORM77_01800		btuD	Vitamin B12 import ATP-binding protein BtuD	26.57	31.7	29.5
NORM77_01801				16.11	12.61	15.84
NORM77_01802				0.24	0.96	0.59
NORM77_01803				1.66	1.96	1.56
NORM77_01804		dbpA	ATP-dependent RNA helicase DbpA	12.52	15.03	21.62
NORM77_01805				14.47	14.64	15.26
NORM77_01806				9.12	13.55	18.71
NORM77_01807				6.36	10.18	18.96
NORM77_01808				2.08	0.55	1.33
NORM77_01809				5.96	5.74	3.34
NORM77_01810	Stdys021_01618			588.04	686.74	689.64	716.54	729.72	678.77	662.24	812.74	724.55
NORM77_01811	Stdys021_01617			990.96	1138.2	1091.89	1192	1068.52	1016.35	1055.78	1318.34	1351.72
NORM77_01812	Stdys021_01616	qmcA	Protein QmcA	233.97	209.14	238.49	176.08	187.46	145.74	143.65	194.93	181.88
NORM77_01813	Stdys021_01614			3.18	5.72	1.55	10.09	25.86	13.08	21.64	24.98	18.98
NORM77_01814	Stdys021_01681	artM	Arginine transport ATP-binding protein ArtM	259.3	300.69	325.64	314.59	341.01	318.32	330.16	381.78	373.4
NORM77_01815	Stdys021_01680	mltF	Membrane-bound lytic murein transglycosylase F	288.67	308.88	330.9	286.91	277.56	289.17	290.83	324.86	336.15
NORM77_01816	Stdys021_01679			134.75	148.39	175.71	178.55	166.57	155.41	159.99	202.64	215.39
NORM77_01817	Stdys021_01678	uppP	Undecaprenyl-diphosphatase	180.06	202.29	238.84	249.69	240.9	225.33	222.08	330.81	333.81
NORM77_01818	Stdys021_01677	mecA	Adapter protein MecA	602.43	577.93	523.81	610.48	573.93	539.94	536.91	696.58	677.4
NORM77_01819	Stdys021_01676	tagO	putative undecaprenyl-phosphate N-acetylglucosaminyl 1-phosphate transferase	649.82	599.29	581.73	459.33	478.22	484.63	445.84	561.53	586.89
NORM77_01820	Stdys021_01675		putative ABC transporter ATP-binding protein	180.06	187.47	189.02	381.73	391.1	357.47	368.05	294.33	294.93
NORM77_01821	Stdys021_01674			235.5	237.14	238.29	451.41	428.7	422.78	450.76	351.39	387.72
NORM77_01822	Stdys021_01673	sufS	Cysteine desulfurase SufS	227.56	231.3	229.23	461.84	431.19	431.76	449.02	336.95	353.16
NORM77_01823	Stdys021_01672	iscU	Iron-sulfur cluster assembly scaffold protein IscU	234.6	251.1	237.17	447.09	418.78	426.55	438.5	319.57	318.73
NORM77_01824	Stdys021_01671			218.04	241.26	232.41	422.63	419.07	428.26	448.53	293.4	299.39
NORM77_01825	Stdys021_01670	dacA	D-alanyl-D-alanine carboxypeptidase DacA	81.5	93.64	136.76	140.37	162.41	143.14	141.96	176.79	172.67
NORM77_01826	Stdys021_01668	dacA	D-alanyl-D-alanine carboxypeptidase DacA	28.47	27.44	26.07	58.34	64.99	64.91	61.03	74.28	69.55
NORM77_01827	Stdys021_01667	sarA	Oligopeptide-binding protein SarA	1143.95	1103.91	1068.38	1706.76	1590.6	1420.4	1407.04	1714.58	1760.25
NORM77_01828	Stdys021_01666			548.54	560.9	544.34	616.85	669.38	594.84	586.62	660.12	740.72
NORM77_01829	Stdys021_01665	oppC	Oligopeptide transport system permease protein OppC	751.74	727.42	673.64	705.27	712.56	627.42	650.31	669.48	740.07
NORM77_01830	Stdys021_01664	oppD	Oligopeptide transport ATP-binding protein OppD	916.89	888.31	807.55	748.17	749.44	660.09	643.68	642.28	673.93
NORM77_01831		oppF	Oligopeptide transport ATP-binding protein OppF	933.4	923.82	788.49
NORM77_01832				118.36	145.61	94.28
NORM77_01833		yknX	Putative efflux system component YknX	72.87	83.89	50.3
NORM77_01834		yknY	putative ABC transporter ATP-binding protein YknY	61.72	74.03	52.15
NORM77_01835		yknZ	putative ABC transporter permease YknZ	82.57	114.53	84.26
NORM77_01836		regX3	Sensory transduction protein regX3	98.47	129.23	107.47
NORM77_01837		rcsC	Sensor histidine kinase RcsC	93.74	124.44	104.77
NORM77_01838				129.26	148.95	133.13
NORM77_01839				165.45	205.21	206.19
NORM77_01840				136.04	161.22	172.4
NORM77_01841		scpA	C5a peptidase	193.43	204.59	295.82
NORM77_01842		znuA	High-affinity zinc uptake system binding-proteinZnuA	31.06	20.88	21.54
NORM77_01843				56.52	33.7	34.19
NORM77_01844	Stdys021_01039			93.31	80.45	180.1	143.95	223.66	240.59	261.13	487.71	463.99
NORM77_01845	Stdys021_01861	nikE	Nickel import system ATP-binding protein NikE	127.47	124.52	148.17	92.62	106.35	102.78	99.27	128.2	125.11
NORM77_01846	Stdys021_01860	oppD	Oligopeptide transport ATP-binding protein OppD	120.31	124.38	156.52	86.01	90.65	90.76	86.35	104.53	105.1
NORM77_01847	Stdys021_01859	dppC	Dipeptide transport system permease protein DppC	118.2	113.94	137.85	61.27	83.3	83.82	74.91	86.41	99.7
NORM77_01848	Stdys021_01858	gsiC	Glutathione transport system permease protein GsiC	93.17	88.68	113.76	76.69	83.51	82.33	85.92	88.43	99.73
NORM77_01849	Stdys021_01857			227.8	228.73	238.98	110.55	117.71	121.9	116.28	136.15	130.18
NORM77_01850	Stdys021_00540		IS3 family transposase ISSdy1	35.82	51.95	41.09	613.15	541.04	495.55	541.91	643.26	605.91
NORM77_01851	Stdys021_00541		IS3 family transposase ISSag4	137.43	94.28	130.67	518.29	456.63	513.57	471.81	508.7	488.11
NORM77_01852	Stdys021_00279	tkt	Transketolase	663.51	743.33	745.9	566.25	509.58	479.24	504	924.72	956.46
NORM77_01853	Stdys021_00280	tal	Transaldolase	56.69	60.73	38.85	48.14	55.12	61.63	58.19	95.53	91.82
NORM77_01854	Stdys021_00281			52.31	49.55	26.79	49.41	47.06	51.19	54.59	78.9	85.41
NORM77_01855	Stdys021_00282	npr	NADH peroxidase	49.68	47.78	32.95	55.47	56.37	52.35	57.63	89.43	84.11
NORM77_01856	Stdys021_00283	glpF	putative glycerol uptake facilitator protein	41.08	29.18	14.36	23.92	23.15	26.37	26.42	31.91	42.4
NORM77_01857	Stdys021_00284	glpO	Alpha-glycerophosphate oxidase	28.12	25.74	13.31	23.45	21.14	21.99	23.54	29.39	32.97
NORM77_01858	Stdys021_00285	glpK	Glycerol kinase	22.28	18.27	13.95	20.84	19.2	17.05	17.79	27.83	27.65
NORM77_01859	Stdys021_00286			740.03	593.21	805.48	564.8	680.54	747.97	738.69	463.39	570.91
NORM77_01860	Stdys021_00287			736.97	761.83	718.88	789.18	811.4	721.52	763.81	760.31	825.32
NORM77_01861	Stdys021_00288	glyS	Glycine--tRNA ligase beta subunit	631.99	578.73	594.39	726.97	619.68	577.82	588.4	611.8	692.63
NORM77_01862	Stdys021_00289	glyQ	Glycine--tRNA ligase alpha subunit	489.04	436.87	437.56	618.32	537.54	523.85	514.15	557.37	587.27
NORM77_01863	Stdys021_00290			336.01	342.2	261.78	248.4	262.77	287.63	280.74	303.87	283.03
NORM77_01864	Stdys021_00291	yvgN	Glyoxal reductase	134.58	123.41	84.24	873.78	887.51	857.91	833.22	434.44	458.33
NORM77_01865	Stdys021_00641	agaA	N-acetylgalactosamine-6-phosphate deacetylase	66.24	70.82	93.67	68.67	70.47	58.48	55.39	67.07	73.25
NORM77_01866	Stdys021_00640			87.15	86.89	84.66	64.77	63.1	59.3	60.12	64.76	68.61
NORM77_01867	Stdys021_00639			127.32	117.06	119.28	77.77	83.65	85.85	78.77	101.09	98.39
NORM77_01868	Stdys021_00638		DegV domain-containing protein	1347.79	1418.76	1454.96	2426.52	2248.2	2375.25	2259.88	2509.2	2501.13
NORM77_01869	Stdys021_00637			122.29	146.38	145.12	200.81	245.9	243.16	224.94	282.85	297.57
NORM77_01870	Stdys021_00636	yidA	Sugar phosphatase YidA	284.69	302.92	274.14	783.62	713.34	700.19	669.4	945.68	904.93
NORM77_01871	Stdys021_00635			189.37	213.68	181.35	547.39	550	533.76	512.23	649.54	617.55
NORM77_01872				18.64	20.26	14.38
NORM77_01873		slo	Streptolysin O	78.93	78.67	76.29
NORM77_01874				54.5	58.91	62.43
NORM77_01875				56.06	57.37	56.77
NORM77_01876	Stdys021_01249	nusG	Transcription termination/antitermination protein NusG	588.28	600.23	559.56	415.68	463.22	515.79	513.02	656.3	601.84
NORM77_01877	Stdys021_01248			797.25	849	966.49	965.47	1152.25	1244.29	1108.91	1117.92	905.66
NORM77_01878	Stdys021_01247	mtgA	Biosynthetic peptidoglycan transglycosylase	256.58	272.26	371.78	382.59	334.27	342.7	343.89	521.57	535.88
NORM77_01879	Stdys021_01246			162.49	189.18	244.95	237.35	250.7	241.91	246.47	357.5	344.05
NORM77_01880	Stdys021_01245			262.04	319.78	363.41	855.04	979.4	918.8	849.9	1150.55	1102.51
NORM77_01881	Stdys021_01244			278.06	318.26	355.49	762.54	694.47	676.41	700.33	914.64	933.38
NORM77_01882	Stdys021_01243			145.15	134.49	156.47	180.66	187.24	178.07	180.72	237.74	242.47
NORM77_01883	Stdys021_01242	pepDA	Dipeptidase A	8.84	14.48	16.01	22.18	25.13	26.89	28.22	67.67	75.62
NORM77_01884	Stdys021_01241	rppH	RNA pyrophosphohydrolase	64.25	54.3	50.97	65.76	64.56	81.32	69.88	64.62	63.4
NORM77_01885	Stdys021_01240	groL	60 kDa chaperonin	1220.44	2330.97	2329.48	4504.48	3547.57	6545.22	6541.31	8554	8925.98
NORM77_01886	Stdys021_01239	groS	10 kDa chaperonin	764.88	1583.18	1465.41	3401.37	3148.85	6174.94	5641.6	6901.49	6829.11
NORM77_01887	Stdys021_01238	clpC	ATP-dependent Clp protease ATP-binding subunit ClpC	615.95	656.73	835.16	779.48	690.46	768.17	785.53	1137.46	1184.19
NORM77_01888	Stdys021_01237	ctsR	Transcriptional regulator CtsR	368.23	401.58	491.7	552.28	562.22	595.48	579.07	729.83	719.67
NORM77_01889	Stdys021_01236	cspLA	Cold shock-like protein CspLA	3096.14	1442.36	1129.48	1937.14	2823.6	3623.76	2352.57	1281.37	1100.81
NORM77_01890	Stdys021_01235	ligJ	2-keto-4-carboxy-3-hexenedioate hydratase	97.53	76.45	49.01	52.79	52.1	48.6	45	28.02	34.96
NORM77_01891	Stdys021_01914	yhdG	putative amino acid permease YhdG	475.57	429.46	379.7	333.87	347.34	381.48	365.22	303.33	263.08
NORM77_01892	Stdys021_01585	ftsH	ATP-dependent zinc metalloprotease FtsH	664.35	718.06	677.67	1201.5	1072.92	917.16	1069.65	1099.79	1086.58
NORM77_01893	Stdys021_01584	hpt	Hypoxanthine-guanine phosphoribosyltransferase	414.08	447.25	504.26	682.1	711.73	640.16	703.54	758.24	710.81
NORM77_01894	Stdys021_01583	tilS	tRNA(Ile)-lysidine synthase	139.95	158.88	194.27	185.62	214.9	210.72	224.18	269.82	263.1
NORM77_01895	Stdys021_01582			253.55	273.19	323.38	371.3	384.08	402.28	424.34	539.16	502.69
NORM77_01896	Stdys021_01581			253.68	296.48	325.9	371.76	398.82	443.44	452.44	547.92	537.3
NORM77_01897	Stdys021_01580			253.15	247.77	273.98	337.34	347.29	390.93	376.22	468.67	484.88
NORM77_01898	Stdys021_01579			208.52	207.61	238.22	273.67	325.86	374.58	340.19	450.84	420.62
NORM77_01899	Stdys021_01578			73.83	80.78	84.98	127.63	131.3	119.38	126.36	149.93	143.66
NORM77_01900	Stdys021_01577	mfd	Transcription-repair-coupling factor	72.97	82.49	81.54	116.15	109.83	106.84	111.64	131.81	122.44
NORM77_01901	Stdys021_01576	pth	Peptidyl-tRNA hydrolase	52.1	68.11	60.38	87.9	95.61	89.05	88.89	118.79	112.73
NORM77_01902	Stdys021_01575	ychF	Ribosome-binding ATPase YchF	252.66	285.28	254.58	340.83	323.51	316.76	314.51	367.59	332.62
NORM77_01903	Stdys021_01574			47.5	49.17	61.91	68.8	66.45	67.7	74.33	88.96	82.1
NORM77_01904	Stdys021_01573			43.97	46.16	57.64	61.92	55.93	60.27	59.59	77.64	63.47
NORM77_01905	Stdys021_01572	dnaN	Beta sliding clamp	265.62	306.39	332.43	181	222.84	221.48	226.03	259.78	241.09
NORM77_01906	Stdys021_01571	dnaA	Chromosomal replication initiator protein DnaA	247.71	259.18	243.5	168.19	223.4	207.81	207.77	229.59	213.68
NORM77_01907	Stdys021_01570	spo0C	Chromosome-partitioning protein Spo0J	234.42	259.48	272.7	166.94	190.71	201.76	217.05	347.63	333.07
NORM77_01908	Stdys021_01569	htrA	Serine protease Do-like HtrA	509.47	551.38	618.69	384.37	384.37	426.72	429.62	677.68	623.8
NORM77_01909	Stdys021_01568	rlmH	Ribosomal RNA large subunit methyltransferase H	60.25	68.73	65.04	168.6	168.81	234.67	208.09	252.53	246.36
NORM77_01911	Stdys021_01619	rpmB	50S ribosomal protein L28	186.36	208.42	446.97	288.89	495.01	581.77	661.65	488.27	442.45
NORM77_01912	Stdys021_01621	fba	Fructose-bisphosphate aldolase	4613.57	5215.19	6399.93	2501.56	2534.79	2367.82	2335.65	3547.35	3639.69
NORM77_01914	Stdys021_01623	menH	2-succinyl-6-hydroxy-2, 4-cyclohexadiene-1-carboxylate synthase	420.11	354.03	386.15	422.76	427.09	492.84	475.88	495.41	451.2
NORM77_01915	Stdys021_01624	lrgB	Antiholin-like protein LrgB	44.33	47.51	334.93	9.1	8.44	8.18	9.16	8.12	6.97
NORM77_01916	Stdys021_01625	lrgA	Antiholin-like protein LrgA	88.32	74.75	240.73	10.11	7.02	7.81	7.92	4.98	5.98
NORM77_01917	Stdys021_01626	lytR	Sensory transduction protein LytR	226.37	228.68	176.27	180.48	188.57	179.85	188.96	95.3	93.19
NORM77_01918	Stdys021_01627	btsS	Sensor histidine kinase BtsS	214.8	215.42	188.18	186.35	177.32	164.81	173.99	88.85	97.89
NORM77_01919	Stdys021_01628	pyrG	CTP synthase	480.71	476.85	400.63	501.25	449.32	437.91	462.35	257.62	289.03
NORM77_01920	Stdys021_01629	rpoE	putative DNA-directed RNA polymerase subunit delta	335.21	327.78	421.23	201.14	190.32	238.77	275.53	289.52	326.39
NORM77_01921	Stdys021_01630	tig	Trigger factor	2262.84	2302.66	2129.07	1845.72	1525.1	1585.9	1707.74	1898.5	1727.57
NORM77_01922	Stdys021_01631	amyE	Alpha-amylase	86.32	103.03	116.77	40.75	37.41	28.03	30.26	45.52	43.7
NORM77_01923	Stdys021_01632	amyE	Alpha-amylase	3.6	1.63	2.92	30.67	32.75	27.19	33.73	27.22	24.4
NORM77_01924	Stdys021_01633			2.18	2.49	4.94	27.52	38.68	29.39	29.73	28.64	23.36
NORM77_01925	Stdys021_01634	ykuT	putative MscS family protein YkuT	207.69	192.07	217.13	307.3	299.85	283.97	278.92	359.3	360.98
NORM77_01926	Stdys021_01635			95.04	123.7	183.78	180.72	183.49	177.5	180.45	181.18	185
NORM77_01927	Stdys021_01636	hmpT	Thiamine precursor transporter HmpT	67.24	105.76	138.09	161.17	143.08	136.41	139.15	139.66	134.36
NORM77_01928	Stdys021_01637	pdxK	Pyridoxine kinase	72.67	93.37	132.6	153.23	135.28	127.76	134.3	127.41	121.65
NORM77_01929	Stdys021_01638	truA	tRNA pseudouridine synthase A	62.96	100.78	149.27	122.35	122.67	120.71	120.32	104.26	106.52
NORM77_01930	Stdys021_01639	yclM	Aspartokinase 3	24.16	65.91	150.33	125.27	142.57	152.2	144.84	176.48	188.49
NORM77_01931				35.57	27.85	25.64
NORM77_01932				38.18	34.26	37.78
NORM77_01933				26.18	23.5	23.37
NORM77_01934				29.77	28.17	32.44
NORM77_01935				35.47	27.15	39.13
NORM77_01936	Stdys021_01841	yecS		9.83	9.42	11.89	1038.08	1110.05	1139.41	1122.92	310.61	378.98
NORM77_01937	Stdys021_01842	ung	Uracil-DNA glycosylase	108.59	123.35	301.28	263.66	273.27	272.49	251.65	158.79	185.62
NORM77_01938	Stdys021_01843	pyrC	Dihydroorotase	181.02	190.13	455.97	235.54	228.87	237.71	238.57	195.02	195
NORM77_01939	Stdys021_01844	plsY	Glycerol-3-phosphate acyltransferase	221.47	198.94	182.58	185.46	198.49	226.9	187.06	238.53	228.87
NORM77_01940	Stdys021_01845	parE	DNA topoisomerase 4 subunit B	262.68	286.15	275.88	290.52	275.59	270.87	270.82	303.72	315.68
NORM77_01941	Stdys021_01846			366.35	373.47	311.21	336.68	359.89	328.28	324.86	327.7	347.41
NORM77_01942	Stdys021_01847	parC	DNA topoisomerase 4 subunit A	385.31	406.36	331.7	383.23	375.5	359.57	370.86	323.65	334.95
NORM77_01943	Stdys021_01848	ilvE	Branched-chain-amino-acid aminotransferase	617.21	593.18	554.59	451.3	471.3	463.98	480.78	614.66	567.7
NORM77_01944	Stdys021_01787			133.26	169.83	177.23	117.73	153.14	175.68	212.99	230.84	225.79
NORM77_01947	Stdys021_01784	rpsA	30S Ribosomal protein S1	8292.7	7563.23	5926.58	5485.12	5107.58	5021.17	5094.39	4247.52	4177.35
NORM77_01949	Stdys021_01768	fliY	L-cystine-binding protein FliY	437.3	475.94	418.52	424.82	440.29	474.59	454.62	511.12	490.64
NORM77_01950	Stdys021_01769	glnQ	Glutamine transport ATP-binding protein GlnQ	402.44	421.06	364.37	439.08	421.22	440.4	446.15	459	467.69
NORM77_01951	Stdys021_01770	artQ	Arginine transport system permease protein ArtQ	220.52	252.6	196.72	266.56	332.78	347.43	333.53	302.6	315.92
NORM77_01952	Stdys021_01771			273.74	239.9	227.7	192.02	227.36	250.6	237.53	249.75	250.15
NORM77_01953	Stdys021_01772	glmS	Glutamine--fructose-6-phosphate aminotransferase[isomerizing]	483.25	413.82	478.92	353.98	329.24	332.74	351.23	521	483.96
NORM77_01954	Stdys021_01773	spsB	Signal peptidase IB	276.81	270.39	249.33	425.89	456.98	485.36	425.74	419.19	393.2
NORM77_01955	Stdys021_01774	pyk	Pyruvate kinase	2943.65	2958.99	3156.18	1732.76	1593.38	1514.06	1589.32	1649.9	1634.94
NORM77_01956	Stdys021_01775	pfkA	ATP-dependent 6-phosphofructokinase	2545.96	2651.91	2794.48	1747.38	1548.15	1449.95	1485.46	1561.32	1523.98
NORM77_01957	Stdys021_01776	dnaE2	Error-prone DNA polymerase	150.26	165.6	158	148.98	153.57	150.7	150.63	231.4	227.38
NORM77_01958	Stdys021_01777			330.61	326.01	376.1	243.18	276.73	294.02	293.22	290.21	301.82
NORM77_01959	Stdys021_01778	skfE	SkfA peptide export ATP-binding protein SkfE	413.47	409.53	458.89	273.77	328.01	327.59	317.05	345.27	351.53
NORM77_01960	Stdys021_01779			437.22	404.8	461.68	304.88	380.95	385.39	366.85	408.25	385.69
NORM77_01961	Stdys021_01780			160.12	175.94	162.35	257.85	320.08	350.44	306.47	404.8	361.1
NORM77_01963	Stdys021_01782			120.44	131.43	149.94	161.31	181.45	229.42	202.68	268.64	239.95
NORM77_01964	Stdys021_01499	rpsJ	30S ribosomal protein S10	7072.32	6603.52	6387.17	5844.89	6464.15	5347.14	5502.75	4806.81	5717.5
NORM77_01965	Stdys021_01498	rplC	50S ribosomal protein L3	8143.29	7330.02	6792.23	6265.15	5658.33	4375.22	4684.4	4425.32	4874.12
NORM77_01966	Stdys021_01497	rplD	50S ribosomal protein L4	6697.36	5862.41	5525.27	5658.77	4710.67	3601.16	4078.95	3825.11	4309.37
NORM77_01967	Stdys021_01496	rplW	50S ribosomal protein L23	7276.41	6527.22	6262.59	5970.47	5297.54	3958.43	4347.41	4078.54	4617.77
NORM77_01968	Stdys021_01495	rplB	50S ribosomal protein L2	7834.11	7082.51	6853.92	6362.16	5906.52	4442.85	4853.71	4432.04	4976
NORM77_01969	Stdys021_01494	rpsS	30S ribosomal protein S19	7130.15	6983.34	6758.29	6495.47	6246.17	4446.75	4682.9	4377.35	4896.64
NORM77_01970	Stdys021_01493	rplV	50S ribosomal protein L22	6025.33	5778.08	5576.54	4875.87	4430.08	3153.2	3540.7	3157.92	3475.53
NORM77_01971	Stdys021_01492	rpsC	30S ribosomal protein S3	4556.14	4643.81	4555.51	3959.48	3699.84	2615.75	2902.64	2569.31	2762.72
NORM77_01972	Stdys021_01491	rplP	50S ribosomal protein L16	3784.19	4318.71	4278.32	3783.47	3420.68	2240.42	2454.1	2140.2	2196.38
NORM77_01973	Stdys021_01490	rpmC	50S ribosomal protein L29	4057.47	4312.55	4442.48	4029.59	3311.44	2234.03	2501.57	2212.02	2387.36
NORM77_01974	Stdys021_01489	rpsQ	30S ribosomal protein S17	4825.18	5070.7	5078.42	4433.91	4219.68	2889.68	3034.73	2663.02	2925.03
NORM77_01975	Stdys021_01488	rplN	50S ribosomal protein L14	6820.13	6442.12	6515.05	6084.66	5191.33	3578.03	4046.07	3488.97	3962.76
NORM77_01976	Stdys021_01487	rplX	50S ribosomal protein L24	6450.39	6500	6487.08	6009.17	5522.33	3878.04	4167.77	3620.35	4134.56
NORM77_01977	Stdys021_01486	rplE	50S ribosomal protein L5	7230.4	6616.08	6689.49	6281.03	5693.02	4018.29	4426.62	3792.34	4298.13
NORM77_01978	Stdys021_01485	rpsZ	30S ribosomal protein S14 type Z	7899.44	6859.17	7068.33	6720.72	5588.81	3920.93	4478.22	3878.04	4228.44
NORM77_01979	Stdys021_01484	rpsH	30S ribosomal protein S8	8321.99	7966.96	7965.6	7259.38	6446.25	4607.62	5099.79	4362.11	4895.02
NORM77_01980	Stdys021_01483	rplF	50S ribosomal protein L6	7757.88	7451.74	7356.83	7308.13	6617.56	4734.96	5122.6	4472.04	4867.04
NORM77_01981	Stdys021_01482	rplR	50S ribosomal protein L18	7858.86	7239.6	7325.63	7154.02	6524.15	4796.62	5154.49	4392.04	4759.84
NORM77_01982	Stdys021_01481	rpsE	30S ribosomal protein S5	6149.21	5561.42	5496.2	5222.69	4367.45	3338.5	3501.41	2992.57	3111.02
NORM77_01983	Stdys021_01480	rpmD	50S ribosomal protein L30	6721.43	6540.82	6594.93	5950.73	5876.73	4324.48	4445.15	3808.65	3772.23
NORM77_01984	Stdys021_01479	rplO	50S ribosomal protein L15	5849.29	5620.91	5586.11	5226.76	4780.42	3466.16	3694.22	3307.98	3403.9
NORM77_01985	Stdys021_01478	secY	Protein translocase subunit SecY	4875.41	4754.13	4727.08	4074.66	4109.35	3059.76	3190.31	2699.44	2920.98
NORM77_01986	Stdys021_01477	adk	Adenylate kinase	763.25	588.08	620.21	451.32	496.36	278.04	278.2	370.19	357.76
NORM77_01987	Stdys021_01476	infA	Translation initiation factor IF-1	6817.65	7105.46	6755.61	6078.44	6920.79	5967.92	5799.41	5643.82	5176.03
NORM77_01988	Stdys021_01475	rpmJ	50S ribosomal protein L36	9218.55	9645.99	8733.55	8209.27	8211.69	7116.92	6867.13	6576.19	6475
NORM77_01989	Stdys021_01474	rpsM	30S ribosomal protein S13	7850.41	7778.98	7211.98	6792.81	6512.2	5688.21	5729.76	5361.11	5183.15
NORM77_01990	Stdys021_01473	rpsK	30S ribosomal protein S11	6230.01	6120.18	5613.39	5224.67	5249.81	4468.73	4601.73	4268.82	3982.61
NORM77_01991	Stdys021_01472	rpoA	DNA-directed RNA polymerase subunit alpha	9746.56	9671.91	8650.98	7734.86	7064.04	5854.33	6139.9	5689.86	5805.84
NORM77_01992	Stdys021_01471	rplQ	50S ribosomal protein L17	8916.85	8569.31	7967.15	6697.68	6980.99	5923.41	6029.13	5386.21	5338.21
NORM77_01993	Stdys021_00119	tpiA	Triosephosphate isomerase	1807.67	1808.37	2102	1773.6	1783.85	1659.81	1628.31	2520.49	2203.03
NORM77_01994				4.33	3.83	6.05
NORM77_01995				6.53	3.55	2.91
NORM77_01996				6.9	3.02	1.93
NORM77_01997				6.43	3.98	2.93
NORM77_01998	Stdys021_00120	tuf	Elongation factor Tu	16279.9	16753.6	17600.8	15611.1	15667	15180.2	15268.9	16558.9	17245.9
NORM77_01999	Stdys021_00121			22.48	20.41	22	9.97	10.61	10.99	9.98	12.86	12.14
NORM77_02000	Stdys021_00122	ylaC	RNA polymerase sigma factor YlaC	16.23	20.02	21.25	9.33	9.66	10.79	9.33	11.36	12.92
NORM77_02001	Stdys021_00123	ftsW	putative peptidoglycan glycosyltransferase FtsW	334.77	348.18	415.11	513.85	491.03	507.29	461.91	587.55	567.61
NORM77_02002	Stdys021_00124	ppc	Phosphoenolpyruvate carboxylase	182.25	203.42	346	180	166.18	148.18	155.58	168.97	180.7
NORM77_02003	Stdys021_00125	pepF1	Oligoendopeptidase F, plasmid	231.5	252.12	343	328.68	333.16	314.59	294.3	402.08	431.87
NORM77_02004	Stdys021_00126	gpx1	Hydroperoxy fatty acid reductase gpx1	188.81	205.8	275.76	284.76	321.88	296.21	276.32	399.39	407.02
NORM77_02005	Stdys021_00127			174.27	126.7	95.37	365.97	337.68	310.04	297.92	170.82	183.2
NORM77_02006	Stdys021_00128			177.61	127.05	89.02	439.58	519.33	459.51	402.72	240.95	253.47
NORM77_02007				186.42	155.28	153.84
NORM77_02008		ribZ	Riboflavin transporter RibZ	225.6	182.51	178.29
NORM77_02009	Stdys021_00159	ftsY	Signal recognition particle receptor FtsY	417.29	438.58	416.81	307.8	270.61	260.73	281.7	359.29	358.18
NORM77_02010	Stdys021_00160	yidA	Sugar phosphatase YidA	299.16	316.25	283.04	242.67	215.12	215.41	231.71	283.56	273.08
NORM77_02011	Stdys021_00161	ybjI	5-amino-6-(5-phospho-D-ribitylamino)uracil phosphatase YbjI	240.17	237.22	207.64	230.96	231.8	224.11	225.5	258.02	261.65
NORM77_02012	Stdys021_01800			23.4	22.72	31.98	9.03	8.41	8.22	9.47	8.72	10.14
NORM77_02013	Stdys021_01797	scpA		13.37	16.49	20.24	14.06	11.75	13.3	10.55	14.48	16.3
NORM77_02014	Stdys021_01796	smc	Chromosome partition protein Smc	215.51	251.96	282.25	225.16	221.05	224.71	230.97	325.26	351.03
NORM77_02015	Stdys021_01795	rnc	Ribonuclease 3	117.52	139.56	127.7	105.43	95.74	116.85	115.52	166.26	143.99
NORM77_02016	Stdys021_00174	arcC1	Carbamate kinase 1	8.85	11.04	7.56	4.36	6.89	6.11	4.5	7.53	10.56
NORM77_02017	Stdys021_00173	asnA	Aspartate--ammonia ligase	480.94	381.19	164.98	603.17	493.97	450.58	419.5	333.97	319.01
NORM77_02018	Stdys021_00172	rsmD	Ribosomal RNA small subunit methyltransferase D	212.49	212.6	170.81	395.51	350.83	326.94	309.37	371.85	382.74
NORM77_02019	Stdys021_00171	coaD	Phosphopantetheine adenylyltransferase	226.52	229.49	187.04	421.28	382.6	366.38	354.14	442.08	431.5
NORM77_02020	Stdys021_00170	ylbL	putative protein YlbL	212.42	205.91	179.35	383.24	383.53	346.38	342.19	424.57	426.39
NORM77_02021	Stdys021_00169	rbsR	Ribose operon repressor	11.41	14.81	36.85	33.48	32.13	28.1	23.64	87.74	80.88
NORM77_02022	Stdys021_00168	rbsK	Ribokinase	11.93	21.17	12.48	7.98	9.89	11.27	12.65	22.88	27.35
NORM77_02023	Stdys021_00167	rbsD	D-ribose pyranase	22.68	30.72	19.52	9.36	10.94	12.13	10.76	24.95	28.36
NORM77_02024	Stdys021_00166	rbsA	Ribose import ATP-binding protein RbsA	32.62	41.49	26.84	13.5	11.49	12.39	12.61	35.13	36.94
NORM77_02025	Stdys021_00165	rbsC	Ribose import permease protein RbsC	44.84	47.43	31.47	10.6	13.4	13.99	15.01	43.63	43.18
NORM77_02026	Stdys021_00164	rbsB	Ribose import binding protein RbsB	44.94	50.05	31.66	16.54	18.21	18.82	17.45	55.41	50.6
NORM77_02027				23.56	22.56	49.89
NORM77_02028				18.87	20.03	42.68
NORM77_02029				16.37	15.69	30.72
NORM77_02030	Stdys021_00985			237.4	281.28	381.32	622.46	643.87	667.49	617.46	945.29	935.04
NORM77_02031	Stdys021_00984			78.95	66.85	74.59	74.37	81.65	94.51	87.14	108.55	89.89
NORM77_02032	Stdys021_00983	nudL	putative Nudix hydrolase NudL	24.71	27.41	37.38	43.42	55.99	44.75	46.11	57.6	50.83
NORM77_02033	Stdys021_01586			19.97	25.96	41.46	56.56	63.99	58.95	54.41	136.64	136.03
NORM77_02034	Stdys021_01587			34.87	44.73	69.11	86.92	75.3	77.07	85.58	185.06	201.07
NORM77_02035	Stdys021_01588			35.89	58.62	87.29	106.48	114.85	107.33	102.92	237.55	250.17
NORM77_02036	Stdys021_01589	smc	Chromosome partition protein Smc	13.68	17.58	21.27	58.69	65.47	54.33	55.02	65.67	65.7
[truncated: 358 more rows]

## Sheet: TableS3_L2FC NORM77
NORM77	gene	Product	TMP 0 min	Log2FC 10 min	Log2FC 60 min
NORM77_02069			0	1000000	1000000
NORM77_01326			0	0	1000000
NORM77_00617	comGE		1.64	7.25	9.74
NORM77_00618	comGF		2.73	6.53	9.02
NORM77_00616	comGD		3.27	6.15	8.66
NORM77_00615	comGC		3.5	5.79	8.36
NORM77_00619	comGG		5.35	5.64	8.14
NORM77_00614	epsF	Type II secretion system protein F	3.6	5.5	8.13
NORM77_00499	comEC	ComE operon protein 3	2.26	5.36	8.07
NORM77_00500	comEA	ComE operon protein 1	5.66	4.18	6.9
NORM77_01065	dprA	DNA processing protein DprA	7.24	4.75	6.85
NORM77_00613	comGA	ComG operon protein 1	6.78	4.18	6.82
NORM77_01733	sigX		7.47	4.9	6.59
NORM77_00630	ssb	Single-stranded DNA-binding protein	34.71	3.92	6.29
NORM77_01586	purN	Phosphoribosylglycinamide formyltransferase	12.74	0.01	6.27
NORM77_00490			27.68	4.05	6.24
NORM77_01589	purL	Phosphoribosylformylglycinamidine synthase	10.66	0.21	6.2
NORM77_01587	purM	Phosphoribosylformylglycinamidine cyclo-ligase	14.67	0.28	6.19
NORM77_01376	comFA	ComF operon protein 1	5.83	3.72	6.12
NORM77_01588	purF	Amidophosphoribosyltransferase	17.1	0.11	6.09
NORM77_02059	femX	Lipid II:glycine glycyltransferase	21.2	4.21	6.02
NORM77_01377	comFC		7.22	3.4	5.71
NORM77_01583			21.45	3.15	5.67
NORM77_01232			5.25	2.88	5.65
NORM77_01590	purC	Phosphoribosylaminoimidazole-succinocarboxamide synthase	7.17	-0.02	5.49
NORM77_01585			9.49	0.18	5.44
NORM77_01584	purH	Bifunctional purine biosynthesis protein PurH	33.08	0.21	4.81
NORM77_00746			87.87	3.04	4.71
NORM77_01239	cinA	Putative competence-damage inducible protein	35.21	2.35	4.66
NORM77_02060	napA	Na(+)/H(+) antiporter	44.92	2.81	4.51
NORM77_00356			35.24	2.17	4.46
NORM77_01571	adhE	Aldehyde-alcohol dehydrogenase	62.08	0.02	4.3
NORM77_01576			25.45	1.73	3.59
NORM77_00951			27.93	0.07	3.38
NORM77_00169	pbuG	Guanine/hypoxanthine permease PbuG	58.76	-0.26	3.34
NORM77_00374	pucK	Uric acid permease PucK	117.42	0.01	3.32
NORM77_00373	xpt	Xanthine phosphoribosyltransferase	87.48	0.06	3.29
NORM77_00489	pepF1	Oligoendopeptidase F, plasmid	215.76	1.56	3.28
NORM77_01673			175.04	1.76	3.22
NORM77_01672		Putative flavoprotein monooxygenase	16.37	2.15	3.1
NORM77_00498	yqeN	putative protein YqeN	59.35	1.1	3.09
NORM77_00567			16.84	1.07	2.98
NORM77_01581	purE	N5-carboxyaminoimidazole ribonucleotide mutase	23.6	0.52	2.98
NORM77_00372	guaC	GMP reductase	67.57	-0.12	2.89
NORM77_01915	lrgB	Antiholin-like protein LrgB	44.33	0.06	2.88
NORM77_01580	purK	N5-carboxyaminoimidazole ribonucleotide synthase	30.26	0.06	2.86
NORM77_01279	glnP	putative glutamine ABC transporter permease protein GlnP	170.88	-0.11	2.72
NORM77_01278	glnM	putative glutamine ABC transporter permease protein GlnM	169.08	0.01	2.71
NORM77_00078	pflB	Formate acetyltransferase	203.07	0.47	2.61
NORM77_01930	yclM	Aspartokinase 3	24.16	1.41	2.6
NORM77_00292			0.36	2.41	2.59
NORM77_01277	peb1A	Major cell-binding factor	158.62	-0.05	2.57
NORM77_00747		Putative TrmH family tRNA/rRNA methyltransferase	499.52	1.27	2.47
NORM77_01579	smc	Chromosome partition protein Smc	49.84	0.35	2.46
NORM77_00030	glnR	HTH-type transcriptional regulator GlnR	260.87	0.02	2.44
NORM77_00748	yacP	putative protein YacP	367.02	1.24	2.37
NORM77_00031	glnA	Glutamine synthetase	318.58	-0.04	2.36
NORM77_01276	glnQ	Glutamine transport ATP-binding protein GlnQ	147.89	-0.07	2.33
NORM77_01582	purD	Phosphoribosylamine--glycine ligase	29.34	-0.14	2.28
NORM77_00359			193.08	0.7	2.23
NORM77_01283			17.03	0.31	2.18
NORM77_01281	menE	2-succinylbenzoate--CoA ligase	25.49	-0.24	2.12
NORM77_00488	chrR	Quinone reductase	109.95	0.98	2.07
NORM77_01378	hpf	Ribosome hibernation promotion factor	156.01	0.5	2.07
NORM77_00363	yjbK	Putative triphosphatase YjbK	78.53	0.66	2.06
NORM77_00432			0.36	-1.53	1.95
NORM77_00417			0.8	1.58	1.92
NORM77_00620	rsmA	Ribosomal RNA small subunit methyltransferase A	412.99	0.49	1.9
NORM77_01066	topA	DNA topoisomerase 1	244.72	0.67	1.85
NORM77_00957			80.68	0.08	1.83
NORM77_01282	paaJ	3-oxoadipyl-CoA/3-oxo-5,6-dehydrosuberyl-CoA thiolase	26.01	-0.27	1.83
NORM77_00959			90.33	-0.07	1.8
NORM77_00714	skc	Streptokinase C	54.09	-0.39	1.78
NORM77_00521	zosA	Zinc-transporting ATPase	101.41	-0.94	1.75
NORM77_00955			90.62	0.02	1.71
NORM77_00656	cutC	Choline trimethylamine-lyase	12.49	0.6	1.7
NORM77_01230	nrdD	Anaerobic ribonucleoside-triphosphate reductase	102.48	0.23	1.69
NORM77_01577			20.13	-0.01	1.68
NORM77_00954	lnrL	Linearmycin resistance ATP-binding protein LnrL	108.93	-0.06	1.68
NORM77_00958			81.9	-0.13	1.68
NORM77_02021	rbsR	Ribose operon repressor	11.41	0.33	1.65
NORM77_01287	dhaK	PTS-dependent dihydroxyacetone kinase, dihydroxyacetone-binding subunit DhaK	29.76	0.12	1.62
NORM77_01284	glpF	Glycerol uptake facilitator protein	22.84	0.71	1.61
NORM77_00953	lnrM	Linearmycin resistance permease protein LnrM	121.17	-0.05	1.6
NORM77_00956			98.12	0	1.59
NORM77_00244		Cell wall protein	234.57	0.1	1.58
NORM77_00977	arcA	Arginine deiminase	46.61	-0.02	1.57
NORM77_00919	rpsU	30S ribosomal protein S21	131.53	0.32	1.56
NORM77_01671	nrgA	Ammonium transporter	11.03	0.64	1.54
NORM77_01807			6.36	0.64	1.54
NORM77_00357		Putative glutamine amidotransferase	329.88	0.19	1.49
NORM77_00952	lnrN	Linearmycin resistance permease protein LnrN	130.66	-0.21	1.47
NORM77_00053	irtA	Iron import ATP-binding/permease protein IrtA	26.95	0.1	1.45
NORM77_01578	purB	Adenylosuccinate lyase	217.3	0.09	1.45
NORM77_01937	ung	Uracil-DNA glycosylase	108.59	0.14	1.43
NORM77_01446	manX	PTS system mannose-specific EIIAB component	2.55	0.79	1.41
NORM77_01916	lrgA	Antiholin-like protein LrgA	88.32	-0.28	1.41
NORM77_00414			0.28	1.04	1.39
NORM77_00200			2.34	1.02	1.39
NORM77_01317			7.64	0.2	1.37
NORM77_00162	serS	Serine--tRNA ligase	372.62	0.23	1.36
NORM77_00360			277.88	0.41	1.35
NORM77_01209	fchA	Methenyltetrahydrofolate cyclohydrolase	0.37	0.16	1.35
NORM77_00358	rex	Redox-sensing transcriptional repressor Rex	324.35	0.2	1.32
NORM77_01516			5.64	0.62	1.29
NORM77_01938	pyrC	Dihydroorotase	181.02	0.03	1.29
NORM77_00229	panE	2-dehydropantoate 2-reductase	467.15	0.12	1.27
NORM77_01802			0.24	1.96	1.26
NORM77_00228			246.66	0.22	1.26
NORM77_00274	spxA	Regulatory protein Spx	2.54	0.8	1.24
NORM77_02035			35.89	0.67	1.24
NORM77_01570	adhA	Alcohol dehydrogenase 1	43.98	0.05	1.23
NORM77_01911	rpmB	50S ribosomal protein L28	186.36	0.12	1.22
NORM77_01929	truA	tRNA pseudouridine synthase A	62.96	0.64	1.21
NORM77_00271			2.39	0.16	1.21
NORM77_00054		putative ABC transporter ATP-binding protein	65.86	-0.3	1.2
NORM77_00298	sdpR	Transcriptional repressor SdpR	12.01	0.98	1.19
NORM77_01280			63.19	0.06	1.19
NORM77_01211			0.67	0.74	1.18
NORM77_00056	ecfT	Energy-coupling factor transporter transmembraneprotein EcfT	84.73	-0.34	1.18
NORM77_00361	iscS	Cysteine desulfurase IscS	295.69	0.41	1.16
NORM77_00105	gmuE	Putative fructokinase	455.31	0.2	1.16
NORM77_00645			139.13	-0.96	1.16
NORM77_01924			2.18	0.15	1.15
NORM77_01517			183.18	0.12	1.15
NORM77_00657	fsaA	Fructose-6-phosphate aldolase 1	23.37	0.09	1.15
NORM77_00649	tmpC	Membrane lipoprotein TmpC	720.05	-0.13	1.15
NORM77_01575	ruvB	Holliday junction ATP-dependent DNA helicase RuvB	455.75	0.3	1.14
NORM77_02028			18.87	0.04	1.14
NORM77_01238	recA	Protein RecA	686.39	0.25	1.13
NORM77_00318	actP	Copper-transporting P-type ATPase	20.83	0.48	1.12
NORM77_00433			24.3	-0.09	1.12
NORM77_00945	glgC	Glucose-1-phosphate adenylyltransferase	102.18	0.37	1.11
NORM77_01285	dhaM	PTS-dependent dihydroxyacetone kinase, phosphotransferase subunit DhaM	28.41	0.11	1.11
NORM77_00299	arsD	Arsenical resistance operon trans-acting repressor ArsD	18.32	0.94	1.1
NORM77_00055			91.08	-0.22	1.1
NORM77_01170			10.15	-0.59	1.1
NORM77_00112			9.71	0.6	1.08
NORM77_00944	glgD	Glycogen biosynthesis protein GlgD	124.62	0.48	1.08
NORM77_00196	copA	putative copper-importing P-type ATPase A	48.02	0.04	1.08
NORM77_00604	ispE	4-diphosphocytidyl-2-C-methyl-D-erythritol kinase	176.15	0.46	1.07
NORM77_00478			52.62	0.5	1.06
NORM77_01158	cas9	CRISPR-associated endonuclease Cas9/Csn1	20.78	-0.1	1.05
NORM77_00688			11.28	0.53	1.04
NORM77_00621	ackA	Acetate kinase	873.5	0.27	1.04
NORM77_00197			43.79	0.25	1.04
NORM77_02027			23.56	-0.1	1.04
NORM77_00943	glgA	Glycogen synthase	177.08	0.42	1.02
NORM77_02033			19.97	0.34	1.02
NORM77_00479			44.42	0.71	1.01
NORM77_01927	hmpT	Thiamine precursor transporter HmpT	67.24	0.61	1
NORM77_01806			9.12	0.53	1
NORM77_00946	glgB	1,4-alpha-glucan branching enzyme GlgB	46.05	0.47	0.99
NORM77_00057	ykoD	Putative HMP/thiamine import ATP-binding proteinYkoD	94.2	-0.35	0.99
NORM77_00648	purA	Adenylosuccinate synthetase	812.37	0.04	0.97
NORM77_00542	glnQ	Glutamine transport ATP-binding protein GlnQ	48.7	0.44	0.96
NORM77_01286	dhaL	PTS-dependent dihydroxyacetone kinase, ADP-binding subunit DhaL	29.33	0.24	0.96
NORM77_00994			6.32	0.52	0.95
NORM77_02034			34.87	0.32	0.95
NORM77_01107			175.28	-0.31	0.95
NORM77_01231			240.04	0.22	0.94
NORM77_00658	gldA	Glycerol dehydrogenase	23.43	0.09	0.94
NORM77_00960			2541.46	-0.52	0.94
NORM77_01595	smc	Chromosome partition protein Smc	553.61	0.51	0.93
NORM77_01557	dltC	D-alanyl carrier protein	646.92	0.4	0.93
NORM77_00434	dpnM	Modification methylase DpnIIA	23.21	-0.08	0.93
NORM77_01183	ybjI	5-amino-6-(5-phospho-D-ribitylamino)uracil phosphatase YbjI	30.35	0.48	0.92
NORM77_01161	csn2	CRISPR-associated protein Csn2	22.11	-0.12	0.92
NORM77_01926			95.04	0.34	0.91
NORM77_00217	yknX	Putative efflux system component YknX	134.2	0	0.91
NORM77_01844			93.31	-0.26	0.91
NORM77_01886	groS	10 kDa chaperonin	764.88	1.01	0.9
NORM77_01885	groL	60 kDa chaperonin	1220.44	0.89	0.89
NORM77_02002	ppc	Phosphoenolpyruvate carboxylase	182.25	0.12	0.89
NORM77_01031	lcfB	Long-chain-fatty-acid--CoA ligase	35.14	0.44	0.88
NORM77_00362	prs2	Putative ribose-phosphate pyrophosphokinase 2	316.3	0.31	0.88
NORM77_00366	rluD	Ribosomal large subunit pseudouridine synthase D	176.63	0.27	0.88
NORM77_00106	manA	Mannose-6-phosphate isomerase ManA	508.05	0.17	0.88
NORM77_01513			23.15	0.53	0.87
NORM77_00365	nadK	NAD kinase	205.51	0.3	0.87
NORM77_00435			16.8	0.2	0.87
NORM77_01018	araQ	L-arabinose transport system permease protein AraQ	2.38	-0.08	0.87
NORM77_02029			16.37	-0.1	0.87
NORM77_01481			5.49	0.28	0.86
NORM77_00920	artP	Arginine-binding extracellular protein ArtP	84.18	0.19	0.86
NORM77_01202			44.24	0	0.86
NORM77_01798			16.93	0.68	0.85
NORM77_00480	puuR	HTH-type transcriptional regulator PuuR	71.59	0.63	0.85
NORM77_00230	lacR	Lactose phosphotransferase system repressor	129.5	0.39	0.85
NORM77_01554			351.77	0.36	0.85
NORM77_01556			579.8	0.33	0.85
NORM77_00364	yjbM	GTP pyrophosphokinase YjbM	208.8	0.27	0.85
NORM77_01555	dltA	D-alanine--D-alanyl carrier protein ligase	456.54	0.35	0.84
NORM77_01392			104.66	0.3	0.84
NORM77_01558	dltD	Protein DltD	560.15	0.29	0.84
NORM77_01675	rlhA	23S rRNA 5-hydroxycytidine synthase	155.84	0.24	0.84
NORM77_01572	oatA	O-acetyltransferase OatA	299.33	0.05	0.84
NORM77_00148	dnaJ	Chaperone protein DnaJ	334.57	1.03	0.83
NORM77_01928	pdxK	Pyridoxine kinase	72.67	0.32	0.83
NORM77_00315			2.1	0.14	0.83
NORM77_00104			1731.67	0.13	0.83
NORM77_00221			56.35	0.05	0.83
NORM77_01159	cas1	CRISPR-associated endonuclease Cas1	35.91	-0.17	0.83
NORM77_01480			5.95	-0.32	0.83
NORM77_01508			0.89	1.9	0.82
NORM77_01883	pepDA	Dipeptidase A	8.84	0.67	0.82
NORM77_00190	sipP	Signal peptidase I P	31.82	0.52	0.82
NORM77_01674			250.7	0.25	0.82
NORM77_01391			50.46	0.22	0.82
NORM77_00195	copY	Transcriptional repressor CopY	29.03	0.02	0.82
NORM77_01160	cas2	CRISPR-associated endoribonuclease Cas2	29.47	-0.09	0.82
NORM77_00644	yabJ	2-iminobutanoate/2-iminopropanoate deaminase	106.27	-1.08	0.82
NORM77_00322			0.76	0.15	0.81
NORM77_01448			36.13	0.69	0.8
NORM77_00102	degA	HTH-type transcriptional regulator DegA	416.22	0.26	0.8
NORM77_01514			18.34	0.24	0.8
NORM77_00411			11.28	0.11	0.8
NORM77_00672	maf	dTTP/UTP pyrophosphatase	16.14	0.01	0.8
NORM77_01410	rpsT	30S ribosomal protein S20	449.11	-0.01	0.8
NORM77_01146			39.67	0.52	0.79
NORM77_00319			35.97	0.18	0.79
NORM77_00676	gpmA	2,3-bisphosphoglycerate-dependent phosphoglycerate mutase	72.42	0.48	0.78
NORM77_00885			121.62	0.32	0.78
NORM77_00705			422.55	0.31	0.78
NORM77_00005	araQ	L-arabinose transport system permease protein AraQ	2.65	0.35	0.77
NORM77_01032	pyrD	Dihydroorotate dehydrogenase	48.82	0.32	0.77
NORM77_00284			13.27	0.16	0.77
NORM77_00218	yknY	putative ABC transporter ATP-binding protein YknY	139.99	-0.01	0.77
NORM77_00687			23.02	0.43	0.76
NORM77_00231	lacC	Tagatose-6-phosphate kinase	160.04	0.41	0.76
NORM77_00868	sph	Oleate hydratase	76.04	0.41	0.75
NORM77_00992			8.26	0.34	0.75
NORM77_01804	dbpA	ATP-dependent RNA helicase DbpA	12.52	0.22	0.75
NORM77_01574	yfkJ	Low molecular weight protein-tyrosine-phosphatase YfkJ	262.82	0.11	0.75
NORM77_01229			189.54	0.04	0.75
NORM77_00080			279.5	-0.03	0.75
NORM77_01552	mltF	Membrane-bound lytic murein transglycosylase F	559.58	-0.1	0.75
NORM77_01201	pyrE	Orotate phosphoribosyltransferase	34.86	-0.19	0.75
NORM77_00437			2.66	0.33	0.74
NORM77_01573			210.77	0.25	0.74
NORM77_01547	ptcA	PTS system galactose-specific EIIA component	8.01	0.24	0.74
NORM77_00216	carB	Carbamoyl-phosphate synthase large chain	100.53	0.19	0.74
NORM77_01190	pepV	Beta-Ala-Xaa dipeptidase	203.35	0.57	0.73
NORM77_01075			85.47	0.05	0.73
NORM77_00993			6.96	0.76	0.72
NORM77_01474	yitU	5-amino-6-(5-phospho-D-ribitylamino)uracil phosphatase YitU	58.95	0.22	0.72
NORM77_01114			35.55	0.02	0.72
NORM77_00193			43.59	0.26	0.71
NORM77_00214	pyrB	Aspartate carbamoyltransferase	107.97	0.26	0.71
NORM77_00990	cas1	CRISPR-associated endonuclease Cas1	10.47	0.23	0.71
NORM77_00198	lacR	Lactose phosphotransferase system repressor	80.89	0.2	0.71
NORM77_01825	dacA	D-alanyl-D-alanine carboxypeptidase DacA	81.5	0.16	0.71
NORM77_00103	scrB	Sucrose-6-phosphate hydrolase	262.39	0.13	0.71
NORM77_00708	rihB	Pyrimidine-specific ribonucleoside hydrolase RihB	479.73	0.1	0.71
NORM77_01329	ecsA	ABC-type transporter ATP-binding protein EcsA	180.69	0.05	0.71
NORM77_01466			13.89	0.05	0.71
NORM77_00215	carA	Carbamoyl-phosphate synthase small chain	113.6	0.03	0.71
NORM77_00270			1.75	0.68	0.7
NORM77_00560			4.55	0.65	0.7
NORM77_00706			615.66	0.25	0.7
NORM77_00320	copB	Copper-exporting P-type ATPase B	44.13	0.15	0.69
NORM77_00682			22.04	0.14	0.69
NORM77_01321			10.28	0.1	0.69
NORM77_01208		Glutamate formimidoyltransferase	0.89	0.08	0.69
NORM77_01658			18.2	0.02	0.69
NORM77_01036	recX	Regulatory protein RecX	52.44	0.24	0.68
NORM77_01226	cutD	Choline trimethylamine-lyase activating enzyme	80.64	0.17	0.68
NORM77_00886	fpgS	Folylpolyglutamate synthase	131.04	0.14	0.68
NORM77_00707			506.72	0.09	0.68
NORM77_01200	pyrF	Orotidine 5'-phosphate decarboxylase	25.74	-0.04	0.68
NORM77_00219	yknZ	putative ABC transporter permease YknZ	157.32	-0.08	0.68
NORM77_00596	idi	Isopentenyl-diphosphate Delta-isomerase	4.37	0.57	0.67
NORM77_00989	cas2	CRISPR-associated endoribonuclease Cas2	10.91	0.36	0.67
NORM77_01451	hylB	Hyaluronate lyase	61.79	0.35	0.67
NORM77_01775	radA	DNA repair protein RadA	209.85	0.32	0.67
NORM77_01593	recO	DNA repair protein RecO	80.55	0.03	0.67
NORM77_00711	emm5	M protein, serotype 5	1664.76	-0.14	0.67
NORM77_00134	yqfL	Putative pyruvate, phosphate dikinase regulatoryprotein	24.71	0.46	0.66
NORM77_00879			24.87	0.37	0.66
NORM77_00064			3.35	-0.15	0.66
NORM77_02030			237.4	0.2	0.65
NORM77_01227			92.38	0.1	0.65
NORM77_01478	gatB	PTS system galactitol-specific EIIB component	7.84	-0.1	0.65
NORM77_00826	nrdF2	Ribonucleoside-diphosphate reductase subunit beta nrdF2	8.75	-0.26	0.65
NORM77_01447	kduD	2-dehydro-3-deoxy-D-gluconate 5-dehydrogenase	17.97	0.5	0.64
NORM77_00669			74.28	0.25	0.64
NORM77_00189			31.79	0.02	0.64
NORM77_01393			100.51	0.21	0.63
NORM77_01369			65.82	0.15	0.63
NORM77_01640			48.05	0.08	0.63
NORM77_01017			4.16	0.59	0.62
NORM77_01246			128.86	0.28	0.62
NORM77_00493	nagB	Glucosamine-6-phosphate deaminase	21.86	-0.12	0.62
NORM77_00113	isdE	High-affinity heme uptake system protein IsdE	27.66	-0.15	0.62
NORM77_00147	ydeA	putative protease YdeA	910.44	1.05	0.61
NORM77_01592	plsX	Phosphate acyltransferase	264.68	0.2	0.61
NORM77_00285			10.85	0.16	0.61
NORM77_01228	yceM	Putative oxidoreductase YceM	132.44	0	0.61
NORM77_01641	miaA	tRNA dimethylallyltransferase	42.42	0.41	0.6
NORM77_02036	smc	Chromosome partition protein Smc	13.68	0.32	0.6
NORM77_01656	rmlB	dTDP-glucose 4,6-dehydratase	659.92	0.3	0.6
NORM77_01475			12.17	0.22	0.6
NORM77_01033	fadA	3-ketoacyl-CoA thiolase	80.49	0.2	0.6
NORM77_00317	copY	Transcriptional repressor CopY	15.18	0.14	0.6
NORM77_01272	moaA	GTP 3',8-cyclase	22.59	0.06	0.6
NORM77_00647			99.83	0	0.6
NORM77_01074			64.06	-0.21	0.6
NORM77_01145			24	0.58	0.59
NORM77_01450	kdgA	KHG/KDPG aldolase	50.59	0.31	0.59
NORM77_00212	pyrR	Bifunctional protein PyrR	122.17	0.19	0.59
NORM77_01416	tmpC	Membrane lipoprotein TmpC	1159.9	0	0.59
NORM77_00420	ykoD	Putative HMP/thiamine import ATP-binding proteinYkoD	3.53	0.24	0.58
NORM77_01316			14.75	-0.05	0.58
NORM77_00643			128.77	-0.28	0.58
NORM77_00566	dps	DNA protection during starvation protein	976.03	-0.31	0.58
NORM77_00191		Pilin	41.46	0.23	0.57
NORM77_01841	scpA	C5a peptidase	193.43	0.04	0.57
NORM77_00828	nrdE	Ribonucleoside-diphosphate reductase 2 subunit alpha	8.34	-0.23	0.57
NORM77_02013	scpA		13.37	0.26	0.56
NORM77_02032	nudL	putative Nudix hydrolase NudL	24.71	0.11	0.56
NORM77_01247	argR	Arginine repressor	107.87	0.07	0.56
NORM77_00605	adcR	Transcriptional regulator AdcR	378.84	0.04	0.56
NORM77_02037	slmA	Nucleoid occlusion factor SlmA	15.87	0.04	0.56
NORM77_00291			18.7	0.36	0.55
NORM77_01879			162.49	0.18	0.55
NORM77_00173			197.58	0.09	0.55
NORM77_00220			154.67	-0.13	0.55
NORM77_01718		5'-nucleotidase	225.37	-0.18	0.55
NORM77_00909			205.15	0.37	0.54
NORM77_01327			2.6	0.13	0.54
NORM77_01546	celA	PTS system cellobiose-specific EIIB component	6.15	0.5	0.53
NORM77_01299		Putative NAD(P)H nitroreductase	262.49	0.31	0.53
NORM77_00675			61.45	0.29	0.53
NORM77_00466			97.55	0.25	0.53
NORM77_01455		IS3 family transposase ISSag5	29.67	0.14	0.53
NORM77_00547			269.72	0.09	0.53
NORM77_02003	pepF1	Oligoendopeptidase F, plasmid	231.5	0.08	0.53
NORM77_00543	artQ	Arginine transport system permease protein ArtQ	48.02	0.06	0.53
NORM77_00429			22.5	0.05	0.53
NORM77_01774	dut	Deoxyuridine 5'-triphosphate nucleotidohydrolase	254.9	0.02	0.53
NORM77_00277			9.19	0.07	0.52
NORM77_01551	artM	Arginine transport ATP-binding protein ArtM	1021.44	-0.24	0.52
NORM77_00146	dnaK	Chaperone protein DnaK	2663.26	1.09	0.51
NORM77_02004	gpx1	Hydroperoxy fatty acid reductase gpx1	188.81	0.08	0.51
NORM77_01657			52.54	0.06	0.51
NORM77_00213	pyrP	Uracil permease	109.56	-0.04	0.51
NORM77_00133	ccpN	Transcriptional repressor CcpN	28.28	0.42	0.5
NORM77_01371	liaR	Transcriptional regulatory protein LiaR	143.89	0.42	0.5
NORM77_01515			17.61	0.24	0.5
NORM77_01591	acpM	Meromycolate extension acyl carrier protein	216.94	0.19	0.5
NORM77_01470	pepD	Dipeptidase	143.91	0.17	0.5
NORM77_00691			6.08	0.16	0.5
NORM77_00368	ydfG	NADP-dependent 3-hydroxy acid dehydrogenase YdfG	149.58	0.06	0.5
NORM77_01878	mtgA	Biosynthetic peptidoglycan transglycosylase	256.58	0.04	0.5
NORM77_01720	sdhB	L-serine dehydratase, beta chain	135.89	-0.08	0.5
NORM77_00281			3.24	-0.4	0.5
NORM77_00399			235.27	0.13	0.49
NORM77_00060			4.63	0.12	0.49
NORM77_01180			62.68	0.21	0.48
NORM77_01684			1.47	0.08	0.48
NORM77_01268	pezA	Antitoxin PezA	61.65	0.06	0.48
NORM77_00421		Putative multidrug export ATP-binding/permease protein	2.73	0.7	0.47
NORM77_00517	niaX	Niacin transporter NiaX	102.36	0.35	0.47
NORM77_00903			343.54	0.27	0.47
NORM77_01742	tmcAL	tRNA(Met) cytidine acetate ligase	110.26	0.23	0.47
NORM77_00278	virD4	Protein VirD4	8.02	0.15	0.47
NORM77_01792			21.56	0.03	0.47
NORM77_01210	fhs	Formate--tetrahydrofolate ligase	1.13	-0.28	0.47
NORM77_00141	gpmA	2,3-bisphosphoglycerate-dependent phosphoglycerate mutase	135.33	0.32	0.46
NORM77_01298	pepQ	Xaa-Pro dipeptidase	214.55	0.29	0.46
NORM77_01267	pezT	Toxin PezT	78.49	0.21	0.46
NORM77_00424	betI	HTH-type transcriptional regulator BetI	8.95	0.15	0.46
NORM77_00295			0.66	0.1	0.46
NORM77_01116			3.95	0.09	0.46
NORM77_01865	agaA	N-acetylgalactosamine-6-phosphate deacetylase	66.24	0.05	0.46
NORM77_00282			4.8	-0.05	0.46
NORM77_01719	sdhA	L-serine dehydratase, alpha chain	252.99	-0.21	0.46
NORM77_01120			6.31	-0.41	0.46
NORM77_00323			7.83	-0.49	0.46
NORM77_01619	opuAA	Glycine betaine transport ATP-binding protein OpuAA	602.53	-0.59	0.46
NORM77_02064			2.26	0.54	0.45
NORM77_00192			46.46	0.27	0.45
NORM77_01449	kdgK	2-dehydro-3-deoxygluconokinase	49.1	0.25	0.45
NORM77_01370			127.19	0.18	0.45
NORM77_00700	prmA	Ribosomal protein L11 methyltransferase	305.2	0.03	0.45
NORM77_00199			3.44	-0.22	0.45
NORM77_00569	yheI	putative multidrug resistance ABC transporter ATP-binding/permease protein YheI	105.58	0.29	0.44
NORM77_01189		Putative NAD(P)H nitroreductase	225.09	0.26	0.44
NORM77_00052			24.4	0.2	0.44
NORM77_00129			114.87	0.07	0.44
NORM77_01994			4.33	-0.22	0.44
NORM77_00655	licC	Lichenan permease IIC component	4.87	-0.32	0.44
NORM77_01880			262.04	0.25	0.43
NORM77_01894	tilS	tRNA(Ile)-lysidine synthase	139.95	0.14	0.43
NORM77_01912	fba	Fructose-bisphosphate aldolase	4613.57	0.14	0.43
NORM77_00465			85.24	0.09	0.43
NORM77_00594			53.92	0.02	0.43
NORM77_01483	xerC	Tyrosine recombinase XerC	3.31	0.8	0.42
NORM77_00330			30.09	0.58	0.42
NORM77_01026			5.94	0.49	0.42
NORM77_00772		Tyrosine recombinase XerD-like protein	165.52	0.41	0.42
NORM77_01468		Putative gluconeogenesis factor	90.53	0.28	0.42
NORM77_01549	celB	PTS system cellobiose-specific EIIC component	8.53	0.27	0.42
NORM77_00302	acr3	Arsenical-resistance protein Acr3	43.69	0.19	0.42
NORM77_00546	rppH	RNA pyrophosphohydrolase	204.53	0.11	0.42
NORM77_00456	uidA	Beta-glucuronidase	48.59	0.09	0.42
NORM77_00646			151.75	0.02	0.42
NORM77_01473	agaS	Putative D-galactosamine-6-phosphate deaminase AgaS	10.64	0.01	0.42
NORM77_01330			184.24	-0.06	0.42
NORM77_00661			70.76	0.32	0.41
NORM77_00906			390.67	0.28	0.41
NORM77_01027	mngB	Mannosylglycerate hydrolase	10.47	0.25	0.41
NORM77_00651	srlR	Glucitol operon repressor	145.9	0.16	0.41
NORM77_00174	hit	Protein hit	184.22	0.13	0.41
NORM77_00686	smc	Chromosome partition protein Smc	17.31	0.08	0.41
NORM77_00823			185.17	0.05	0.41
NORM77_00115	yusV	putative siderophore transport system ATP-binding protein YusV	37.62	0.03	0.41
NORM77_01318			8.32	-0.01	0.41
NORM77_02012			23.4	-0.08	0.41
NORM77_00026	gap	Glyceraldehyde-3-phosphate dehydrogenase	8721.56	-0.11	0.41
NORM77_00290			20.24	-0.2	0.41
NORM77_01655	rfbC	Protein RmlC	806.32	0.24	0.4
NORM77_01035	rlmCD	23S rRNA (uracil-C(5))-methyltransferase RlmCD	58.19	0.23	0.4
NORM77_01922	amyE	Alpha-amylase	86.32	0.21	0.4
NORM77_01654	rfbA	Glucose-1-phosphate thymidylyltransferase 1	678.75	0.19	0.4
NORM77_01034	fadN	putative 3-hydroxyacyl-CoA dehydrogenase	83.6	0.18	0.4
NORM77_00716	msmX	Oligosaccharides import ATP-binding protein MsmX	221.73	0.17	0.4
NORM77_00921	vioD	Capreomycidine synthase	27.99	0.15	0.4
NORM77_01717			393.91	0.15	0.4
NORM77_00303	cdr	Coenzyme A disulfide reductase	52.24	0.14	0.4
NORM77_02063		IS3 family transposase ISLgar1	216.95	0.11	0.4
NORM77_00412			10.34	0.06	0.4
NORM77_01887	clpC	ATP-dependent Clp protease ATP-binding subunit ClpC	615.95	0.05	0.4
NORM77_00888			625.62	-0.05	0.4
NORM77_01061			827.3	0.24	0.39
NORM77_01087	hepT	Heptaprenyl diphosphate synthase component 2	101.53	0.15	0.39
NORM77_01594	prs	Ribose-phosphate pyrophosphokinase	639.13	0.09	0.39
NORM77_01325	lcnD	Lactococcin A secretion protein LcnD	1.89	0.67	0.38
NORM77_01181	yfnB	Putative HAD-hydrolase YfnB	80.2	0.28	0.38
NORM77_00901	galE	UDP-glucose 4-epimerase	479.56	0.2	0.38
NORM77_00670			51.77	0.18	0.38
NORM77_00717	dexB	Glucan 1,6-alpha-glucosidase	104.06	0.13	0.38
NORM77_01888	ctsR	Transcriptional regulator CtsR	368.23	0.08	0.38
NORM77_00701	rsmE	Ribosomal RNA small subunit methyltransferase E	375.69	-0.1	0.38
NORM77_02066	metZ	O-succinylhomoserine sulfhydrylase	7.42	-0.1	0.38
NORM77_00590			14.61	0.7	0.37
NORM77_00397			660.34	0.4	0.37
NORM77_01944			133.26	0.31	0.37
NORM77_00516	focA	putative formate transporter 1	122.34	0.28	0.37
NORM77_01008			280.39	0.24	0.37
NORM77_00902			362.58	0.23	0.37
NORM77_00530	argR	Arginine repressor	162.39	0.22	0.37
NORM77_00568	yheH	putative multidrug resistance ABC transporter ATP-binding/permease protein YheH	149.7	0.21	0.37
NORM77_01817	uppP	Undecaprenyl-diphosphatase	180.06	0.13	0.37
NORM77_01409	sasA	Adaptive-response sensory-kinase SasA	137.96	0.11	0.37
NORM77_01417	xylG	Xylose import ATP-binding protein XylG	740.98	0.06	0.37
NORM77_00276			5.24	0.02	0.37
NORM77_02062		IS3 family transposase ISLgar1	183.24	0	0.37
NORM77_00286			5.65	-0.02	0.37
NORM77_01445	ugl	Unsaturated chondroitin disaccharide hydrolase	5.04	-0.17	0.37
NORM77_00145	grpE	Protein GrpE	1411.24	1.1	0.36
NORM77_01796	ykoD	Putative HMP/thiamine import ATP-binding proteinYkoD	18.38	0.33	0.36
NORM77_01457	fbp	Fructose-1,6-bisphosphatase class 3	33.45	0.24	0.36
NORM77_01759	lemA	Protein LemA	375.85	0.21	0.36
NORM77_00529	recN	DNA repair protein RecN	191.18	0.15	0.36
NORM77_00882			99.62	0.15	0.36
NORM77_00683	aadK	Aminoglycoside 6-adenylyltransferase	18.76	0.11	0.36
NORM77_00923	rexB	ATP-dependent helicase/deoxyribonuclease subunitB	125.96	0.11	0.36
NORM77_00020	yhaM	3'-5' exoribonuclease YhaM	303.43	0.07	0.36
NORM77_00265	clpC	putative ATP-dependent Clp protease ATP-binding subunit	433	0	0.36
NORM77_00287			5.52	0.38	0.35
NORM77_00201	gatC	PTS system galactitol-specific EIIC component	3.94	0.29	0.35
NORM77_00910	btuD	Vitamin B12 import ATP-binding protein BtuD	233.79	0.26	0.35
NORM77_01408	qseB	Transcriptional regulatory protein QseB	163.92	0.26	0.35
NORM77_02000	ylaC	RNA polymerase sigma factor YlaC	16.23	0.26	0.35
NORM77_02014	smc	Chromosome partition protein Smc	215.51	0.18	0.35
NORM77_00793	clpP	ATP-dependent Clp protease proteolytic subunit	1394.74	0.17	0.35
NORM77_01651		GTP cyclohydrolase 1 type 2	115.16	0.04	0.35
NORM77_01904			43.97	0.03	0.35
NORM77_00389	ldh1	L-lactate dehydrogenase 1	2208.6	0	0.35
NORM77_01479	gatC	PTS system galactitol-specific EIIC component	8.14	-0.06	0.35
NORM77_00051			23.56	-0.13	0.35
NORM77_00524	hup	DNA-binding protein HU	2100.12	-0.29	0.35
NORM77_00907			364.84	0.24	0.34
NORM77_01544			5.96	0.23	0.34
NORM77_01458	queG	Epoxyqueuosine reductase	136.74	0.12	0.34
NORM77_01816			134.75	0.1	0.34
NORM77_00650	hpdA	4-hydroxyphenylacetate decarboxylase activating enzyme	216.28	0.02	0.34
NORM77_01846	oppD	Oligopeptide transport ATP-binding protein OppD	120.31	0.01	0.34
NORM77_01903			47.5	0.01	0.34
NORM77_01346	pepC	Aminopeptidase C	412.61	0.37	0.33
NORM77_00674			11.65	0.26	0.33
NORM77_00908			303.22	0.26	0.33
NORM77_01799		putative ABC transporter ATP-binding protein	27.5	0.26	0.33
NORM77_00305	yadH	Inner membrane transport permease YadH	41.45	0.24	0.33
NORM77_01469	whiA	putative cell division protein WhiA	115.64	0.21	0.33
NORM77_01741	COQ5	2-methoxy-6-polyprenyl-1,4-benzoquinol methylase, mitochondrial	166.92	0.16	0.33
NORM77_01331	proB	Glutamate 5-kinase 1	122.38	0.15	0.33
NORM77_00142	vanYB	D-alanyl-D-alanine carboxypeptidase	254.91	0.1	0.33
NORM77_02038	gamR	HTH-type transcriptional repressor GamR	68.26	0.01	0.33
NORM77_00961	eno	Enolase	7249.29	0	0.33
NORM77_00428			19.6	-0.09	0.33
NORM77_00450	gph	Phosphoglycolate phosphatase	12	0.56	0.32
NORM77_01760	htpX	Protease HtpX	262.14	0.31	0.32
NORM77_01622	licR	putative licABCH operon regulator	79	0.27	0.32
NORM77_00904	ppm1	Polyprenol monophosphomannose synthase	376.91	0.25	0.32
NORM77_00905			436.95	0.25	0.32
NORM77_01693			118.24	0.24	0.32
NORM77_00995			7.02	0.19	0.32
NORM77_01896			253.68	0.18	0.32
NORM77_01881			278.06	0.15	0.32
NORM77_00559	murD	UDP-N-acetylmuramoylalanine--D-glutamate ligase	112.48	0.07	0.32
NORM77_01214	hutG	Formimidoylglutamase	75.81	0.07	0.32
NORM77_01390	lolD / yknY	Lipoprotein-releasing system ATP-binding proteinLolD	49.93	0.07	0.32
NORM77_00300			51.84	0.04	0.32
NORM77_01442	manZ	PTS system mannose-specific EIID component	4.88	0.03	0.32
NORM77_00289			1.5	0.01	0.32
NORM77_01084	graS	Sensor histidine kinase GraS	44.58	0.01	0.32
NORM77_00469	pgdA	Peptidoglycan-N-acetylglucosamine deacetylase	267.51	-0.06	0.32
NORM77_00188	rhaR	HTH-type transcriptional activator RhaR	30.03	-0.14	0.32
NORM77_00514	recR	Recombination protein RecR	255.7	0.25	0.31
NORM77_02057	msbA	Lipid A export ATP-binding/permease protein MsbA	7.87	0.24	0.31
NORM77_00247	sasA	Adaptive-response sensory-kinase SasA	174.41	0.23	0.31
NORM77_00430			11.11	0.22	0.31
NORM77_01014	rhaR	HTH-type transcriptional activator RhaR	45.7	0.2	0.31
NORM77_01394			70.77	0.16	0.31
NORM77_01743	mta	HTH-type transcriptional activator mta	97.38	0.16	0.31
NORM77_01659	mutX	8-oxo-dGTP diphosphatase	186.01	0.13	0.31
NORM77_00304	yadG	putative ABC transporter ATP-binding protein YadG	41.06	0.12	0.31
NORM77_01187	pox5	Pyruvate oxidase	5.21	0.11	0.31
NORM77_00455	lldR	Putative L-lactate dehydrogenase operon regulatory protein	142.96	0.1	0.31
NORM77_00608	tyrS	Tyrosine--tRNA ligase	439.78	0.09	0.31
NORM77_01895			253.55	0.07	0.31
NORM77_01694			472.11	0.04	0.31
NORM77_00066	pepX	Xaa-Pro dipeptidyl-peptidase	181.18	0.03	0.31
NORM77_01124			24.96	0.26	0.3
NORM77_01840			136.04	0.2	0.3
NORM77_01472	nagR	HTH-type transcriptional repressor NagR	27.96	0.14	0.3
NORM77_01242	ruvA	Holliday junction ATP-dependent DNA helicase RuvA	172.73	0.13	0.3
NORM77_02073		IS982 family transposase ISSpy2	78.97	0.11	0.3
NORM77_01420	pgcA	Phosphoglucomutase	279.42	0.1	0.3
NORM77_01476	tpiA	Triosephosphate isomerase	7.14	0.1	0.3
NORM77_00699			227.38	0	0.3
NORM77_00457	kdgK	2-dehydro-3-deoxygluconokinase	33.12	-0.02	0.3
NORM77_00438			2.06	-0.12	0.3
NORM77_01467	yvcJ	Nucleotide-binding protein YvcJ	88.64	0.33	0.29
NORM77_00234			266.01	0.28	0.29
NORM77_01661	bepA	Beta-barrel assembly-enhancing protease	193.42	0.28	0.29
NORM77_00342	folK	2-amino-4-hydroxy-6- hydroxymethyldihydropteridine pyrophosphokinase	258.63	0.26	0.29
NORM77_00128	rutB	Peroxyureidoacrylate/ureidoacrylate amidohydrolase RutB	236.54	0.19	0.29
NORM77_01814	artM	Arginine transport ATP-binding protein ArtM	259.3	0.17	0.29
NORM77_01905	dnaN	Beta sliding clamp	265.62	0.16	0.29
NORM77_00333	xerC	Tyrosine recombinase XerC	72.73	0.06	0.29
NORM77_00111			31.07	0.04	0.29
NORM77_00942	atpE	ATP synthase subunit c	1684.12	0.01	0.29
NORM77_01920	rpoE	putative DNA-directed RNA polymerase subunit delta	335.21	-0.07	0.29
NORM77_01618			889.25	-0.46	0.29
NORM77_00329			36.3	0.32	0.28
NORM77_01839			165.45	0.27	0.28
NORM77_00593		IS3 family transposase ISStin5	12.87	0.2	0.28
NORM77_00940	atpF	ATP synthase subunit b	1793.31	0.16	0.28
NORM77_00922	addA	ATP-dependent helicase/nuclease subunit A	263	0.11	0.28
NORM77_01545	licR	putative licABCH operon regulator	7.44	0.08	0.28
NORM77_01963			120.44	0.08	0.28
NORM77_01092	xerS	Tyrosine recombinase XerS	40.43	0.04	0.28
NORM77_01702			71.5	0.01	0.28
NORM77_01206	hutI	Imidazolonepropionase	30.63	0	0.28
NORM77_00232	fruA	PTS system fructose-specific EIIABC component	367.77	-0.01	0.28
NORM77_00027	hel	Lipoprotein E	214.26	-0.04	0.28
NORM77_01328	agrA	Accessory gene regulator protein A	4.93	-0.06	0.28
NORM77_00606	znuC	High-affinity zinc uptake system ATP-binding protein ZnuC	451.32	-0.12	0.28
NORM77_00044			86.61	0.23	0.27
NORM77_01735	yqeH	putative protein YqeH	432.75	0.22	0.27
NORM77_01753	metP	Methionine import system permease protein MetP	117.64	0.2	0.27
NORM77_00760	mltG	Endolytic murein transglycosylase	451.75	0.14	0.27
NORM77_01245	mutS	DNA mismatch repair protein MutS	138.41	0.11	0.27
NORM77_00557	divIB	Cell division protein DivIB	265.42	0.1	0.27
NORM77_02001	ftsW	putative peptidoglycan glycosyltransferase FtsW	334.77	0.01	0.27
NORM77_00750			67.51	-0.03	0.27
NORM77_00019			282.84	-0.06	0.27
NORM77_00671			13.48	-0.18	0.27
NORM77_00370	opuCA	Carnitine transport ATP-binding protein OpuCA	235.33	-0.22	0.27
NORM77_00827	nrdI	Protein NrdI	8.16	-1.08	0.27
NORM77_00719			19.88	0.39	0.26
NORM77_00934			188.36	0.37	0.26
NORM77_01251			101.27	0.33	0.26
NORM77_00533	xseB	Exodeoxyribonuclease 7 small subunit	109.24	0.3	0.26
NORM77_00974			6.65	0.29	0.26
NORM77_00170	tsaE	tRNA threonylcarbamoyladenosine biosynthesis protein TsaE	379.89	0.2	0.26
NORM77_01752	metN	Methionine import ATP-binding protein MetN	113.3	0.2	0.26
NORM77_01007	aroB	3-dehydroquinate synthase	288.71	0.14	0.26
NORM77_00626	pepA	Glutamyl aminopeptidase	101.08	0.13	0.26
NORM77_01148	gatD	Lipid II isoglutaminyl synthase (glutamine-hydrolyzing) subunit GatD	366.91	0.12	0.26
NORM77_00335			83.82	0.1	0.26
NORM77_00703	ptsG	PTS system glucose-specific EIICBA component	33.37	0.05	0.26
NORM77_00135	ppdK	Pyruvate, phosphate dikinase	55.69	0.04	0.26
NORM77_01440	kdgR	HTH-type transcriptional regulator KdgR	69.92	0	0.26
NORM77_00519	gpmA	2,3-bisphosphoglycerate-dependent phosphoglycerate mutase	1810.55	-0.01	0.26
NORM77_00697	pabA	Aminodeoxychorismate/anthranilate synthase component 2	162.87	-0.01	0.26
NORM77_01415	cdd	Cytidine deaminase	874.03	-0.05	0.26
NORM77_00072	yteP	putative multiple-sugar transport system permease YteP	8.2	0.64	0.25
NORM77_01625	ulaD	3-keto-L-gulonate-6-phosphate decarboxylase UlaD	0.52	0.39	0.25
NORM77_01240			114.62	0.33	0.25
NORM77_01660			187.87	0.24	0.25
NORM77_00531	tlyA	Hemolysin A	157.46	0.23	0.25
NORM77_00515	penA	Penicillin-binding protein 2B	186.2	0.2	0.25
NORM77_01709			153.41	0.16	0.25
NORM77_00561			203.29	0.15	0.25
NORM77_01300	gloA	Lactoylglutathione lyase	397.56	0.13	0.25
NORM77_00625	proC	Pyrroline-5-carboxylate reductase	111.41	0.11	0.25
NORM77_01893	hpt	Hypoxanthine-guanine phosphoribosyltransferase	414.08	0.07	0.25
NORM77_01149	murT	Lipid II isoglutaminyl synthase (glutamine-hydrolyzing) subunit MurT	277.64	0.06	0.25
NORM77_01848	gsiC	Glutathione transport system permease protein GsiC	93.17	-0.11	0.25
NORM77_01028			38.53	-0.18	0.25
NORM77_00735			4.42	-0.19	0.25
NORM77_00272			3.91	0.34	0.24
NORM77_00326		IS3 family transposase ISStin7	96.79	0.32	0.24
NORM77_00332			31.15	0.21	0.24
NORM77_00340	folP	Dihydropteroate synthase	219.54	0.17	0.24
NORM77_01030			226.66	0.17	0.24
NORM77_00301	arsA	Arsenical pump-driving ATPase	62.68	0.14	0.24
NORM77_00939	atpH	ATP synthase subunit delta	1574.19	0.11	0.24
NORM77_00336	hom	Homoserine dehydrogenase	100.63	0.08	0.24
NORM77_00665			101.02	0.08	0.24
NORM77_00979	argR	Arginine regulator	116.17	0.08	0.24
NORM77_01908	htrA	Serine protease Do-like HtrA	509.47	0.07	0.24
NORM77_01218	pepO	Neutral endopeptidase	304.54	0.06	0.24
NORM77_00462	birA	Bifunctional ligase/repressor BirA	141.96	0.05	0.24
NORM77_01877			797.25	0.05	0.24
NORM77_01936	yecS		9.83	-0.1	0.24
NORM77_00751			114.68	-0.14	0.24
NORM77_02065	metC	Cystathionine beta-lyase MetC	4.71	0.51	0.23
NORM77_01612	tgt	Queuine tRNA-ribosyltransferase	196.96	0.34	0.23
NORM77_00227	yumC	Ferredoxin--NADP reductase 2	111.8	0.29	0.23
NORM77_01523			71.56	0.24	0.23
NORM77_01740	rsfS	Ribosomal silencing factor RsfS	380.1	0.2	0.23
NORM77_00172	brpA	Biofilm regulatory protein A	452.77	0.19	0.23
NORM77_01739	rutB		499.89	0.19	0.23
NORM77_00981			81	0.18	0.23
NORM77_01567	malX	Maltose/maltodextrin-binding protein	306.13	0.17	0.23
NORM77_00341	folB	Dihydroneopterin aldolase	250.64	0.12	0.23
NORM77_00673			58.31	0.07	0.23
NORM77_01332	proA	Gamma-glutamyl phosphate reductase	196.12	0.05	0.23
NORM77_01553	uvrB	UvrABC system protein B	229.08	0.05	0.23
NORM77_01009			230.69	0.04	0.23
NORM77_01414	deoC	Deoxyribose-phosphate aldolase	685.04	-0.01	0.23
NORM77_01037			318.04	-0.05	0.23
NORM77_00702	malR	HTH-type transcriptional regulator MalR	254.88	-0.2	0.23
NORM77_00273			5.07	-0.28	0.23
NORM77_01498	yefM	Antitoxin YefM	63.38	-0.47	0.23
NORM77_01548			12.22	-0.52	0.23
NORM77_01006	aroA	Protein AroA(G)	303.84	0.2	0.22
NORM77_01060			994.75	0.18	0.22
NORM77_00789	yusV	putative siderophore transport system ATP-binding protein YusV	253.66	0.14	0.22
NORM77_00991			12.56	0.05	0.22
NORM77_01101			171.16	0.03	0.22
NORM77_01175		putative response regulatory protein	32.67	0.03	0.22
NORM77_01311	yxlF	putative ABC transporter ATP-binding protein YxlF	23.74	-0.04	0.22
NORM77_00783	pflA	Pyruvate formate-lyase 1-activating enzyme	142.94	-0.05	0.22
NORM77_01418			1011.48	-0.06	0.22
NORM77_01413	pdp	Pyrimidine-nucleoside phosphorylase	303.87	-0.07	0.22
NORM77_01443	agaC	N-acetylgalactosamine permease IIC component 1	6.66	-0.17	0.22
NORM77_00852	mntR	HTH-type transcriptional regulator MntR	201.77	-0.29	0.22
NORM77_01869			122.29	0.22	0.21
NORM77_00565	yqgQ	putative protein YqgQ	84.23	0.21	0.21
NORM77_00771	ykuL	CBS domain-containing protein YkuL	216.56	0.19	0.21
NORM77_00171	mshD	Mycothiol acetyltransferase	463.65	0.16	0.21
NORM77_01738			469.49	0.16	0.21
NORM77_00143	lytG	Exo-glucosaminidase LytG	300.32	0.14	0.21
NORM77_00528			154.96	0.11	0.21
NORM77_01241	tag	DNA-3-methyladenine glycosylase 1	143.83	0.09	0.21
NORM77_01499	yoeB	Toxin YoeB	48.4	-0.44	0.21
NORM77_00144	hrcA	Heat-inducible transcription repressor HrcA	778.74	1.11	0.2
NORM77_00545	clpE	ATP-dependent Clp protease ATP-binding subunit ClpE	569.12	0.39	0.2
NORM77_01100	pyrK	Dihydroorotate dehydrogenase B (NAD(+)), electron transfer subunit	130.76	0.3	0.2
NORM77_00911			193.28	0.18	0.2
NORM77_00534	xseA	Exodeoxyribonuclease 7 large subunit	97.48	0.14	0.2
NORM77_01461	ftsX	Cell division protein FtsX	528.89	0.14	0.2
NORM77_00941	atpB	ATP synthase subunit a	1999.71	0.1	0.2
NORM77_00558	murG	UDP-N-acetylglucosamine--N-acetylmuramyl- (pentapeptide) pyrophosphoryl-undecaprenol N-acetylglucosamine transferase	229.13	0.08	0.2
NORM77_00028	pgk	Phosphoglycerate kinase	1923.84	0.03	0.2
NORM77_01768	gtaB	UTP--glucose-1-phosphate uridylyltransferase	652.87	-0.01	0.2
NORM77_00473	nrdH	Glutaredoxin-like protein NrdH	302.17	-0.05	0.2
NORM77_01729			80.52	-0.07	0.2
NORM77_01484			11.71	0.32	0.19
NORM77_01810			588.04	0.18	0.19
NORM77_00770			266	0.17	0.19
NORM77_00862	pyrH	Uridylate kinase	110.46	0.13	0.19
NORM77_01021			21.75	0.09	0.19
NORM77_01212		putative transporter	1.3	0.09	0.19
NORM77_00794			84.56	0.03	0.19
NORM77_01668	pspA	Phosphoserine phosphatase 1	226.96	-0.01	0.19
NORM77_00018	thiN	Thiamine pyrophosphokinase	251.43	-0.05	0.19
NORM77_01315			56.22	-0.24	0.19
NORM77_00114	isdF	putative heme-iron transport system permease protein IsdF	34.57	-0.26	0.19
NORM77_00308	cadC	Cadmium resistance transcriptional regulatory protein CadC	4.45	0.39	0.18
NORM77_01737	nadD	Nicotinate-nucleotide adenylyltransferase	568.86	0.14	0.18
NORM77_00892	ltaS1	Lipoteichoic acid synthase 1	396.22	0.11	0.18
NORM77_00022	smc	Chromosome partition protein Smc	709.22	0.1	0.18
NORM77_01907	spo0C	Chromosome-partitioning protein Spo0J	234.42	0.1	0.18
NORM77_00988	iolG	Inositol 2-dehydrogenase/D-chiro-inositol 3-dehydrogenase	91.01	0.08	0.18
NORM77_00710		Putative trans-acting regulator	243.12	0.04	0.18
NORM77_01302			4.51	0.03	0.18
NORM77_00856			229.58	-0.03	0.18
NORM77_01993	tpiA	Triosephosphate isomerase	1807.67	-0.04	0.18
NORM77_01270			28.12	-0.07	0.18
NORM77_01845	nikE	Nickel import system ATP-binding protein NikE	127.47	-0.08	0.18
NORM77_01847	dppC	Dipeptide transport system permease protein DppC	118.2	-0.09	0.18
NORM77_01901	pth	Peptidyl-tRNA hydrolase	52.1	0.35	0.17
NORM77_00932			179.54	0.27	0.17
NORM77_00422		Putative multidrug export ATP-binding/permease protein	2.32	0.26	0.17
NORM77_01001			157.89	0.26	0.17
NORM77_00912			218	0.25	0.17
NORM77_00877	lagD	Lactococcin-G-processing and transport ATP-binding protein LagD	10.04	0.2	0.17
NORM77_00897			533.69	0.14	0.17
NORM77_01603	pgi	Glucose-6-phosphate isomerase	1117.7	0.05	0.17
NORM77_01437			137.07	0.03	0.17
NORM77_01459	prfB	Peptide chain release factor 2	508.94	0	0.17
NORM77_01147	lplJ	Lipoate-protein ligase LplJ	231.71	-0.03	0.17
NORM77_01244	mutL	DNA mismatch repair protein MutL	132.37	-0.03	0.17
NORM77_01094			150.76	-0.05	0.17
NORM77_01323	lafA	Bacteriocin lactacin-F subunit LafA	8.92	-0.06	0.17
NORM77_01710			114.95	-0.09	0.17
NORM77_01088			198.19	-0.19	0.17
NORM77_01621	ulaG	putative L-ascorbate-6-phosphate lactonase UlaG	20.82	-0.25	0.17
NORM77_01430	fhs1	Formate--tetrahydrofolate ligase 1	574.6	-0.26	0.17
NORM77_01850		IS3 family transposase ISSdy1	35.82	0.49	0.16
NORM77_00307	cadA	putative cadmium-transporting ATPase	10.14	0.44	0.16
NORM77_01692			44.8	0.24	0.16
NORM77_00806	yabA	Initiation-control protein YabA	241.01	0.2	0.16
NORM77_00914	rmlD	dTDP-4-dehydrorhamnose reductase	249.61	0.2	0.16
NORM77_00807	rsmI	Ribosomal RNA small subunit methyltransferase I	290.63	0.17	0.16
NORM77_01537	zntB	Zinc transport protein ZntB	122.78	0.12	0.16
NORM77_01899			73.83	0.09	0.16
NORM77_01874			54.5	0.07	0.16
NORM77_01815	mltF	Membrane-bound lytic murein transglycosylase F	288.67	0.06	0.16
NORM77_01349			26.64	0.01	0.16
NORM77_01769	gpsA	Glycerol-3-phosphate dehydrogenase [NAD(P)+]	565.78	0.01	0.16
NORM77_00339	folE	GTP cyclohydrolase 1	241.5	0	0.16
NORM77_00095	corA	Magnesium transport protein CorA	383.92	-0.04	0.16
NORM77_00245			122.63	-0.08	0.16
NORM77_01747	yeeN	putative transcriptional regulatory protein YeeN	440.67	-0.09	0.16
NORM77_00442	aroK	Shikimate kinase	51.45	-0.16	0.16
NORM77_00002	nanE	Putative N-acetylmannosamine-6-phosphate 2-epimerase	2.6	0.39	0.15
NORM77_01736	yhbY	RNA-binding protein YhbY	610.51	0.21	0.15
NORM77_00937	atpG	ATP synthase gamma chain	1836.93	0.13	0.15
NORM77_01127			15.35	0.12	0.15
NORM77_00246	copR	Transcriptional activator protein CopR	186.71	0.07	0.15
NORM77_00609	mtgA	Biosynthetic peptidoglycan transglycosylase	407.67	0.04	0.15
NORM77_00788	fhuD	Iron(3+)-hydroxamate-binding protein FhuD	281.44	0.04	0.15
NORM77_00983		putative response regulatory protein	67.2	0.04	0.15
NORM77_00810	serC	Phosphoserine aminotransferase	165.2	0.03	0.15
NORM77_00796			192.28	0	0.15
NORM77_00681	btuD	Vitamin B12 import ATP-binding protein BtuD	31.57	-0.01	0.15
NORM77_01898			208.52	-0.05	0.15
NORM77_01958			330.61	-0.06	0.15
NORM77_00116	btuD	Vitamin B12 import ATP-binding protein BtuD	53.57	-0.27	0.15
NORM77_00591			43.33	-0.41	0.15
NORM77_00564	glcK	Glucokinase	246.11	0.17	0.14
NORM77_01972	rplP	50S ribosomal protein L16	3784.19	0.15	0.14
NORM77_01682		Protein SprT-like protein	280.01	0.14	0.14
NORM77_00532		Farnesyl diphosphate synthase	148.75	0.13	0.14
NORM77_01358	atoD	Acetate CoA-transferase subunit alpha	89.54	0.09	0.14
NORM77_01125	xerC	Tyrosine recombinase XerC	120.56	0.06	0.14
NORM77_01314			76.12	0.05	0.14
NORM77_01250			182.48	0	0.14
NORM77_00679	moaA	GTP 3',8-cyclase	26.68	-0.27	0.14
NORM77_01539			147.39	0.22	0.13
NORM77_00899	pepT	Peptidase T	397.94	0.19	0.13
NORM77_00773	scpA	Segregation and condensation protein A	252.54	0.15	0.13
NORM77_01852	tkt	Transketolase	663.51	0.12	0.13
NORM77_01464	aspB	Asparagine--oxo-acid transaminase	387.71	0.05	0.13
NORM77_00483	prsA	Foldase protein PrsA	707.46	0.02	0.13
NORM77_01620		Putative lipid kinase	277.75	-0.02	0.13
NORM77_01477	fba	Fructose-bisphosphate aldolase	10.06	-0.08	0.13
NORM77_01550			11.04	-0.16	0.13
NORM77_00297		IS6 family transposase IS1216E	7.43	-0.21	0.13
NORM77_01837	rcsC	Sensor histidine kinase RcsC	93.74	0.37	0.12
NORM77_01375	yigZ		51.8	0.29	0.12
NORM77_00458	yagG	Putative glycoside/cation symporter YagG	5.63	0.25	0.12
NORM77_00496			52.42	0.25	0.12
NORM77_01751	dapE	Succinyl-diaminopimelate desuccinylase	59.94	0.21	0.12
NORM77_01109			6.41	0.17	0.12
NORM77_01900	mfd	Transcription-repair-coupling factor	72.97	0.14	0.12
NORM77_00935	atpC	ATP synthase epsilon chain	2031.51	0.12	0.12
NORM77_00948	dagK	Diacylglycerol kinase	231.52	0.11	0.12
NORM77_00502	yfiC	tRNA1(Val) (adenine(37)-N6)-methyltransferase	90.93	0.09	0.12
NORM77_00867			807.72	0.09	0.12
NORM77_01215			9.53	0.08	0.12
NORM77_00069			341.91	0.06	0.12
NORM77_01407	pepN	Aminopeptidase N	714.91	0.04	0.12
NORM77_01764			10.07	0.03	0.12
NORM77_00749		Fatty acid-binding protein	516.76	0.02	0.12
NORM77_01609			294.98	0	0.12
NORM77_01797	ecfT	Energy-coupling factor transporter transmembraneprotein EcfT	17.6	-0.01	0.12
NORM77_00784	ppaC	putative manganese-dependent inorganic pyrophosphatase	615.32	-0.05	0.12
NORM77_00337	thrB	Homoserine kinase	150.82	-0.06	0.12
NORM77_01419			1173.92	-0.12	0.12
NORM77_00595	bcrR	HTH-type transcriptional activator BcrR	64.92	-0.24	0.12
NORM77_00607	znuB	High-affinity zinc uptake system membrane protein ZnuB	454.39	-0.25	0.12
NORM77_00653	chbA	PTS system N,N'-diacetylchitobiose-specific EIIAcomponent	4.73	-0.51	0.12
NORM77_00612			189.65	-0.52	0.12
NORM77_00058			2.06	-0.73	0.12
NORM77_01770			143.43	-1.08	0.12
NORM77_00933	murA1	UDP-N-acetylglucosamine 1-carboxyvinyltransferase 1	280.61	0.32	0.11
NORM77_01059	dagK	Diacylglycerol kinase	1109.27	0.21	0.11
NORM77_01800	btuD	Vitamin B12 import ATP-binding protein BtuD	26.57	0.21	0.11
NORM77_00928			57.04	0.12	0.11
NORM77_01434	femX	Lipid II:glycine glycyltransferase	467.64	0.12	0.11
NORM77_00124	cof	HMP-PP phosphatase	244.63	0.11	0.11
NORM77_00870			380.16	0.09	0.11
NORM77_00100			1139.31	0.05	0.11
NORM77_01363	rpoZ	DNA-directed RNA polymerase subunit omega	521.29	0.02	0.11
NORM77_00526	lipC		457.16	0	0.11
NORM77_01294		Alpha-monoglucosyldiacylglycerol synthase	459.53	0	0.11
NORM77_01959	skfE	SkfA peptide export ATP-binding protein SkfE	413.47	-0.06	0.11
NORM77_00809	cutC	Copper homeostasis protein CutC	86.45	-0.09	0.11
NORM77_00520	pyrDA	putative dihydroorotate dehydrogenase A (fumarate)	242.66	-0.15	0.11
NORM77_00001	rpmH	50S ribosomal protein L34	266.84	-0.2	0.11
NORM77_01811			990.96	0.16	0.1
NORM77_00553	sepF	Cell division protein SepF	1341.86	0.11	0.1
NORM77_00964	ezrA	Septation ring formation regulator EzrA	546.16	0.1	0.1
NORM77_00178	trmB	tRNA (guanine-N(7)-)-methyltransferase	549.25	0.08	0.1
NORM77_00449	nag3	Beta-N-acetylglucosaminidase/beta-glucosidase	16.52	0.08	0.1
NORM77_00233			68.65	0.06	0.1
NORM77_01569	thrC	Threonine synthase	139.47	0.06	0.1
NORM77_01086	norW	Nitric oxide reductase FlRd-NAD(+) reductase	87.33	0.04	0.1
NORM77_00176			267.37	0.03	0.1
NORM77_01683	yhgF	Protein YhgF	258.68	0.03	0.1
NORM77_01703	ybiT	putative ABC transporter ATP-binding protein YbiT	750.28	0.02	0.1
NORM77_01956	pfkA	ATP-dependent 6-phosphofructokinase	2545.96	0.02	0.1
NORM77_00338	fpgS	Folylpolyglutamate synthase	239.53	0	0.1
NORM77_01711			142.8	-0.02	0.1
NORM77_01288	dhaS	HTH-type dhaKLM operon transcriptional activatorDhaS	31.99	-0.09	0.1
NORM77_00367	pta	Phosphate acetyltransferase	766.02	-0.14	0.1
NORM77_01179		Putative acetyltransferase	88.89	-0.14	0.1
NORM77_00858			192.76	-0.28	0.1
NORM77_00204	lacC	Tagatose-6-phosphate kinase	4.38	-0.3	0.1
NORM77_01454		IS3 family transposase ISSag5	30.27	-0.3	0.1
NORM77_01935			35.47	-0.43	0.1
NORM77_02074		IS3 family transposase ISSag4	129.66	0.46	0.09
NORM77_01836	regX3	Sensory transduction protein regX3	98.47	0.35	0.09
NORM77_01221	treR	HTH-type transcriptional regulator TreR	56.15	0.18	0.09
NORM77_00808			322.27	0.16	0.09
NORM77_00769		dITP/XTP pyrophosphatase	306.57	0.11	0.09
NORM77_01359	thlA	Acetyl-CoA acetyltransferase	68.02	0.1	0.09
NORM77_01237			361.5	0.08	0.09
NORM77_00099	efp	Elongation factor P	999.56	0.05	0.09
NORM77_01973	rpmC	50S ribosomal protein L29	4057.47	0.05	0.09
NORM77_00728	mhqR	HTH-type transcriptional regulator MhqR	333.21	0.02	0.09
NORM77_00527		DegV domain-containing protein/M5005_Spy1226	407.95	0.01	0.09
NORM77_00727	polC	DNA polymerase III PolC-type	288.52	0	0.09
NORM77_00652	sorC	Sorbitol operon regulator	175.43	-0.01	0.09
NORM77_01934			29.77	-0.12	0.09
NORM77_00352	clcA	H(+)/Cl(-) exchange transporter ClcA	166.04	-0.15	0.09
NORM77_01085			47.94	-0.22	0.09
NORM77_01559	malX	Maltose/maltodextrin-binding protein	4.61	0.39	0.08
NORM77_00328			49.78	0.32	0.08
NORM77_02015	rnc	Ribonuclease 3	117.52	0.21	0.08
NORM77_01164	msrB	Peptide methionine sulfoxide reductase MsrB	121.54	0.18	0.08
NORM77_00554	yggS	Pyridoxal phosphate homeostasis protein	1247.2	0.15	0.08
NORM77_00168	yitU	5-amino-6-(5-phospho-D-ribitylamino)uracil phosphatase YitU	125.81	0.13	0.08
NORM77_00177			578.81	0.13	0.08
NORM77_00792	upp	Uracil phosphoribosyltransferase	1390.39	0.13	0.08
NORM77_00063			99.88	0.08	0.08
NORM77_00538	phrA	Deoxyribodipyrimidine photo-lyase	115.26	0.08	0.08
NORM77_00759			251.61	0.07	0.08
NORM77_00936	atpD	ATP synthase subunit beta	2291.91	0.07	0.08
NORM77_00982			78.09	0.06	0.08
NORM77_01465	asnS	Asparagine--tRNA ligase	561.07	0.06	0.08
NORM77_00938	atpA	ATP synthase subunit alpha	1980.32	0.05	0.08
NORM77_01435		Putative phosphatase	453.81	0.05	0.08
NORM77_01708	recF	DNA replication and repair protein RecF	162.96	0	0.08
NORM77_01152	glmM	Phosphoglucosamine mutase	879.66	-0.05	0.08
NORM77_00791	murJ	Lipid II flippase MurJ	250.92	-0.06	0.08
NORM77_01897			253.15	-0.07	0.08
NORM77_00839	brnQ	Branched-chain amino acid transport system 2 carrier protein	543.83	-0.16	0.08
NORM77_01859			740.03	-0.36	0.08
NORM77_01119			14.12	-0.47	0.08
NORM77_01024			26.3	0.25	0.07
NORM77_01485			10.02	0.25	0.07
NORM77_01357	atoA	Acetate CoA-transferase subunit beta	70.63	0.22	0.07
NORM77_01174			29.16	0.16	0.07
NORM77_01909	rlmH	Ribosomal RNA large subunit methyltransferase H	60.25	0.15	0.07
NORM77_00767			841.38	0.1	0.07
NORM77_01013	lacZ	Beta-galactosidase	82.05	0.09	0.07
NORM77_01360	cynR	HTH-type transcriptional regulator CynR	33.12	0.09	0.07
NORM77_00552			1069.83	0.08	0.07
NORM77_01439			75.6	0.08	0.07
NORM77_00550	divIVA	Cell division protein DivIVA	1498.27	0.07	0.07
NORM77_01079			183.91	0.04	0.07
NORM77_01868		DegV domain-containing protein	1347.79	0.03	0.07
NORM77_01998	tuf	Elongation factor Tu	16279.9	0	0.07
NORM77_01712			413.07	-0.03	0.07
NORM77_00453	uxaC	Uronate isomerase	59.93	-0.1	0.07
NORM77_01882			145.15	-0.15	0.07
NORM77_02052	add	Adenosine deaminase	182	-0.15	0.07
NORM77_00325	cadA	Cadmium-transporting ATPase	102.08	0.47	0.06
NORM77_01397	spxA	Regulatory protein Spx	408.88	0.17	0.06
NORM77_00452	uxuA	Mannonate dehydratase	73.64	0.09	0.06
NORM77_00804			166.56	0.09	0.06
NORM77_00666			77.79	0.07	0.06
NORM77_01099	lexA	LexA repressor	83.38	0.05	0.06
NORM77_01381	pcrA	ATP-dependent DNA helicase PcrA	257.26	0.01	0.06
NORM77_00764		Putative TrmH family tRNA/rRNA methyltransferase	156.41	-0.01	0.06
NORM77_01955	pyk	Pyruvate kinase	2943.65	-0.03	0.06
NORM77_00624			92.25	-0.04	0.06
NORM77_00094			451.93	-0.05	0.06
NORM77_00033	oppB	Oligopeptide transport system permease protein OppB	98.36	-0.07	0.06
NORM77_00487			63.6	-0.25	0.06
NORM77_00544			271.48	-0.28	0.06
NORM77_01776	mtcA1	Beta-carbonic anhydrase 1	285.83	-0.32	0.06
NORM77_00334	dacA	D-alanyl-D-alanine carboxypeptidase DacA	119.57	0.1	0.05
NORM77_01824			218.04	0.1	0.05
NORM77_00077		Acetyltransferase	140.71	0.04	0.05
NORM77_00283			6.88	0.03	0.05
NORM77_00443	aroA	3-phosphoshikimate 1-carboxyvinyltransferase	34.08	0.01	0.05
NORM77_00138	gatB	Aspartyl/glutamyl-tRNA(Asn/Gln) amidotransferasesubunit B	800.93	-0.01	0.05
NORM77_00467	udk	Uridine kinase	277.45	-0.01	0.05
NORM77_00101	nusB	Transcription antitermination protein NusB	1116.71	-0.03	0.05
NORM77_00468	yfmL	putative ATP-dependent RNA helicase YfmL	270.03	-0.03	0.05
NORM77_01252			243.4	-0.03	0.05
NORM77_01734	gph	Phosphoglycolate phosphatase	536.96	-0.04	0.05
NORM77_00817	sdpI	Immunity protein SdpI	85.32	-0.06	0.05
NORM77_01436			151.77	-0.06	0.05
NORM77_00049	xerC	Tyrosine recombinase XerC	293.56	-0.07	0.05
NORM77_00696		putative AAA domain-containing protein	194.59	-0.13	0.05
NORM77_02044	rpmE2	50S ribosomal protein L31 type B	2388.08	-0.15	0.05
NORM77_00622			48.56	-0.23	0.05
NORM77_01531	fetA	putative iron export ATP-binding protein FetA	179.39	-0.67	0.05
NORM77_01102	ffh	Signal recognition particle protein	271.99	0.21	0.04
NORM77_00225	rimM	Ribosome maturation factor RimM	151.12	0.15	0.04
NORM77_00900			317.73	0.14	0.04
NORM77_00805			175.06	0.13	0.04
NORM77_01607			139.26	0.13	0.04
NORM77_00463	ruvB / dnaX	Holliday junction ATP-dependent DNA helicase RuvB	274.52	0.09	0.04
NORM77_00551			1397.77	0.08	0.04
NORM77_00869	ybeZ	PhoH-like protein	290.1	0.08	0.04
NORM77_00140			83.01	0.07	0.04
NORM77_01524	xerC	Tyrosine recombinase XerC	96.34	0.07	0.04
NORM77_01630	malR	HTH-type transcriptional regulator MalR	230.4	0.07	0.04
NORM77_00164			159.06	0.04	0.04
NORM77_01974	rpsQ	30S ribosomal protein S17	4825.18	0.03	0.04
NORM77_01000			268.85	0.02	0.04
NORM77_01460	ftsE	Cell division ATP-binding protein FtsE	565.39	0.02	0.04
NORM77_00757			564.24	-0.01	0.04
NORM77_01653	thiO	Glycine oxidase	130.99	-0.01	0.04
NORM77_01805			14.47	-0.03	0.04
NORM77_00603	hepT	Heptaprenyl diphosphate synthase component 2	108.21	-0.08	0.04
NORM77_01313	mutM	Formamidopyrimidine-DNA glycosylase	151.06	-0.09	0.04
NORM77_01960			437.22	-0.15	0.04
NORM77_00418			5.78	-0.22	0.04
NORM77_00275			6.85	-0.54	0.04
NORM77_00294			1.51	-0.54	0.04
NORM77_00829			0.48	-0.54	0.04
NORM77_00403			0.46	-0.63	0.04
NORM77_00203	lacB	Galactose-6-phosphate isomerase subunit LacB	6.1	-1.07	0.04
NORM77_02022	rbsK	Ribokinase	11.93	0.79	0.03
NORM77_01688	pstC	Phosphate transport system permease protein PstC	10.51	0.23	0.03
NORM77_01669	gph	Phosphoglycolate phosphatase	260.35	0.14	0.03
NORM77_01957	dnaE2	Error-prone DNA polymerase	150.26	0.1	0.03
NORM77_01940	parE	DNA topoisomerase 4 subunit B	262.68	0.08	0.03
NORM77_00563	yibN	putative protein YibN	337.45	0.02	0.03
NORM77_01063	rbgA	Ribosome biogenesis GTPase A	239.67	0.02	0.03
NORM77_01820		putative ABC transporter ATP-binding protein	180.06	0.02	0.03
NORM77_01243	mdrP	Na(+), Li(+), K(+)/H(+) antiporter	176.97	-0.02	0.03
NORM77_00525			419.54	-0.03	0.03
NORM77_00664	proX	Prolyl-tRNA editing protein ProX	213.04	-0.04	0.03
NORM77_00765			479.82	-0.04	0.03
NORM77_01849			227.8	-0.04	0.03
NORM77_00211			29.05	-0.05	0.03
NORM77_00763	acyP	Acylphosphatase	147.18	-0.08	0.03
NORM77_00474	nrdE2	Ribonucleoside-diphosphate reductase subunit alpha 2	514.99	-0.09	0.03
NORM77_01713	pgsA	CDP-diacylglycerol--glycerol-3-phosphate 3-phosphatidyltransferase	401	-0.12	0.03
NORM77_01082	yxdM	ABC transporter permease protein YxdM	15.24	-0.14	0.03
NORM77_01925	ykuT	putative MscS family protein YkuT	207.69	-0.15	0.03
NORM77_00045			228	-0.18	0.03
NORM77_01432			167.13	-0.23	0.03
NORM77_00776		Putative membrane protein insertion efficiency factor	272.15	0.27	0.02
NORM77_01259			75.1	0.22	0.02
NORM77_01220			472.8	0.19	0.02
NORM77_00999			267.93	0.08	0.02
NORM77_01225	yaaA	Peroxide stress resistance protein YaaA	224.43	0.07	0.02
NORM77_00947	amyX	Pullulanase	275.03	0.02	0.02
NORM77_01176			47.45	-0.01	0.02
NORM77_00137	gatA	Glutamyl-tRNA(Gln) amidotransferase subunit A	564.48	-0.02	0.02
NORM77_01248	argS	Arginine--tRNA ligase	601.07	-0.02	0.02
NORM77_00898			553.85	-0.03	0.02
NORM77_01064	rnhB	Ribonuclease HII	239.63	-0.04	0.02
NORM77_00082	spsB	Signal peptidase IB	404.56	-0.05	0.02
NORM77_00175	ecsA	ABC-type transporter ATP-binding protein EcsA	231.01	-0.07	0.02
NORM77_00698	menF	Isochorismate synthase MenF	190.1	-0.07	0.02
NORM77_01779			65.31	-0.15	0.02
NORM77_00460	metK	S-adenosylmethionine synthase	443.62	0.2	0.01
NORM77_00263	engB	putative GTP-binding protein EngB	559.29	0.16	0.01
NORM77_00226	trmD	tRNA (guanine-N(1)-)-methyltransferase	138.25	0.14	0.01
NORM77_00849	act	Methanol dehydrogenase activator	325.77	0.11	0.01
NORM77_00555	ftsZ	Cell division protein FtsZ	1321.77	0.09	0.01
NORM77_00125		Putative universal stress protein	391.03	0.07	0.01
NORM77_00865	msrA	Peptide methionine sulfoxide reductase MsrA	150.7	0.04	0.01
NORM77_01265			13.34	0.03	0.01
NORM77_01519			11.67	-0.01	0.01
NORM77_01652	zupT	Zinc transporter ZupT	138.44	-0.09	0.01
NORM77_00016	rsgA	Small ribosomal subunit biogenesis GTPase RsgA	274.48	-0.1	0.01
NORM77_00623	MroQ	Membrane-embedded CAAX protease MroQ	68.08	-0.13	0.01
NORM77_00842			363.68	-0.15	0.01
NORM77_00050			59.71	-0.19	0.01
NORM77_00296			0	1000000	0
NORM77_00407			0	1000000	0
NORM77_00831	entS	Enterobactin exporter EntS	0	1000000	0
NORM77_00832			0	1000000	0
NORM77_01219	treA	Trehalose-6-phosphate hydrolase	196.37	0.37	0
NORM77_01053			30.54	0.2	0
NORM77_01838			129.26	0.16	0
NORM77_00539			143.75	0.13	0
NORM77_01728			250.06	0.09	0
NORM77_00375	apbE	FAD:protein FMN transferase	86.67	0	0
NORM77_00512	murF	UDP-N-acetylmuramoyl-tripeptide--D-alanyl-D- alanine ligase	302.2	0	0
NORM77_00830			0	0	0
NORM77_00743	mrnC	Mini-ribonuclease 3	376.53	-0.07	0
NORM77_01182	gabD1	Succinate-semialdehyde dehydrogenase [NADP(+)] 1	220.35	-0.07	0
NORM77_01020	bglK	Beta-glucoside kinase	16.87	-0.1	0
NORM77_00592		IS3 family transposase ISStin5	13.38	-0.14	0
NORM77_00880			37.64	-0.34	0
NORM77_01601			7.05	-0.36	0
NORM77_01126		IS3 family transposase ISSdy1	201.33	-0.55	0
NORM77_01561			2.19	0.54	-0.01
NORM77_01835	yknZ	putative ABC transporter permease YknZ	82.57	0.43	-0.01
NORM77_01334	ftsL	Cell division protein FtsL	299.25	0.19	-0.01
NORM77_00873	era	GTPase Era	548.31	0.1	-0.01
NORM77_01333	rsmH	Ribosomal RNA small subunit methyltransferase H	439.16	0.1	-0.01
NORM77_01892	ftsH	ATP-dependent zinc metalloprotease FtsH	664.35	0.07	-0.01
NORM77_01563			10.51	0.05	-0.01
NORM77_00997			131.35	-0.01	-0.01
NORM77_01347	ponA	Penicillin-binding protein 1A	599.23	-0.01	-0.01
NORM77_01303		putative glycosyltransferase	230.56	-0.02	-0.01
NORM77_01744			14.41	-0.04	-0.01
NORM77_00167	manX	PTS system mannose-specific EIIAB component	2800.01	-0.14	-0.01
NORM77_01562	malG	Maltose/maltodextrin transport system permease protein MalG	6.25	-0.16	-0.01
NORM77_00927			75.03	-0.17	-0.01
NORM77_01091			153.37	-0.17	-0.01
NORM77_01812	qmcA	Protein QmcA	233.97	-0.2	-0.01
NORM77_01023	gmuD	6-phospho-beta-glucosidase GmuD	36.93	0.16	-0.02
NORM77_01297	ccpA	Catabolite control protein A	433.01	0.15	-0.02
NORM77_00733	rpsO	30S ribosomal protein S15	3622.03	0.13	-0.02
NORM77_01356	fabG2	putative oxidoreductase	70	0.13	-0.02
NORM77_00850			298.85	0.12	-0.02
NORM77_01128	aphA	Class B acid phosphatase	42.02	0.12	-0.02
NORM77_01961			160.12	0.09	-0.02
NORM77_01795	mepA	Multidrug export protein MepA	34.58	0.08	-0.02
NORM77_01433	femB	Aminoacyltransferase FemB	551.34	0.07	-0.02
NORM77_01726	rplI	50S ribosomal protein L9	503.61	0.07	-0.02
NORM77_01823	iscU	Iron-sulfur cluster assembly scaffold protein IscU	234.6	0.06	-0.02
NORM77_01162	ndk	Nucleoside diphosphate kinase	135.63	0	-0.02
NORM77_01266	xerC	Tyrosine recombinase XerC	142.36	0	-0.02
NORM77_01875			56.06	-0.01	-0.02
NORM77_01821			235.5	-0.03	-0.02
NORM77_00454	kdgA	KHG/KDPG aldolase	48.79	-0.07	-0.02
NORM77_01604	resA	Thiol-disulfide oxidoreductase ResA	54.47	-0.16	-0.02
NORM77_01902	ychF	Ribosome-binding ATPase YchF	252.66	0.13	-0.03
NORM77_00021	purR	Pur operon repressor	470.43	0.08	-0.03
NORM77_01721	mnmA	tRNA-specific 2-thiouridylase MnmA	753.7	0.07	-0.03
NORM77_00464	msrC	Free methionine-R-sulfoxide reductase	219.94	0.05	-0.03
NORM77_00896	cmk	Cytidylate kinase	498.95	0.04	-0.03
NORM77_00087	rclA	putative pyridine nucleotide-disulfide oxidoreductase RclA	315.18	0.03	-0.03
NORM77_00848	glmU	Bifunctional protein GlmU	296.83	0.02	-0.03
NORM77_00083	rnhC	Ribonuclease HIII	384.51	0	-0.03
NORM77_01666			300.19	-0.02	-0.03
NORM77_01822	sufS	Cysteine desulfurase SufS	227.56	-0.02	-0.03
NORM77_01976	rplX	50S ribosomal protein L24	6450.39	-0.03	-0.03
NORM77_01608	tadA	tRNA-specific adenosine deaminase	253.54	-0.04	-0.03
NORM77_01029	bar	Phosphinothricin N-acetyltransferase	41.66	-0.06	-0.03
NORM77_00472	ptsH	Phosphocarrier protein HPr	3718.12	-0.07	-0.03
NORM77_01151	cdaR	CdaA regulatory protein CdaR	251.73	-0.07	-0.03
NORM77_00786	yfhA	putative siderophore transport system permease protein YfhA	136.92	-0.08	-0.03
NORM77_00996	valS	Valine--tRNA ligase	298.07	-0.08	-0.03
NORM77_01421	panT	Pantothenic acid transporter PanT	550.74	-0.09	-0.03
NORM77_01639			154.41	-0.1	-0.03
NORM77_01456		Phosphorylated carbohydrates phosphatase	130.08	-0.11	-0.03
NORM77_01667	yccF	Inner membrane protein YccF	246.29	-0.13	-0.03
NORM77_00523			12.17	0.11	-0.04
NORM77_00949	ligA	DNA ligase	208.34	0.07	-0.04
NORM77_00774	scpB	Segregation and condensation protein B	330.22	0.05	-0.04
NORM77_01098	yhhX	putative oxidoreductase YhhX	87.25	0.05	-0.04
NORM77_01412	rsmC	Ribosomal RNA small subunit methyltransferase C	182.74	0.05	-0.04
NORM77_02009	ftsY	Signal recognition particle receptor FtsY	417.29	0.03	-0.04
NORM77_01971	rpsC	30S ribosomal protein S3	4556.14	-0.01	-0.04
NORM77_01395	truB	tRNA pseudouridine synthase B	165.37	-0.02	-0.04
NORM77_01263			16.21	-0.03	-0.04
NORM77_00998			209.99	-0.06	-0.04
NORM77_00511			462.81	-0.08	-0.04
NORM77_01071			18.02	-0.1	-0.04
NORM77_00730	def	Peptide deformylase	346.42	-0.11	-0.04
NORM77_01038			200.26	-0.11	-0.04
NORM77_01271	hutG	Formimidoylglutamase	13.75	-0.28	-0.04
NORM77_01627	ulaB	Ascorbate-specific PTS system EIIB component	1.95	-3.78	-0.04
NORM77_01560		Cyclomaltodextrinase	3.93	0.26	-0.05
NORM77_00973		Putative dipeptidase	6.56	0.23	-0.05
NORM77_00588			17.86	0.11	-0.05
NORM77_00130	glpE	Thiosulfate sulfurtransferase GlpE	74.59	0.09	-0.05
NORM77_00262	clpX	ATP-dependent Clp protease ATP-binding subunit ClpX	482.91	0.09	-0.05
NORM77_00570			370.06	0.07	-0.05
NORM77_00513	ddl	D-alanine--D-alanine ligase	504	0.06	-0.05
NORM77_00436			6.32	0.05	-0.05
NORM77_01781	gltX	Glutamate--tRNA ligase	688.03	0.05	-0.05
NORM77_00846	iolU	scyllo-inositol 2-dehydrogenase (NADP(+)) IolU	282.89	0.03	-0.05
NORM77_01193	deoB	Phosphopentomutase	648.57	0.02	-0.05
NORM77_01987	infA	Translation initiation factor IF-1	6817.65	0.02	-0.05
NORM77_01727	dnaC	Replicative DNA helicase	439.14	0	-0.05
NORM77_01828			548.54	-0.01	-0.05
NORM77_01264	repB	Replication protein RepB	15.31	-0.05	-0.05
NORM77_02070		ISAs1 family transposase ISSeq10	51.97	-0.09	-0.05
NORM77_01482	manR	Transcriptional regulator ManR	7.22	-0.11	-0.05
NORM77_01932			38.18	-0.2	-0.05
NORM77_01953	glmS	Glutamine--fructose-6-phosphate aminotransferase[isomerizing]	483.25	-0.27	-0.05
NORM77_00280			8.21	-0.33	-0.05
NORM77_00369			348.77	-0.36	-0.05
NORM77_00881		IS3 family transposase ISSpy1	5.35	0.33	-0.06
NORM77_00975	arcB	Ornithine carbamoyltransferase, catabolic	20.5	0.16	-0.06
NORM77_00556	ftsA	Cell division protein FtsA	787.02	0.15	-0.06
NORM77_00745			55.56	0.12	-0.06
NORM77_00470	gapN	NADP-dependent glyceraldehyde-3-phosphate dehydrogenase	841.15	0.09	-0.06
NORM77_00264			168.77	0.04	-0.06
NORM77_00510	prfC	Peptide chain release factor 3	475.92	0.03	-0.06
NORM77_01906	dnaA	Chromosomal replication initiator protein DnaA	247.71	0.02	-0.06
NORM77_00889	aroC	Chorismate synthase	166.09	0.01	-0.06
NORM77_00768	murI	Glutamate racemase	295.43	0	-0.06
NORM77_00872	dgkA	Undecaprenol kinase	542.03	0	-0.06
NORM77_00845			262.81	-0.01	-0.06
NORM77_01400	rsmF	Ribosomal RNA small subunit methyltransferase F	113.56	-0.01	-0.06
NORM77_00742	cysS	Cysteine--tRNA ligase	357.68	-0.03	-0.06
NORM77_01714	ecfA1	Energy-coupling factor transporter ATP-binding protein EcfA1	577.61	-0.04	-0.06
NORM77_00071	rbsR	Ribose operon repressor	98.81	-0.05	-0.06
NORM77_01295	dgs	Processive diacylglycerol alpha-glucosyltransferase	421.36	-0.05	-0.06
NORM77_01253	aspS	Aspartate--tRNA ligase	387.12	-0.07	-0.06
NORM77_00123	ansB	L-asparaginase	143.32	-0.09	-0.06
NORM77_01629	leuS	Leucine--tRNA ligase	729.86	-0.12	-0.06
NORM77_00709		Putative NrdI-like protein	294.8	-0.19	-0.06
NORM77_00660	ypjQ	putative protein YpjQ	153.34	-0.23	-0.06
NORM77_01488			12	-0.25	-0.06
NORM77_01801			16.11	-0.4	-0.06
NORM77_00628	ytpP	Thioredoxin-like protein YtpP	186.4	0.17	-0.07
NORM77_00775	rluB	Ribosomal large subunit pseudouridine synthase B	373.92	0.13	-0.07
NORM77_00260	dhfR	Dihydrofolate reductase	543.55	0.04	-0.07
NORM77_01860			736.97	0.01	-0.07
NORM77_00441	tagU	Polyisoprenyl-teichoic acid--peptidoglycan teichoic acid transferase TagU	206.34	0	-0.07
NORM77_00890	aroD	3-dehydroquinate dehydratase	406.14	0	-0.07
NORM77_00662	mccF	Microcin C7 self-immunity protein MccF	188.98	-0.01	-0.07
NORM77_01463	dinG	3'-5' exonuclease DinG	106.96	-0.01	-0.07
NORM77_01396	ribF	Bifunctional riboflavin kinase/FMN adenylyltransferase	202.66	-0.02	-0.07
NORM77_01722			795.11	-0.02	-0.07
NORM77_00086	mutS2	Endonuclease MutS2	245.63	-0.05	-0.07
NORM77_01254	hisS	Histidine--tRNA ligase	332.92	-0.05	-0.07
NORM77_00121	recG	ATP-dependent DNA helicase RecG	186.65	-0.07	-0.07
NORM77_01983	rpmD	50S ribosomal protein L30	6721.43	-0.08	-0.07
NORM77_01289	dhaQ	DhaKLM operon coactivator DhaQ	58.66	-0.1	-0.07
NORM77_01614	perR	Peroxide-responsive repressor PerR	626.49	-0.11	-0.07
NORM77_00843		3-beta-hydroxycholanate 3-dehydrogenase (NAD(+))2	317.49	-0.14	-0.07
NORM77_01236	spxA	Regulatory protein Spx	1778.32	-0.14	-0.07
NORM77_01999			22.48	-0.18	-0.07
NORM77_01049	nrdD	Anaerobic ribonucleoside-triphosphate reductase	260	-0.49	-0.07
NORM77_01015			49.19	0.18	-0.08
NORM77_00684	pspB	Putative phosphoserine phosphatase 2	18.29	0.11	-0.08
NORM77_00754	dnaI	Primosomal protein DnaI	415.67	0.1	-0.08
NORM77_00965	gyrB	DNA gyrase subunit B	426.59	0.06	-0.08
NORM77_00571	rlmN	putative dual-specificity RNA methyltransferase RlmN	379.29	0.04	-0.08
NORM77_00825	metG	Methionine--tRNA ligase	540.11	0.04	-0.08
NORM77_01335	pbpX	Penicillin-binding protein 2X	463.47	0.02	-0.08
NORM77_01564	purR	HTH-type transcriptional repressor PurR	182.15	0.02	-0.08
NORM77_01194	arsC	Arsenate reductase	755.36	0.01	-0.08
NORM77_00347	potD	Spermidine/putrescine-binding periplasmic protein	383.75	0	-0.08
NORM77_00758	murC	UDP-N-acetylmuramate--L-alanine ligase	626.4	-0.03	-0.08
NORM77_01533			508.26	-0.04	-0.08
NORM77_01866			87.15	-0.05	-0.08
NORM77_01489	lexA	LexA repressor	9.42	-0.07	-0.08
NORM77_01985	secY	Protein translocase subunit SecY	4875.41	-0.08	-0.08
NORM77_01019	yteP	putative multiple-sugar transport system permease YteP	3.4	-0.14	-0.08
NORM77_01184	uvrC	UvrABC system protein C	130.45	-0.15	-0.08
NORM77_00799			5.85	-0.16	-0.08
NORM77_00376	xylH	2-hydroxymuconate tautomerase	65.43	-0.18	-0.08
NORM77_00444			447.93	-0.2	-0.08
NORM77_00166	sorA	PTS system sorbose-specific EIIC component	2874.54	-0.26	-0.08
NORM77_00627			102.76	0.24	-0.09
NORM77_00915			316.93	0.24	-0.09
NORM77_00327			109.24	0.16	-0.09
NORM77_00737	tal	Transaldolase	8.13	0.12	-0.09
NORM77_00210	rluD	Ribosomal large subunit pseudouridine synthase D	256.27	0.07	-0.09
NORM77_00540	feoB	Fe(2+) transporter FeoB	167.05	0.07	-0.09
NORM77_01870	yidA	Sugar phosphatase YidA	284.69	0.05	-0.09
NORM77_00871	ybeY	Endoribonuclease YbeY	586.79	0.04	-0.09
NORM77_00345	potB	Spermidine/putrescine transport system permease protein PotB	358.1	0.03	-0.09
NORM77_01697	bglH	Aryl-phospho-beta-D-glucosidase BglH	91.79	0.02	-0.09
NORM77_01367		Putative protein phosphatase 2C-type	823.54	0	-0.09
NORM77_01089	apbE	FAD:protein FMN transferase	102.66	-0.03	-0.09
NORM77_01873	slo	Streptolysin O	78.93	-0.05	-0.09
NORM77_00321			1.68	-0.06	-0.09
NORM77_01083	graR	Response regulator protein GraR	38.01	-0.09	-0.09
NORM77_01012	aroE	Shikimate dehydrogenase (NADP(+))	143.81	-0.1	-0.09
NORM77_01055	ybiT	putative ABC transporter ATP-binding protein YbiT	178.43	-0.11	-0.09
NORM77_01766	gluP	Rhomboid protease GluP	121.29	-0.31	-0.09
NORM77_01322			10.97	0.2	-0.1
NORM77_01103			203.13	0.15	-0.1
NORM77_01871			189.37	0.13	-0.1
NORM77_00718	glgX	Glycogen debranching enzyme	35.67	0.11	-0.1
NORM77_00344	potA	Spermidine/putrescine import ATP-binding proteinPotA	447.95	0.08	-0.1
NORM77_01949	fliY	L-cystine-binding protein FliY	437.3	0.08	-0.1
NORM77_01643			210.4	0.06	-0.1
NORM77_01348	recU	Holliday junction resolvase RecU	405.73	0.05	-0.1
NORM77_00098	tadA	tRNA-specific adenosine deaminase	150.09	0.01	-0.1
NORM77_01566			161.19	0.01	-0.1
NORM77_00131	cdr	Coenzyme A disulfide reductase	73.42	-0.02	-0.1
NORM77_02053	nylA	6-aminohexanoate-cyclic-dimer hydrolase	111.06	-0.07	-0.1
NORM77_01696		Putative two-component membrane permease complexsubunit SMU_746c	300.7	-0.09	-0.1
NORM77_00844			286.82	-0.1	-0.1
NORM77_01364	priA	Primosomal protein N'	117.66	-0.1	-0.1
NORM77_01979	rpsH	30S ribosomal protein S8	8321.99	-0.1	-0.1
NORM77_01984	rplO	50S ribosomal protein L15	5849.29	-0.1	-0.1
NORM77_00725	proS	Proline--tRNA ligase	776.3	-0.11	-0.1
NORM77_01975	rplN	50S ribosomal protein L14	6820.13	-0.12	-0.1
NORM77_00048		Nucleoid-associated protein	254.97	-0.13	-0.1
NORM77_01773	queH	Epoxyqueuosine reductase QueH	99.74	-0.16	-0.1
NORM77_00371			297.96	-0.21	-0.1
NORM77_00731	yeiL	Regulatory protein YeiL	130.19	-0.33	-0.1
NORM77_00222	rpsP	30S ribosomal protein S16	1133.45	-0.37	-0.1
NORM77_01509			2.42	0.28	-0.11
NORM77_00835			86.87	0.15	-0.11
NORM77_01293	thrS	Threonine--tRNA ligase	698.78	0.11	-0.11
NORM77_01705	trpS2	Tryptophan--tRNA ligase 2	163.02	0.03	-0.11
NORM77_01368	stkP	Serine/threonine-protein kinase StkP	1060.63	0	-0.11
NORM77_01876	nusG	Transcription termination/antitermination protein NusG	588.28	-0.01	-0.11
NORM77_00930	pheS	Phenylalanine--tRNA ligase alpha subunit	330.07	-0.04	-0.11
NORM77_02056			36.74	-0.05	-0.11
NORM77_00787	feuB	Iron-uptake system permease protein FeuB	155.9	-0.1	-0.11
NORM77_01980	rplF	50S ribosomal protein L6	7757.88	-0.1	-0.11
NORM77_00475			441.48	-0.13	-0.11
NORM77_01090	menA	1,4-dihydroxy-2-naphthoate octaprenyltransferase	85.48	-0.13	-0.11
NORM77_01500			16.45	-0.17	-0.11
NORM77_00223			946.51	-0.29	-0.11
NORM77_00976		Acetyltransferase	32.78	-0.3	-0.11
NORM77_01851		IS3 family transposase ISSag4	137.43	-0.59	-0.11
NORM77_01803			1.66	0.2	-0.12
NORM77_01224	catE	Catechol-2,3-dioxygenase	72.69	0.1	-0.12
NORM77_00378	prfA	Peptide chain release factor 1	450.82	0.07	-0.12
NORM77_02010	yidA	Sugar phosphatase YidA	299.16	0.04	-0.12
NORM77_01988	rpmJ	50S ribosomal protein L36	9218.55	0.02	-0.12
NORM77_01650	trmK	tRNA (adenine(22)-N(1))-methyltransferase	97.08	0.01	-0.12
NORM77_00046	dinG	3'-5' exonuclease DinG	60.39	-0.01	-0.12
NORM77_01725	gdpP	Cyclic-di-AMP phosphodiesterase GdpP	385.41	-0.02	-0.12
NORM77_01969	rpsS	30S ribosomal protein S19	7130.15	-0.07	-0.12
NORM77_00863	frr	Ribosome-recycling factor	529.39	-0.08	-0.12
NORM77_00504	kup	Low affinity potassium transport system protein kup	363.73	-0.11	-0.12
NORM77_00736	ulaA	Ascorbate-specific PTS system EIIC component	7.45	-0.13	-0.12
NORM77_00970	eriC	Chloride/fluoride channel protein	147.71	-0.13	-0.12
NORM77_00724	rasP	Regulator of sigma-W protease RasP	623.27	-0.16	-0.12
NORM77_02031			78.95	-0.28	-0.12
NORM77_02076		IS3 family transposase ISSdy2	48.32	-0.33	-0.12
NORM77_00962			190.34	-0.43	-0.12
NORM77_00586	xerC	Tyrosine recombinase XerC	3.36	-0.63	-0.12
NORM77_01056			1062.87	-0.79	-0.12
NORM77_00668	ybiT	putative ABC transporter ATP-binding protein YbiT	16.95	0.12	-0.13
NORM77_00931	endA	DNA-entry nuclease	159.92	0.1	-0.13
NORM77_00549	ileS	Isoleucine--tRNA ligase	682.85	0.03	-0.13
NORM77_00503			83.44	0.02	-0.13
NORM77_00122	ydhF	Oxidoreductase YdhF	443.97	0	-0.13
NORM77_01423	undec1A	Cysteine/Cysteine sulfinic acid decarboxylase	370.93	-0.01	-0.13
NORM77_01921	tig	Trigger factor	2262.84	-0.02	-0.13
NORM77_00741			435.85	-0.05	-0.13
NORM77_01196	deoD	Purine nucleoside phosphorylase DeoD-type	873.89	-0.08	-0.13
NORM77_00874	rppH	RNA pyrophosphohydrolase	666.71	-0.09	-0.13
NORM77_01310			28.04	-0.09	-0.13
NORM77_00249	thrB	Homoserine kinase	248.9	-0.11	-0.13
NORM77_01195	punA	Purine nucleoside phosphorylase 1	842.86	-0.11	-0.13
NORM77_00790	murE	UDP-N-acetylmuramoyl-L-alanyl-D-glutamate--L- lysine ligase	227.24	-0.12	-0.13
NORM77_00795			338.58	-0.12	-0.13
NORM77_01867			127.32	-0.16	-0.13
NORM77_01861	glyS	Glycine--tRNA ligase beta subunit	631.99	-0.17	-0.13
NORM77_00017	rpe	Ribulose-phosphate 3-epimerase	329.71	-0.18	-0.13
NORM77_00034	oppC	Oligopeptide transport system permease protein OppC	155.94	-0.22	-0.13
NORM77_00497	sodA	Superoxide dismutase [Mn]	1171.49	-0.28	-0.13
NORM77_01777			341.03	-0.34	-0.13
NORM77_00423			15.61	-0.81	-0.13
NORM77_01486	nisC	Nisin biosynthesis protein NisC	5.69	0.33	-0.14
NORM77_01105			99.56	0.13	-0.14
NORM77_01646			177.67	0.12	-0.14
NORM77_00572			283.32	0.11	-0.14
NORM77_01520			9.15	0.11	-0.14
NORM77_00755	der	GTPase Der	587.8	0.01	-0.14
NORM77_00851	mtnN	5'-methylthioadenosine/S-adenosylhomocysteine nucleosidase	329.55	-0.01	-0.14
NORM77_01757	ktrB	Ktr system potassium uptake protein B	277.37	-0.01	-0.14
NORM77_00015			123.4	-0.02	-0.14
NORM77_00667			141.23	-0.03	-0.14
NORM77_01353	mapZ	Mid-cell-anchored protein Z	846.75	-0.03	-0.14
NORM77_00913			225.06	-0.04	-0.14
NORM77_01662	rqcH	Rqc2 RqcH	125.12	-0.05	-0.14
NORM77_00929	pheT	Phenylalanine--tRNA ligase beta subunit	461.3	-0.06	-0.14
NORM77_01827	sarA	Oligopeptide-binding protein SarA	1143.95	-0.09	-0.14
NORM77_01695		Putative two-component membrane permease complexsubunit SMU_747c	308.74	-0.11	-0.14
NORM77_01344	pncB2	Nicotinate phosphoribosyltransferase pncB2	431.57	-0.13	-0.14
NORM77_01981	rplR	50S ribosomal protein L18	7858.86	-0.16	-0.14
NORM77_01290			37.16	-0.17	-0.14
NORM77_01095	rssA	Swarming motility regulation sensor protein RssA	108.74	-0.21	-0.14
NORM77_01605			293.78	-0.31	-0.14
NORM77_00117		putative ABC transporter ATP-binding/permease protein	111.87	-0.34	-0.14
NORM77_01431			13.81	-0.42	-0.14
NORM77_01117			6.27	-0.72	-0.14
NORM77_01791			9.55	0.48	-0.15
NORM77_01255	rpmF	50S ribosomal protein L32	4369.13	0.17	-0.15
NORM77_01273	yycJ	Putative metallo-hydrolase YycJ	314.07	0.07	-0.15
NORM77_00857	ftsK	DNA translocase FtsK	272.21	-0.04	-0.15
NORM77_01398			150.77	-0.06	-0.15
NORM77_00766	ybhL	Inner membrane protein YbhL	650.31	-0.09	-0.15
NORM77_01422	coaBC	Coenzyme A biosynthesis bifunctional protein CoaBC	575.06	-0.09	-0.15
NORM77_01787			732.34	-0.09	-0.15
NORM77_01970	rplV	50S ribosomal protein L22	6025.33	-0.1	-0.15
NORM77_00495			311.12	-0.11	-0.15
NORM77_01016			69.51	-0.12	-0.15
NORM77_00611	rpoC	DNA-directed RNA polymerase subunit beta'	1406.08	-0.13	-0.15
NORM77_00248	galK	Galactokinase	217.03	-0.15	-0.15
NORM77_00494	queA	S-adenosylmethionine:tRNA ribosyltransferase-isomerase	351.8	-0.17	-0.15
NORM77_01977	rplE	50S ribosomal protein L5	7230.4	-0.17	-0.15
NORM77_01011			161.48	-0.2	-0.15
NORM77_00324	cadC	Cadmium resistance transcriptional regulatory protein CadC	65.26	0.4	-0.16
NORM77_00006			4.02	0.25	-0.16
NORM77_01750	metQ	D-methionine-binding lipoprotein MetQ	42.99	0.2	-0.16
NORM77_01122			4.08	0	-0.16
NORM77_01401	pstS1	Phosphate-binding protein PstS 1	462.42	-0.05	-0.16
NORM77_01989	rpsM	30S ribosomal protein S13	7850.41	-0.05	-0.16
NORM77_00509			428.63	-0.1	-0.16
NORM77_00014	rsmA	Ribosomal RNA small subunit methyltransferase A	285.04	-0.11	-0.16
NORM77_00445	map	Methionine aminopeptidase 1	486.03	-0.14	-0.16
NORM77_01914	menH	2-succinyl-6-hydroxy-2, 4-cyclohexadiene-1-carboxylate synthase	420.11	-0.29	-0.16
NORM77_00354	neuA	N-acylneuraminate cytidylyltransferase	85.21	-0.31	-0.16
NORM77_00136	gatC	Glutamyl-tRNA(Gln) amidotransferase subunit C	482.92	0.06	-0.17
NORM77_00535	nnrD	ADP-dependent (S)-NAD(P)H-hydrate dehydratase	228.84	0.02	-0.17
NORM77_01645	hcaB	3-phenylpropionate-dihydrodiol/cinnamic acid-dihydrodiol dehydrogenase	264.3	-0.01	-0.17
NORM77_00377	tdk	Thymidine kinase	393.96	-0.02	-0.17
NORM77_01642	hflX	GTPase HflX	279.74	-0.02	-0.17
NORM77_01274	walK	Sensor histidine kinase WalK	519.86	-0.03	-0.17
NORM77_00780	miaB	tRNA-2-methylthio-N(6)-dimethylallyladenosine synthase	82.88	-0.06	-0.17
NORM77_00075			23.88	-0.08	-0.17
NORM77_00126	alaA	Glutamate-pyruvate aminotransferase AlaA	886.58	-0.1	-0.17
NORM77_01826	dacA	D-alanyl-D-alanine carboxypeptidase DacA	28.47	-0.1	-0.17
NORM77_00025	fus	Elongation factor G	5493.79	-0.12	-0.17
NORM77_01411	coaA	Pantothenate kinase	145.94	-0.13	-0.17
NORM77_00610	rpoB	DNA-directed RNA polymerase subunit beta	1539.83	-0.14	-0.17
NORM77_00061	Int-Tn	Transposase from transposon Tn916	76.62	-0.29	-0.17
NORM77_01249	expZ	Nucleotide-binding protein ExpZ	14.75	-0.44	-0.17
NORM77_00801	livF	High-affinity branched-chain amino acid transport ATP-binding protein LivF	7.21	0.53	-0.18
NORM77_01648	dnaD	DNA replication protein DnaD	397.17	0.1	-0.18
NORM77_00486	cbbZC	Phosphoglycolate phosphatase, chromosomal	81.68	0.05	-0.18
NORM77_01644	rnz	Ribonuclease Z	280.62	0.05	-0.18
NORM77_01950	glnQ	Glutamine transport ATP-binding protein GlnQ	402.44	0.02	-0.18
NORM77_00047			66.35	-0.01	-0.18
NORM77_00969	rplS	50S ribosomal protein L19	5351.81	-0.02	-0.18
NORM77_01069		IS982 family transposase ISSpy2	21.42	-0.02	-0.18
NORM77_01192	rpiA	Ribose-5-phosphate isomerase A	574.04	-0.05	-0.18
NORM77_00074			16.84	-0.09	-0.18
NORM77_01402			637.49	-0.09	-0.18
NORM77_01054	skc	Streptokinase C	45.79	-0.18	-0.18
NORM77_00165	manZ	PTS system mannose-specific EIID component	3069.45	-0.27	-0.18
NORM77_01199			133.1	-0.42	-0.18
NORM77_01444	levE	PTS system fructose-specific EIIB component	6.73	-0.46	-0.18
NORM77_01171		putative phosphotransferase enzyme IIB component	4.07	-0.54	-0.18
NORM77_00585			5.78	-0.73	-0.18
NORM77_00090			17.14	0.38	-0.19
NORM77_02067		IS30 family transposase ISStin2	30.64	0.12	-0.19
NORM77_00753			326.81	0.03	-0.19
NORM77_01631	malQ	4-alpha-glucanotransferase	64.12	-0.07	-0.19
NORM77_01716	ecfT	Energy-coupling factor transporter transmembraneprotein EcfT	273.8	-0.07	-0.19
NORM77_01990	rpsK	30S ribosomal protein S11	6230.01	-0.07	-0.19
NORM77_01954	spsB	Signal peptidase IB	276.81	-0.08	-0.19
NORM77_01073	ldhD	D-lactate dehydrogenase	14.84	-0.09	-0.19
NORM77_01943	ilvE	Branched-chain-amino-acid aminotransferase	617.21	-0.1	-0.19
NORM77_01964	rpsJ	30S ribosomal protein S10	7072.32	-0.14	-0.19
NORM77_00396			44.67	-0.22	-0.19
NORM77_00119	ecfT	Energy-coupling factor transporter transmembraneprotein EcfT	248.93	-0.25	-0.19
NORM77_00314			1.36	0.23	-0.2
NORM77_01951	artQ	Arginine transport system permease protein ArtQ	220.52	0.15	-0.2
NORM77_01296	amyS	Alpha-amylase	130.11	0.1	-0.2
NORM77_01256	rpmGA	50S ribosomal protein L33 1	3404.53	0.08	-0.2
NORM77_00209	lspA	Lipoprotein signal peptidase	203.75	0.06	-0.2
NORM77_01336	mraY	Phospho-N-acetylmuramoyl-pentapeptide- transferase	551.37	0.02	-0.2
NORM77_01010			104.01	-0.05	-0.2
NORM77_01829	oppC	Oligopeptide transport system permease protein OppC	751.74	-0.09	-0.2
NORM77_01613			210.55	-0.1	-0.2
NORM77_01992	rplQ	50S ribosomal protein L17	8916.85	-0.1	-0.2
NORM77_01197			316.88	-0.12	-0.2
NORM77_01819	tagO	putative undecaprenyl-phosphate N-acetylglucosaminyl 1-phosphate transferase	649.82	-0.16	-0.2
NORM77_01982	rpsE	30S ribosomal protein S5	6149.21	-0.19	-0.2
NORM77_01862	glyQ	Glycine--tRNA ligase alpha subunit	489.04	-0.2	-0.2
NORM77_01933			26.18	-0.2	-0.2
NORM77_01978	rpsZ	30S ribosomal protein S14 type Z	7899.44	-0.25	-0.2
NORM77_01057			1019.25	-0.76	-0.2
NORM77_01258	cadC	Cadmium resistance transcriptional regulatory protein CadC	94.77	0.11	-0.21
NORM77_01758	rsmG	Ribosomal RNA small subunit methyltransferase G	170.65	0.05	-0.21
NORM77_00343	murB	UDP-N-acetylenolpyruvoylglucosamine reductase	379.67	0.03	-0.21
NORM77_00391	strA	Sortase A	506.15	0.03	-0.21
NORM77_01505			3.55	0.03	-0.21
NORM77_00812	ogt	Methylated-DNA--protein-cysteine methyltransferase	284.45	0.01	-0.21
NORM77_00070	yfeW	Putative D-alanyl-D-alanine carboxypeptidase	187.47	-0.01	-0.21
NORM77_01076	trmFO	Methylenetetrahydrofolate--tRNA-(uracil-5-)- methyltransferase TrmFO	320.32	-0.01	-0.21
NORM77_01362	gmk	Guanylate kinase	772.38	-0.01	-0.21
NORM77_01687			11.12	-0.02	-0.21
NORM77_01165	yedJ	putative protein YedJ	163.41	-0.04	-0.21
NORM77_00781	rsmH	Ribosomal RNA small subunit methyltransferase H	99.17	-0.05	-0.21
NORM77_01991	rpoA	DNA-directed RNA polymerase subunit alpha	9746.56	-0.05	-0.21
NORM77_01790			12.7	-0.06	-0.21
NORM77_01154	hemW	Heme chaperone HemW	135.76	-0.09	-0.21
NORM77_01756	ktrA	Ktr system potassium uptake protein A	398.64	-0.16	-0.21
NORM77_00726			36.54	-0.18	-0.21
NORM77_01389			35.95	-0.18	-0.21
NORM77_00740	cysE	Serine acetyltransferase	931.5	-0.21	-0.21
NORM77_00980			243.54	-0.21	-0.21
NORM77_02071		IS1182 family transposase IS1562	373.93	-0.26	-0.21
NORM77_00062			51.19	-0.28	-0.21
NORM77_00261			427.18	0.14	-0.22
NORM77_00180	rimP	Ribosome maturation factor RimP	774.04	0.05	-0.22
NORM77_00346	ydcV	Inner membrane ABC transporter permease protein YdcV	375.5	-0.01	-0.22
NORM77_00744			65.15	-0.02	-0.22
NORM77_01782			230.36	-0.04	-0.22
NORM77_01404	pstB3	Phosphate import ATP-binding protein PstB 3	833.3	-0.06	-0.22
NORM77_01565	ycjP	Inner membrane ABC transporter permease protein YcjP	153.03	-0.06	-0.22
NORM77_01540	obg	GTPase Obg	388.97	-0.07	-0.22
NORM77_01830	oppD	Oligopeptide transport ATP-binding protein OppD	916.89	-0.09	-0.22
NORM77_00139	yicL	putative inner membrane transporter YicL	177.07	-0.1	-0.22
NORM77_00440		putative RNA methyltransferase	187.18	-0.11	-0.22
NORM77_01312	coaE	Dephospho-CoA kinase	162.59	-0.13	-0.22
NORM77_00803	tmk	Thymidylate kinase	200	-0.14	-0.22
NORM77_00013	rnmV	Ribonuclease M5	286.9	-0.23	-0.22
NORM77_00659			123.87	-0.37	-0.22
NORM77_00963	serB	Phosphoserine phosphatase	20.8	-0.42	-0.22
NORM77_01510			3.88	-0.66	-0.22
NORM77_01511			2.73	0.19	-0.23
NORM77_01275	walR	Transcriptional regulatory protein WalR	617.04	0.03	-0.23
NORM77_01918	btsS	Sensor histidine kinase BtsS	214.8	-0.04	-0.23
NORM77_00866			230.01	-0.06	-0.23
NORM77_00541			130.15	-0.08	-0.23
NORM77_00629			347.23	-0.08	-0.23
NORM77_01191	mnmE	tRNA modification GTPase MnmE	254.1	-0.1	-0.23
NORM77_01217	tsf	Elongation factor Ts	3483.53	-0.16	-0.23
NORM77_00132		Sulfurtransferase	60.8	-0.17	-0.23
NORM77_01691	phoP	Alkaline phosphatase synthesis transcriptional regulatory protein PhoP	271.02	-0.17	-0.23
NORM77_01968	rplB	50S ribosomal protein L2	7834.11	-0.19	-0.23
NORM77_00258	mvaS	Hydroxymethylglutaryl-CoA synthase	276.81	-0.2	-0.23
NORM77_01150	cdaA	Cyclic di-AMP synthase CdaA	162.37	-0.21	-0.23
NORM77_00118			201.46	-0.23	-0.23
NORM77_01233			948.23	-0.32	-0.23
NORM77_01778		putative HTH-type transcriptional regulator	67.65	-0.35	-0.23
NORM77_01676			545.37	-0.38	-0.23
NORM77_00841			17.15	-0.44	-0.23
NORM77_00894	rpmI	50S ribosomal protein L35	4275.02	0.06	-0.24
NORM77_01399	suhB	Fructose-1, 6-bisphosphatase/inositol-1-monophosphatase	152.68	-0.06	-0.24
NORM77_01403			696.88	-0.08	-0.24
NORM77_01198	hdfR	HTH-type transcriptional regulator HdfR	135.88	-0.09	-0.24
NORM77_01690	phoR	Alkaline phosphatase synthesis sensor protein PhoR	206.16	-0.09	-0.24
NORM77_01405	pstB3	Phosphate import ATP-binding protein PstB 3	957.45	-0.1	-0.24
NORM77_01818	mecA	Adapter protein MecA	602.43	-0.1	-0.24
NORM77_01504			3.69	-0.11	-0.24
NORM77_01178		Phosphorylated carbohydrates phosphatase	105.12	-0.16	-0.24
NORM77_01568	yeeO	putative FMN/FAD exporter YeeO	129.12	-0.16	-0.24
NORM77_00985	resA	Thiol-disulfide oxidoreductase ResA	4.27	-0.3	-0.24
NORM77_01115			4.3	-0.68	-0.24
NORM77_02023	rbsD	D-ribose pyranase	22.68	0.4	-0.25
NORM77_01188	pox5	Pyruvate oxidase	6.47	0.3	-0.25
NORM77_00459	murA1	UDP-N-acetylglucosamine 1-carboxyvinyltransferase	409.53	0.1	-0.25
NORM77_01355			75.34	0.05	-0.25
NORM77_01543	gmuD	6-phospho-beta-glucosidase GmuD	6.44	0.04	-0.25
NORM77_01942	parC	DNA topoisomerase 4 subunit A	385.31	0.03	-0.25
NORM77_00884	iscS	Cysteine desulfurase IscS	289.61	0.01	-0.25
NORM77_00379	prmC	Release factor glutamine methyltransferase	434.88	0	-0.25
NORM77_02077		IS3 family transposase ISStin6	55.5	-0.01	-0.25
NORM77_00916	sigA	RNA polymerase sigma factor SigA	519.84	-0.02	-0.25
NORM77_01262			14.85	-0.02	-0.25
NORM77_02011	ybjI	5-amino-6-(5-phospho-D-ribitylamino)uracil phosphatase YbjI	240.17	-0.06	-0.25
NORM77_00536	folD	Bifunctional protein FolD protein	234.61	-0.07	-0.25
NORM77_00451		putative oxidoreductase	84.64	-0.1	-0.25
NORM77_01097	hssR	Heme response regulator HssR	88.21	-0.1	-0.25
NORM77_01538	pepS	Aminopeptidase PepS	984.43	-0.15	-0.25
NORM77_00250		Phosphomevalonate kinase	274.6	-0.17	-0.25
NORM77_01139	ybiT	putative ABC transporter ATP-binding protein YbiT	118.47	-0.18	-0.25
NORM77_00739			889.67	-0.2	-0.25
NORM77_01967	rplW	50S ribosomal protein L23	7276.41	-0.2	-0.25
NORM77_01350	gpsB	Cell cycle protein GpsB	384.52	-0.22	-0.25
NORM77_00853	mtsA	Metal ABC transporter substrate-binding lipoprotein	313.33	-0.45	-0.25
NORM77_01077	oadA	Oxaloacetate decarboxylase alpha chain	14.3	0.21	-0.26
NORM77_01155			112.37	0.06	-0.26
NORM77_00978	ntcA	Global nitrogen regulator	66.06	0.01	-0.26
NORM77_00183	rplGA	putative ribosomal protein YlxQ	918.59	0	-0.26
NORM77_01715	ecfA2	Energy-coupling factor transporter ATP-binding protein EcfA2	290.12	0	-0.26
NORM77_00917	dnaG	DNA primase	380.83	-0.08	-0.26
NORM77_00088	trxA	Thioredoxin	962.59	-0.14	-0.26
NORM77_00257	mvaA	3-hydroxy-3-methylglutaryl-coenzyme A reductase	374.27	-0.14	-0.26
NORM77_00477	clcB	Voltage-gated ClC-type chloride channel ClcB	116.02	-0.16	-0.26
NORM77_00694	xerC	Tyrosine recombinase XerC	55	-0.23	-0.26
NORM77_01169			249.46	-0.24	-0.26
NORM77_01235			1182.84	-0.29	-0.26
NORM77_01234	yrrK	Putative pre-16S rRNA nuclease	1283.47	-0.3	-0.26
NORM77_01324	lagD	Lactococcin-G-processing and transport ATP-binding protein LagD	3.08	-0.71	-0.26
NORM77_02016	arcC1	Carbamate kinase 1	8.85	0.28	-0.27
NORM77_00381	mshD	Mycothiol acetyltransferase	446.05	0.05	-0.27
NORM77_01649	nth	Endonuclease III	342.27	0.01	-0.27
NORM77_00023	rpsL	30S ribosomal protein S12	6377.82	-0.01	-0.27
NORM77_01941			366.35	-0.01	-0.27
NORM77_00859	rplK	50S ribosomal protein L11	5305.1	-0.09	-0.27
NORM77_00984	msrAB	Peptide methionine sulfoxide reductase MsrA/MsrB	4.66	-0.09	-0.27
NORM77_00007			5.01	-0.11	-0.27
NORM77_01670	lysS	Lysine--tRNA ligase	960.93	-0.11	-0.27
NORM77_00076	malZ	Maltodextrin glucosidase	44.06	-0.13	-0.27
NORM77_01507			3.64	-0.3	-0.27
NORM77_00987			203.21	-0.31	-0.27
NORM77_00680			62.04	-0.35	-0.27
NORM77_01767			154.56	-0.41	-0.27
NORM77_01834	yknY	putative ABC transporter ATP-binding protein YknY	61.72	0.22	-0.28
NORM77_01789			18.2	0.16	-0.28
NORM77_01138			274.96	0.08	-0.28
NORM77_01025	araR	Arabinose metabolism transcriptional repressor	30.75	0.04	-0.28
NORM77_00482			491.77	0.01	-0.28
NORM77_00895	infC	Translation initiation factor IF-3	4408.25	0	-0.28
NORM77_00484	trmR	tRNA 5-hydroxyuridine methyltransferase	177.92	-0.02	-0.28
NORM77_01831	oppF	Oligopeptide transport ATP-binding protein OppF	933.4	-0.06	-0.28
NORM77_02020	ylbL	putative protein YlbL	212.42	-0.09	-0.28
NORM77_01067	cynR	HTH-type transcriptional regulator CynR	124.32	-0.13	-0.28
NORM77_01372		Putative bifunctional phosphatase/peptidyl-prolyl cis-trans isomerase	676.08	-0.13	-0.28
NORM77_00036	oppF	Oligopeptide transport ATP-binding protein OppF	246.76	-0.17	-0.28
NORM77_01177			89.97	-0.18	-0.28
NORM77_01222			48.73	-0.35	-0.28
NORM77_00689			14.25	0.19	-0.29
NORM77_00446	IMPDH	Inosine-5'-monophosphate dehydrogenase	97.15	0.11	-0.29
NORM77_01261			12.31	0.07	-0.29
NORM77_00811			214.97	0.04	-0.29
NORM77_00663			36	0.02	-0.29
NORM77_01156	yutF	Acid sugar phosphatase	147.97	0.02	-0.29
NORM77_01763	sasA	Adaptive-response sensory-kinase SasA	406.92	-0.01	-0.29
NORM77_00813	mgsR	Regulatory protein MgsR	242.32	-0.04	-0.29
NORM77_01526	rplM	50S ribosomal protein L13	5276.17	-0.04	-0.29
NORM77_01536	rsuA	Ribosomal small subunit pseudouridine synthase A	83.48	-0.06	-0.29
NORM77_01366	rsmB	Ribosomal RNA small subunit methyltransferase B	247.79	-0.11	-0.29
NORM77_01163	lepA	Elongation factor 4	430.79	-0.12	-0.29
NORM77_00236			581.8	-0.13	-0.29
NORM77_00715	lrp	Leucine-rich protein	118.66	-0.15	-0.29
NORM77_00476	nrdF1	Ribonucleoside-diphosphate reductase subunit beta nrdF1	613.09	-0.16	-0.29
NORM77_01534	naiP	Putative niacin/nicotinamide transporter NaiP	47.96	-0.17	-0.29
NORM77_01616			466.7	-0.17	-0.29
NORM77_00631		Deoxyguanosine kinase	750.18	-0.2	-0.29
NORM77_00012	dtd3	D-aminoacyl-tRNA deacylase	206.27	-0.24	-0.29
NORM77_00202	lacA	Galactose-6-phosphate isomerase subunit LacA	6.59	-1.27	-0.29
NORM77_00833			23.13	0.49	-0.3
NORM77_00386		putative ABC transporter ATP-binding protein	95.2	0.12	-0.3
NORM77_00384			252.49	0.09	-0.3
NORM77_01730	rpsD	30S ribosomal protein S4	4525.85	0.07	-0.3
NORM77_00004	lacF	Lactose transport system permease protein LacF	2.59	0.06	-0.3
NORM77_01106	guaA	GMP synthase [glutamine-hydrolyzing]	984.4	-0.03	-0.3
NORM77_01406	phoU	Phosphate-specific transport system accessory protein PhoU	1176.19	-0.03	-0.3
NORM77_00385		putative ABC transporter ATP-binding protein	120.07	-0.04	-0.3
NORM77_00181	nusA	Transcription termination/antitermination protein NusA	1069.14	-0.05	-0.3
NORM77_01706	guaB	Inosine-5'-monophosphate dehydrogenase	1086.47	-0.05	-0.3
NORM77_01919	pyrG	CTP synthase	480.71	-0.05	-0.3
NORM77_00081	recD2	ATP-dependent RecD-like DNA helicase	136.45	-0.08	-0.3
NORM77_00024	rpsG	30S ribosomal protein S7	7731.3	-0.13	-0.3
NORM77_00693			7.82	-0.16	-0.3
NORM77_01965	rplC	50S ribosomal protein L3	8143.29	-0.19	-0.3
NORM77_00723			580.52	-0.23	-0.3
NORM77_01952			273.74	-0.23	-0.3
NORM77_00950	queT	Queuosine precursor transporter QueT	1335.62	-0.26	-0.3
NORM77_01072			18.65	0.07	-0.31
NORM77_00481	alaS	Alanine--tRNA ligase	410.82	0.05	-0.31
NORM77_00097	ypdF	Aminopeptidase YpdF	115.66	0	-0.31
NORM77_01647	apt	Adenine phosphoribosyltransferase	846.36	0	-0.31
NORM77_02019	coaD	Phosphopantetheine adenylyltransferase	226.52	-0.02	-0.31
NORM77_00010	ybbH	putative HTH-type transcriptional regulator YbbH	113.92	-0.05	-0.31
NORM77_00110			1395.77	-0.07	-0.31
NORM77_01104	nagR	HTH-type transcriptional repressor NagR	202.66	-0.1	-0.31
NORM77_01096	sasA	Adaptive-response sensory-kinase SasA	86.97	-0.14	-0.31
NORM77_00522			37.59	-0.16	-0.31
NORM77_01617	polA	DNA polymerase I	376.3	-0.19	-0.31
NORM77_01062			9.69	-0.58	-0.31
NORM77_02024	rbsA	Ribose import ATP-binding protein RbsA	32.62	0.3	-0.32
NORM77_00761	greA	Transcription elongation factor GreA	891.42	0.04	-0.32
NORM77_00241		Fatty acid ABC transporter ATP-binding/permease protein	171.89	0.02	-0.32
NORM77_01166	ubaA	Bacteriocin ubericin-A	126.44	0.02	-0.32
NORM77_00677	cmk	Cytidylate kinase	26.49	-0.04	-0.32
NORM77_00893	rplT	50S ribosomal protein L20	3304.41	-0.05	-0.32
NORM77_00860	rplA	50S ribosomal protein L1	5793.55	-0.07	-0.32
NORM77_01345	nadE	NH(3)-dependent NAD(+) synthetase	597.17	-0.16	-0.32
NORM77_01939	plsY	Glycerol-3-phosphate acyltransferase	221.47	-0.2	-0.32
NORM77_00035	oppD	Oligopeptide transport ATP-binding protein OppD	222.85	-0.21	-0.32
NORM77_01003	mepA	Multidrug export protein MepA	77.32	-0.23	-0.32
NORM77_01966	rplD	50S ribosomal protein L4	6697.36	-0.23	-0.32
NORM77_01522			17.58	-0.26	-0.32
NORM77_01541			244.93	-0.26	-0.32
NORM77_01046			40.81	-0.27	-0.32
NORM77_02007			186.42	-0.31	-0.32
NORM77_02075		IS3 family transposase ISSdy2	128.2	-0.32	-0.32
NORM77_00208			200.26	0.03	-0.33
NORM77_00182			987.19	0.01	-0.33
NORM77_00205	rplU	50S ribosomal protein L21	6385.27	-0.02	-0.33
NORM77_00891	rlmI	Ribosomal RNA large subunit methyltransferase I	445.94	-0.03	-0.33
NORM77_01137	axe1-6A	Carbohydrate acetyl esterase/feruloyl esterase	413.72	-0.03	-0.33
NORM77_01292	lnrL	Linearmycin resistance ATP-binding protein LnrL	28.87	-0.05	-0.33
NORM77_01304			252.66	-0.05	-0.33
NORM77_00003		Putative ABC transporter substrate-binding protein YesO	3.21	-0.08	-0.33
NORM77_00390	gyrA	DNA gyrase subunit A	522.89	-0.08	-0.33
NORM77_00185	rbfA	Ribosome-binding factor A	605.01	-0.11	-0.33
NORM77_01786	misCA	Membrane protein insertase MisCA	653.17	-0.16	-0.33
NORM77_01080			5.37	-0.17	-0.33
NORM77_01525	rpsI	30S ribosomal protein S9	6068.68	-0.19	-0.33
NORM77_00039	tsaB	tRNA threonylcarbamoyladenosine biosynthesis protein TsaB	246.29	-0.21	-0.33
NORM77_00040	mshD	Mycothiol acetyltransferase	297.84	-0.21	-0.33
NORM77_01186	ydaP	Putative thiamine pyrophosphate-containing protein YdaP	24.02	-0.31	-0.33
NORM77_01108	xerC	Tyrosine recombinase XerC	10.54	0.13	-0.34
NORM77_00492	rsuA	Ribosomal small subunit pseudouridine synthase A	74.76	0.02	-0.34
NORM77_00518	nadR	Transcription repressor NadR	98.63	-0.02	-0.34
NORM77_00883	thiI	putative tRNA sulfurtransferase	345.74	-0.02	-0.34
NORM77_00966	gph / yqaB	Phosphoglycolate phosphatase	244.05	-0.03	-0.34
NORM77_00093	rpsR	30S ribosomal protein S18	7115.23	-0.06	-0.34
NORM77_00240		putative ABC transporter ATP-binding protein	138.73	-0.07	-0.34
NORM77_00038			1044.75	-0.08	-0.34
NORM77_00971			107.21	-0.12	-0.34
NORM77_00752	nrdR	Transcriptional repressor NrdR	269.98	-0.15	-0.34
NORM77_01307	secG	putative protein-export membrane protein SecG	465.41	-0.15	-0.34
NORM77_00067	gla	Glycerol facilitator-aquaporin gla	2572.27	-0.26	-0.34
NORM77_01379	fieF	Ferrous-iron efflux pump FieF	228.73	-0.3	-0.34
NORM77_01048	asd	Aspartate-semialdehyde dehydrogenase	78.38	-0.35	-0.34
NORM77_01986	adk	Adenylate kinase	763.25	-0.42	-0.34
NORM77_01223	yybR	putative HTH-type transcriptional regulator YybR	52.26	-0.53	-0.34
NORM77_01923	amyE	Alpha-amylase	3.6	-1.18	-0.34
NORM77_01761			416.44	0.09	-0.35
NORM77_01134			139.32	0.04	-0.35
NORM77_01704			220.26	0.01	-0.35
NORM77_00239	ettA	Energy-dependent translational throttle protein EttA	266.51	-0.04	-0.35
NORM77_02018	rsmD	Ribosomal RNA small subunit methyltransferase D	212.49	-0.04	-0.35
NORM77_00207	rpmA	50S ribosomal protein L27	5273.93	-0.06	-0.35
NORM77_01373	yugI	General stress protein 13	615.81	-0.1	-0.35
NORM77_01136	rnj2	Ribonuclease J 2	512.38	-0.14	-0.35
NORM77_01365	fmt	Methionyl-tRNA formyltransferase	197.72	-0.14	-0.35
NORM77_00633	hslO	33 kDa chaperonin	497.75	-0.19	-0.35
NORM77_01785	rnpA	Ribonuclease P protein component	515.91	-0.22	-0.35
NORM77_00084			369.11	-0.26	-0.35
NORM77_01491			43.83	-0.28	-0.35
NORM77_01745			7.94	-0.3	-0.35
NORM77_01078	citC	[Citrate [pro-3S]-lyase] ligase	55.91	-0.33	-0.35
NORM77_00419	ecfT	Energy-coupling factor transporter transmembraneprotein EcfT	5.65	-0.88	-0.35
NORM77_01632	malP	Maltodextrin phosphorylase	49.93	0.18	-0.36
NORM77_00351		NAD-dependent malic enzyme	8.05	0.16	-0.36
NORM77_01518			15.48	0.06	-0.36
NORM77_00448	spg	Immunoglobulin G-binding protein G	3631.63	-0.06	-0.36
NORM77_00380	ywlC	Threonylcarbamoyl-AMP synthase	492.95	-0.07	-0.36
NORM77_01305	smpB	SsrA-binding protein	302.38	-0.08	-0.36
NORM77_00237		DegV domain-containing protein	739.42	-0.16	-0.36
NORM77_01615	yccU	putative protein YccU	491.28	-0.16	-0.36
NORM77_01891	yhdG	putative amino acid permease YhdG	475.57	-0.19	-0.36
NORM77_00394			42.76	-0.52	-0.36
NORM77_01058			1049.21	-0.82	-0.36
NORM77_01832			118.36	0.26	-0.37
NORM77_01784	agrA	Accessory gene regulator protein A	257.37	0.06	-0.37
NORM77_01503			4.25	-0.04	-0.37
NORM77_00722	uppS	Isoprenyl transferase	320.56	-0.19	-0.37
NORM77_00037	rnj1	Ribonuclease J 1	969.95	-0.2	-0.37
NORM77_00029			126.88	-0.25	-0.37
NORM77_00738	pnp	Polyribonucleotide nucleotidyltransferase	897.03	-0.26	-0.37
NORM77_01884	rppH	RNA pyrophosphohydrolase	64.25	-0.28	-0.37
NORM77_00206			5339.01	0.03	-0.38
NORM77_00279			8.84	-0.03	-0.38
NORM77_00762	yidC2	Membrane protein insertase YidC 2	975.39	-0.05	-0.38
NORM77_01216	rpsB	30S ribosomal protein S2	6169.75	-0.08	-0.38
NORM77_00184	infB	Translation initiation factor IF-2	1422.14	-0.21	-0.38
NORM77_00186			50.37	-0.23	-0.38
NORM77_01153			117.22	-0.24	-0.38
NORM77_01047	clsA	Major cardiolipin synthase ClsA	241.75	-0.25	-0.38
NORM77_01050			42.39	-0.29	-0.38
NORM77_00235			262.21	-0.32	-0.38
NORM77_02008	ribZ	Riboflavin transporter RibZ	225.6	-0.35	-0.38
NORM77_00073	melC	Melibiose/raffinose/stachyose import permease protein MelC	16.58	-0.46	-0.38
NORM77_01319			8.36	-0.57	-0.38
NORM77_01490			7.68	-0.59	-0.38
NORM77_00382	glyA	Serine hydroxymethyltransferase	316.24	0.02	-0.39
NORM77_00107	secA	Protein translocase subunit SecA	1113.09	0.01	-0.39
NORM77_00471	ptsI	Phosphoenolpyruvate-protein phosphotransferase	2409.53	-0.02	-0.39
NORM77_00864	cvfB	Conserved virulence factor B	297.26	-0.07	-0.39
NORM77_00876			19.71	-0.09	-0.39
NORM77_00267	rplJ	50S ribosomal protein L10	9291.79	-0.13	-0.39
NORM77_00096	uvrA	UvrABC system protein A	430.92	-0.22	-0.39
NORM77_01527		IS3 family transposase ISStin6	126.35	-0.24	-0.39
NORM77_01441			6.03	0.11	-0.4
NORM77_00259	thyA	Thymidylate synthase	343.96	0.04	-0.4
NORM77_00109	alr	Alanine racemase	333.35	-0.02	-0.4
NORM77_01863			336.01	-0.02	-0.4
NORM77_01917	lytR	Sensory transduction protein LytR	226.37	-0.03	-0.4
NORM77_01291			29.02	-0.06	-0.4
NORM77_01022			94.46	-0.12	-0.4
NORM77_00501	plsC	1-acyl-sn-glycerol-3-phosphate acyltransferase	245.74	-0.18	-0.4
NORM77_00251	fni	Isopentenyl-diphosphate delta-isomerase	313.34	-0.27	-0.4
NORM77_00720			503.28	-0.32	-0.4
NORM77_00269			3.79	-1.16	-0.4
NORM77_01872			18.64	0.08	-0.41
NORM77_01342	trxB	Thioredoxin reductase	456.32	-0.01	-0.41
NORM77_00678			39.09	-0.05	-0.41
NORM77_02050	elaA	Protein ElaA	266.47	-0.12	-0.41
NORM77_00824			69.48	-0.14	-0.41
NORM77_00120	ykoD	Putative HMP/thiamine import ATP-binding proteinYkoD	311.5	-0.26	-0.41
NORM77_00085			472.48	-0.27	-0.41
NORM77_01681			2786.94	-0.31	-0.41
NORM77_00398			14.31	-0.41	-0.41
NORM77_01374	cysK	Cysteine synthase	1107.5	0.21	-0.42
NORM77_00091	rpsF	30S ribosomal protein S6	8112.01	-0.1	-0.42
NORM77_00238	cca	CCA-adding enzyme	266.41	-0.13	-0.42
NORM77_01308	mdtG	Multidrug resistance protein MdtG	280.07	-0.14	-0.42
NORM77_00268	rplL	50S ribosomal protein L7/L12	9530.57	-0.21	-0.42
NORM77_01185	pox5	Pyruvate oxidase	55.83	-0.29	-0.42
NORM77_00926			196.27	-0.3	-0.42
NORM77_00589			27.01	-0.42	-0.42
NORM77_01337	cshB	DEAD-box ATP-dependent RNA helicase CshB	481.04	-0.02	-0.43
NORM77_00562	typA	GTP-binding protein TypA/BipA	1573.77	-0.07	-0.43
NORM77_00548			73.33	-0.11	-0.43
NORM77_00840			10.11	-0.13	-0.43
NORM77_01698	bglF	PTS system beta-glucoside-specific EIIBCA component	82.57	-0.13	-0.43
NORM77_02078			282.72	-0.25	-0.43
NORM77_00160	accD	Acetyl-coenzyme A carboxylase carboxyl transferase subunit beta	2080.95	-0.26	-0.43
NORM77_00972		Flavodoxin	438.31	-0.28	-0.43
NORM77_01628	ulaA	Ascorbate-specific PTS system EIIC component	1.94	-1.21	-0.43
NORM77_01129			29.42	0.04	-0.44
NORM77_01361	rny	Ribonuclease Y	1338.27	-0.17	-0.44
NORM77_00598		NADH dehydrogenase-like protein	145.66	-0.24	-0.44
NORM77_00918	mscL	Large-conductance mechanosensitive channel	887.84	-0.26	-0.44
NORM77_00632	dusB	tRNA-dihydrouridine synthase B	736.9	-0.29	-0.44
NORM77_00032	oppA	Oligopeptide-binding protein OppA	497.38	-0.39	-0.44
NORM77_01380	alsT	Amino-acid carrier protein AlsT	414.18	-0.92	-0.44
NORM77_01133			139.24	-0.01	-0.45
NORM77_01677			801.39	-0.14	-0.45
NORM77_00721			1112.71	-0.18	-0.45
NORM77_01680	hprK	HPr kinase/phosphorylase	849.14	-0.24	-0.45
NORM77_00149	fabM	Trans-2-decenoyl-[acyl-carrier-protein] isomerase	851.97	-0.31	-0.45
NORM77_01002	marR	Multiple antibiotic resistance protein MarR	73.99	-0.32	-0.45
NORM77_01385		Stress response regulator gls24	3578.28	0.3	-0.46
NORM77_01384			3924.68	0.28	-0.46
NORM77_02042	manZ	PTS system mannose-specific EIID component	6.49	0.15	-0.46
NORM77_02039	bga	Beta-galactosidase	6.24	0.08	-0.46
NORM77_01783			251.14	-0.01	-0.46
NORM77_00092	ssb	Single-stranded DNA-binding protein	9001.85	-0.09	-0.46
NORM77_01600			157.72	-0.09	-0.46
NORM77_01157			175.52	-0.19	-0.46
NORM77_00163			194.49	-0.39	-0.46
NORM77_00756	rapA	RNA polymerase-associated protein RapA	288.67	0.01	-0.47
NORM77_00838	Int-Tn	Transposase from transposon Tn916	87.87	-0.2	-0.47
NORM77_01462		putative metallo-hydrolase	266.16	-0.22	-0.47
NORM77_01755	sstT	Serine/threonine transporter SstT	459.25	-0.25	-0.47
NORM77_00331	immR	HTH-type transcriptional regulator ImmR	43.78	-0.35	-0.47
NORM77_00597	menA	1,4-dihydroxy-2-naphthoate octaprenyltransferase	121	-0.47	-0.47
NORM77_01788	hpaIIM	Modification methylase HpaII	33.75	-0.77	-0.47
NORM77_01341			286.48	0.19	-0.48
NORM77_01354	luxS	S-ribosylhomocysteine lyase	279.83	-0.06	-0.48
NORM77_00108	acpS	Holo-[acyl-carrier-protein] synthase	473.08	-0.1	-0.48
NORM77_00395	znuA	High-affinity zinc uptake system binding-proteinZnuA	43.22	-0.18	-0.48
NORM77_01301			7.75	-0.31	-0.48
NORM77_01487	nisB	Nisin biosynthesis protein NisB	8.33	-0.34	-0.48
NORM77_00194		IS982 family transposase ISSa4	5.98	-0.35	-0.48
NORM77_01386			5211.02	0.28	-0.49
NORM77_00383			338.35	-0.04	-0.49
NORM77_01623	ulaF	L-ribulose-5-phosphate 4-epimerase UlaF	1.56	-0.21	-0.49
NORM77_01664			233.09	-0.32	-0.49
NORM77_02043	manX	PTS system mannose-specific EIIAB component	9.26	0.51	-0.5
NORM77_00350	cimH	Citrate/malate transporter	9.42	0.24	-0.5
NORM77_00782			561.57	-0.2	-0.5
NORM77_01068	cynR	HTH-type transcriptional regulator CynR	112.42	-0.2	-0.5
NORM77_01387		Stress response regulator gls24	3802.56	0.21	-0.51
NORM77_01746	bioB	Biotin synthase	19.03	0.13	-0.51
NORM77_00875			12.95	-0.09	-0.51
NORM77_00355			293.61	-0.22	-0.51
NORM77_00256			99.15	-0.24	-0.51
NORM77_01724	mnmG	tRNA uridine 5-carboxymethylaminomethyl modification enzyme MnmG	309.72	-0.25	-0.51
NORM77_00685			31.13	-0.32	-0.51
NORM77_01530	paaI	Acyl-coenzyme A thioesterase PaaI	263.98	-0.32	-0.51
NORM77_00252			7.74	-0.38	-0.51
NORM77_01780			16.09	-0.38	-0.51
NORM77_01931			35.57	-0.39	-0.51
NORM77_01382			4838.65	0.31	-0.52
NORM77_01383			3509.82	0.19	-0.52
NORM77_00043			17.14	0.12	-0.52
NORM77_01306	rnr	Ribonuclease R	278.39	-0.11	-0.52
NORM77_02049	nrnA	putative bifunctional oligoribonuclease and PAP phosphatase NrnA	234.22	-0.11	-0.52
NORM77_02040	levE	PTS system fructose-specific EIIB component	7.01	-0.14	-0.52
NORM77_01947	rpsA	30S Ribosomal protein S1	8292.7	-0.17	-0.52
NORM77_01678			798.11	-0.2	-0.52
NORM77_00712	relA	Bifunctional (p)ppGpp synthase/hydrolase RelA	305.76	-0.22	-0.52
NORM77_00729	azoR	FMN-dependent NADH-azoreductase	675.42	-0.24	-0.52
NORM77_00485		L-lactate transporter	206.71	-0.44	-0.52
NORM77_01213	hutH	Histidine ammonia-lyase	1.91	-0.47	-0.52
NORM77_00316	cadC	Cadmium resistance transcriptional regulatory protein CadC	3.13	0.69	-0.53
NORM77_00009	bglK	Beta-glucoside kinase	8.64	-0.04	-0.53
NORM77_01679	lgt	Phosphatidylglycerol--prolipoprotein diacylglyceryl transferase	688.45	-0.17	-0.53
NORM77_01309			536.43	-0.23	-0.53
NORM77_02026	rbsB	Ribose import binding protein RbsB	44.94	0.11	-0.54
NORM77_01542			46.3	-0.35	-0.54
NORM77_00254			4.42	0.25	-0.55
NORM77_01793			1.59	0.1	-0.55
NORM77_02025	rbsC	Ribose import permease protein RbsC	44.84	0.04	-0.55
NORM77_00348	dcuR	Transcriptional regulatory protein DcuR	26.4	-0.14	-0.55
NORM77_00599	cydA	Cytochrome bd ubiquinol oxidase subunit 1	201.31	-0.25	-0.55
NORM77_01602			4.95	0.23	-0.56
NORM77_00777	trmL	tRNA (cytidine(34)-2'-O)-methyltransferase	153.35	0.05	-0.56
NORM77_00161	accA	Acetyl-coenzyme A carboxylase carboxyl transferase subunit alpha	2127.47	-0.44	-0.56
NORM77_01207	hutU	Urocanate hydratase	2.9	-0.67	-0.56
NORM77_01093	femA	Aminoacyltransferase FemA	29.3	-0.71	-0.56
NORM77_01833	yknX	Putative efflux system component YknX	72.87	0.16	-0.57
NORM77_01388			600.62	0.14	-0.57
NORM77_01762	arlR	Response regulator ArlR	1407.16	-0.08	-0.57
NORM77_00349			26.5	-0.28	-0.57
NORM77_01842	znuA	High-affinity zinc uptake system binding-proteinZnuA	31.06	-0.61	-0.57
NORM77_01853	tal	Transaldolase	56.69	0.06	-0.58
NORM77_01765	yqgN	putative protein YqgN	110.18	-0.19	-0.58
NORM77_00439			2.06	-0.32	-0.58
NORM77_01532	fetB	putative iron export permease protein FetB	217.05	-0.67	-0.58
NORM77_00288			6.8	-0.14	-0.59
NORM77_00887	gor	Glutathione reductase	292.79	-0.18	-0.59
NORM77_00242	gdh	NADP-specific glutamate dehydrogenase	154.25	-0.29	-0.59
NORM77_00537	pgcA	Phosphoglucomutase	337.03	-0.31	-0.59
NORM77_01351			36509.6	-0.33	-0.59
NORM77_00041	tsaD	tRNA N6-adenosine threonylcarbamoyltransferase	410.49	-0.42	-0.59
NORM77_00413			0.53	-0.75	-0.59
NORM77_00392			238.14	-0.01	-0.6
NORM77_00878	lagD	Lactococcin-G-processing and transport ATP-binding protein LagD	17.72	-0.19	-0.6
NORM77_00967	rodA	Peptidoglycan glycosyltransferase RodA	145.89	-0.2	-0.6
NORM77_00816	exoA	Exodeoxyribonuclease	300.12	-0.33	-0.6
NORM77_01257			99.13	0	-0.61
NORM77_01352	rlmL	Ribosomal RNA large subunit methyltransferase L	579.62	-0.14	-0.61
NORM77_00393	znuA	High-affinity zinc uptake system binding-proteinZnuA	40.95	-0.39	-0.61
NORM77_00065			142.74	-0.43	-0.61
NORM77_01453	cpdA	3',5'-cyclic adenosine monophosphate phosphodiesterase CpdA	205.74	-0.53	-0.61
NORM77_00293	dnaG	DNA primase	1.04	-1.37	-0.61
NORM77_00011	yecD	Isochorismatase family protein YecD	1.7	-0.05	-0.62
NORM77_01135	potA	Spermidine/putrescine import ATP-binding proteinPotA	197.31	-0.07	-0.62
NORM77_01081	yxdL	ABC transporter ATP-binding protein YxdL	17.99	-0.12	-0.62
NORM77_00508	metN	Methionine import ATP-binding protein MetN	97.67	-0.35	-0.62
NORM77_02061		IS110 family transposase ISGka2	279.09	-0.5	-0.62
NORM77_01699	licT	Transcription antiterminator LicT	63.32	-0.03	-0.63
NORM77_00785			146.33	-0.06	-0.63
NORM77_01855	npr	NADH peroxidase	49.68	-0.1	-0.63
NORM77_01438		Calcium-transporting ATPase 1	997.89	-0.15	-0.64
NORM77_01707	glcU	Glucose uptake protein GlcU	694.4	-0.18	-0.64
NORM77_00600	cydB	Cytochrome bd-I ubiquinol oxidase subunit 2	231.86	-0.24	-0.64
NORM77_01794			5.57	-1.11	-0.64
NORM77_01269			5.38	-1.4	-0.64
NORM77_01528	metQ	D-methionine-binding lipoprotein MetQ	155.24	-0.07	-0.65
NORM77_01685	phoU	Phosphate-specific transport system accessory protein PhoU	14.6	-0.13	-0.65
NORM77_00779			559.59	-0.33	-0.65
NORM77_01260			11.71	-0.57	-0.65
NORM77_01512			3.74	-0.64	-0.65
NORM77_00690			11.93	-1.08	-0.65
NORM77_00079	dinB	DNA polymerase IV	94.56	-0.02	-0.66
NORM77_00243	def	Peptide deformylase	287.74	-0.28	-0.66
NORM77_02068			8.99	0.29	-0.67
NORM77_02051	yghU	Disulfide-bond oxidoreductase YghU	150.26	-0.33	-0.67
NORM77_00924			74.69	-0.36	-0.67
NORM77_00089	mutY	Adenine DNA glycosylase	255.51	-0.44	-0.67
NORM77_00815			84	-0.55	-0.67
NORM77_01167			148.29	-0.15	-0.68
NORM77_00008	nanA	N-acetylneuraminate lyase	6.45	-0.16	-0.68
NORM77_00042	rpsN2	Alternate 30S ribosomal protein S14	336.2	0.15	-0.69
NORM77_01204	ahpC	Alkyl hydroperoxide reductase C	1518.89	0.14	-0.69
NORM77_00187		IS982 family transposase IS233A	53.39	-0.3	-0.69
NORM77_01521			13.93	-0.55	-0.69
NORM77_01808			2.08	-1.95	-0.69
NORM77_00800	lptB	Lipopolysaccharide export system ATP-binding protein LptB	7.07	0.22	-0.7
NORM77_01748	yxeM	putative amino-acid-binding protein YxeM	1983.67	0.13	-0.7
NORM77_00834	tet(M)	tetracycline resistance ribosomal protection protein Tet(M)	76.21	0.07	-0.7
NORM77_01663			8.37	-0.1	-0.7
NORM77_00127	codY	GTP-sensing transcriptional pleiotropic repressor CodY	1057.85	-0.13	-0.7
NORM77_00798	livH	High-affinity branched-chain amino acid transport system permease protein LivH	5.99	-0.2	-0.7
NORM77_01606	speC	Exotoxin type C	33.47	-0.34	-0.7
NORM77_01172	agaC	N-acetylgalactosamine permease IIC component 1	4.14	-0.68	-0.7
NORM77_00802	IMPDH	Inosine-5'-monophosphate dehydrogenase	7.26	0.58	-0.71
NORM77_01864	yvgN	Glyoxal reductase	134.58	-0.17	-0.71
NORM77_01723			307.41	-0.29	-0.71
NORM77_01535			83.79	-0.31	-0.71
NORM77_01858	glpK	Glycerol kinase	22.28	-0.33	-0.71
NORM77_00152	acpP	Acyl carrier protein	4016.43	-0.7	-0.71
NORM77_00704	mapP	Maltose 6'-phosphate phosphatase	15.93	0.04	-0.72
NORM77_01425		putative oxidoreductase	329.59	-0.17	-0.72
NORM77_02079			53.65	-0.4	-0.72
NORM77_00153		NADH:quinone reductase	1982.63	-0.73	-0.72
NORM77_00150	pchR	HTH-type transcriptional regulator PchR	2027.37	-0.58	-0.73
NORM77_00734			4.81	-0.26	-0.74
NORM77_00266			409.05	-0.4	-0.74
NORM77_01497			7.93	-0.4	-0.74
NORM77_01121			2.81	-0.88	-0.74
NORM77_01052			31.7	-0.09	-0.75
NORM77_01495			13.11	0.25	-0.76
NORM77_01173	manZ	PTS system mannose-specific EIID component	3.67	0.22	-0.76
NORM77_01429	lplA	Lipoate--protein ligase	266.98	0.01	-0.76
NORM77_00713	dtd	D-aminoacyl-tRNA deacylase	372.51	-0.37	-0.76
NORM77_00818	glcA	Glycolate permease GlcA	37.75	-0.39	-0.76
NORM77_00157	accB	Biotin carboxyl carrier protein of acetyl-CoA carboxylase	3454.45	-0.66	-0.76
NORM77_01843			56.52	-0.79	-0.76
NORM77_01168			191.29	-0.18	-0.77
NORM77_00154	fabD	Malonyl CoA-acyl carrier protein transacylase	2429.07	-0.76	-0.77
NORM77_01689	pstS2	Phosphate-binding protein PstS 2	20.23	0.06	-0.78
NORM77_01424	lipL	Octanoyl-[GcvH]:protein N-octanoyltransferase	331.67	-0.23	-0.78
NORM77_01452			160.39	-0.5	-0.78
NORM77_00159	accC	Biotin carboxylase	3171.18	-0.6	-0.78
NORM77_00156	fabF	3-oxoacyl-[acyl-carrier-protein] synthase 2	2884.88	-0.71	-0.78
NORM77_00155	fabG	3-oxoacyl-[acyl-carrier-protein] reductase FabG	2871.85	-0.8	-0.78
NORM77_01111			31.85	-0.14	-0.79
NORM77_01529	deoD	Purine nucleoside phosphorylase DeoD-type	107.66	-0.21	-0.79
NORM77_02054	yckB	putative ABC transporter extracellular-binding protein YckB	907.77	-0.39	-0.79
NORM77_00404			1.38	-0.77	-0.79
NORM77_00654	celA	PTS system cellobiose-specific EIIB component	6.76	-1.24	-0.79
NORM77_00416			1.1	-1.96	-0.79
NORM77_01426		Glycine cleavage system H-like protein	447.33	-0.13	-0.8
NORM77_01686	pstB3	Phosphate import ATP-binding protein PstB 3	16.24	-0.44	-0.8
NORM77_01506			4.58	-0.06	-0.81
NORM77_01427		Protein-ADP-ribose hydrolase	256.1	-0.27	-0.82
NORM77_02041			9.89	-0.37	-0.82
NORM77_00925	hrtA	Putative hemin import ATP-binding protein HrtA	239.05	-0.48	-0.82
NORM77_02058			3.61	0.21	-0.83
NORM77_00847	pgtP	Phosphoglycerate transporter protein	268.84	-0.17	-0.83
NORM77_00158	fabZ	3-hydroxyacyl-[acyl-carrier-protein] dehydrataseFabZ	3702.06	-0.67	-0.83
NORM77_01771		putative ABC transporter ATP-binding protein	395.38	-1.29	-0.83
NORM77_01501			6.82	0.15	-0.84
NORM77_01070			23.09	0.03	-0.85
NORM77_01340	tcyN	L-cystine import ATP-binding protein TcyN	683.78	-0.01	-0.85
NORM77_00353	rhaS	HTH-type transcriptional activator RhaS	58.97	-0.06	-0.85
NORM77_00854	scaC	Manganese import ATP-binding protein ScaC	123.18	-0.32	-0.85
NORM77_00601	cydD	ATP-binding/permease protein CydD	128.39	-0.38	-0.85
NORM77_00491			304.26	-0.42	-0.85
NORM77_00409			2.65	0.05	-0.86
NORM77_01140	acoA	Acetoin:2,6-dichlorophenolindophenol oxidoreductase subunit alpha	2020.18	0.02	-0.87
NORM77_01809			5.96	-0.1	-0.87
NORM77_01754	brnQ	Branched-chain amino acid transport system 2 carrier protein	342.97	-0.42	-0.87
NORM77_01130			28.72	0.05	-0.88
NORM77_01320			8.53	-0.3	-0.89
NORM77_01343	serP1	Serine permease SerP1	442.52	-0.36	-0.89
NORM77_00855	mntB	Manganese transport system membrane protein MntB	104.02	-0.38	-0.89
NORM77_00447			102.52	-0.17	-0.9
NORM77_01428		Protein ADP-ribosyltransferase	220.61	-0.17	-0.9
NORM77_01496			17.85	-0.43	-0.9
NORM77_01665	thiT	Thiamine transporter ThiT	571.08	-0.5	-0.9
NORM77_00388	yyaP	putative protein YyaP	191.87	0.15	-0.91
NORM77_00861			37.5	-0.19	-0.91
NORM77_02005			174.27	-0.5	-0.91
NORM77_01633	chrR	Quinone reductase	105.36	-0.62	-0.91
NORM77_01112			23.27	0.08	-0.92
NORM77_01051	pdxY	Pyridoxal kinase PdxY	30.12	-0.27	-0.92
NORM77_00602		putative ABC transporter ATP-binding/permease protein	156.16	-0.4	-0.92
NORM77_01110			8.16	-0.1	-0.94
NORM77_00507	metI	D-methionine transport system permease protein MetI	145.77	-0.39	-0.94
NORM77_00692			8.06	-0.21	-0.95
NORM77_00151	fabH	3-oxoacyl-[acyl-carrier-protein] synthase 3	2659.66	-0.75	-0.95
NORM77_00408			0.37	0.27	-0.96
NORM77_01339	yxeN	putative amino-acid permease protein YxeN	518.53	-0.1	-0.96
NORM77_01471			207.92	-0.64	-0.96
NORM77_00778	ribU	Riboflavin transporter RibU	302.55	-0.31	-0.97
NORM77_01005			229.08	0.09	-0.98
NORM77_01205	ahpF	NADH dehydrogenase	1919.75	0.11	-0.99
NORM77_02055	yecS	L-cystine transport system permease protein YecS	883.64	-0.45	-0.99
NORM77_01854			52.31	-0.12	-1
NORM77_00797	braC	Leucine-, isoleucine-, valine-, threonine-, and alanine-binding protein	8.4	0.46	-1.01
NORM77_01638	gst	Glutathione S-transferase GST-4.5	161.23	-0.19	-1.01
NORM77_00068			533.09	-0.58	-1.02
NORM77_01890	ligJ	2-keto-4-carboxy-3-hexenedioate hydratase	97.53	-0.39	-1.03
NORM77_02006			177.61	-0.53	-1.03
NORM77_00461			12.48	-0.54	-1.03
NORM77_01624	ulaE	L-ribulose-5-phosphate 3-epimerase UlaE	2.02	-1.19	-1.03
NORM77_01118			4.8	-0.42	-1.04
NORM77_00059			7.73	-1.04	-1.05
NORM77_01634			385.01	-0.38	-1.06
NORM77_00814			74.53	-0.58	-1.06
NORM77_01813			3.18	0.8	-1.08
NORM77_00309			1.8	-0.24	-1.08
NORM77_01123			3.9	0.54	-1.09
NORM77_00819	hmo	4-hydroxymandelate oxidase	100.42	-0.37	-1.09
NORM77_00224			31.46	-0.52	-1.09
NORM77_00986	dsbD	Thiol:disulfide interchange protein DsbD	5.4	-0.32	-1.1
NORM77_01131			36.61	-0.48	-1.1
NORM77_01857	glpO	Alpha-glycerophosphate oxidase	28.12	-0.17	-1.12
NORM77_01610	bioY	Biotin transporter BioY	280.94	-0.45	-1.12
NORM77_01611			322.7	-0.39	-1.13
NORM77_01997			6.43	-0.73	-1.17
NORM77_00820			3.68	-0.62	-1.19
NORM77_01995			6.53	-0.92	-1.2
NORM77_01113			21.99	-0.27	-1.22
NORM77_01493	xre	HTH-type transcriptional regulator Xre	170.29	-0.75	-1.24
NORM77_01141	bfmBAB	2-oxoisovalerate dehydrogenase subunit beta	3339.79	-0.04	-1.25
NORM77_00253			8.36	-0.4	-1.26
NORM77_01494			15.25	-0.18	-1.27
NORM77_01132			28.25	-0.22	-1.28
NORM77_00505	cshA	ATP-dependent RNA helicase CshA	2513	-0.43	-1.28
NORM77_01637	udk	Uridine kinase	149.73	-0.19	-1.35
NORM77_00836			6.11	-0.72	-1.35
NORM77_01502			4.8	0.15	-1.37
NORM77_01635			1312.05	-0.36	-1.37
NORM77_00506	metQ	Methionine-binding lipoprotein MetQ	176.98	-0.3	-1.38
NORM77_00406			0.36	-0.3	-1.4
NORM77_01338	yxeM	putative amino-acid-binding protein YxeM	78.25	0.06	-1.41
NORM77_02072	qorB	Quinone oxidoreductase 2	68.53	-0.64	-1.42
NORM77_00311			1.71	-0.93	-1.42
NORM77_00387		putative NADH oxidase	3217.79	0.12	-1.43
NORM77_00431			0.71	-2.9	-1.43
NORM77_01636	udk	Uridine kinase	154.16	-0.42	-1.44
NORM77_00255			1.96	-3.63	-1.46
[truncated: 38 more rows]

## Sheet: TableS4_L2FC Stdys021
Stdys021	gene	Product	TMP 0 min	Log2FC 5 min	Log2FC 30 min	TPM 0 min	Log2FC 5 min	Log2FC 30 min
Stdys021_00001			223.67	-0.28	-0.99	222.48	-0.08	-0.71
Stdys021_00002	hrtA	Putative hemin import ATP-binding protein HrtA	567.55	-0.1	-1.71	553.79	-0.09	-1.45
Stdys021_00003			543.53	-0.19	-1.58	518.94	-0.18	-1.31
Stdys021_00004			85.98	-0.22	-0.38	68.05	0.01	0.06
Stdys021_00005			76.36	-0.16	-0.22	70.39	-0.04	-0.17
Stdys021_00006	pheT	Phenylalanine--tRNA ligase beta subunit	287.01	-0.03	-0.35	268.17	0.06	-0.19
Stdys021_00007	pheS	Phenylalanine--tRNA ligase alpha subunit	239.47	-0.19	-0.39	220.02	0.02	-0.18
Stdys021_00008	endA	DNA-entry nuclease	112.93	-0.17	-0.31	109.05	0	-0.08
Stdys021_00009			175.51	-0.24	-0.42	177.83	-0.11	-0.35
Stdys021_00010	murA1	UDP-N-acetylglucosamine 1-carboxyvinyltransferase 1	211.5	-0.43	-0.5	202.43	-0.1	-0.53
Stdys021_00011			136.7	0.12	-0.48	159.89	0.03	-0.67
Stdys021_00012	atpC	ATP synthase epsilon chain	1577.67	-0.01	-0.81	1481.91	0.08	-0.54
Stdys021_00013	atpD	ATP synthase subunit beta	1934.46	-0.13	-0.83	1734.41	0.07	-0.53
Stdys021_00014	atpG	ATP synthase gamma chain	1694.86	-0.05	-0.74	1610.78	0.05	-0.55
Stdys021_00015	atpA	ATP synthase subunit alpha	1719.01	-0.14	-0.73	1509.68	0.08	-0.39
Stdys021_00016	atpH	ATP synthase subunit delta	1420.48	0.03	-0.49	1471.54	-0.06	-0.5
Stdys021_00017	atpF	ATP synthase subunit b	1794.18	-0.11	-0.66	1734.74	-0.06	-0.54
Stdys021_00018	atpB	ATP synthase subunit a	2018.25	-0.14	-0.65	1922.89	-0.06	-0.44
Stdys021_00019	atpE	ATP synthase subunit c	1686.85	0.12	-0.48	1931.58	-0.14	-0.66
Stdys021_00020	glgA	Glycogen synthase	193.83	-0.2	1.17	172.55	0.2	1.43
Stdys021_00021	glgD	Glycogen biosynthesis protein GlgD	121.44	0.04	1.3	119.79	0.15	1.36
Stdys021_00022	glgC	Glucose-1-phosphate adenylyltransferase	120.46	-0.06	1.14	102.87	0.29	1.48
Stdys021_00023	glgB	1,4-alpha-glucan branching enzyme GlgB	65.17	-0.33	0.63	56.71	0.13	0.95
Stdys021_00024	amyX	Pullulanase	167.41	-0.08	-0.18	173.09	-0.05	-0.16
Stdys021_00025	dagK	Diacylglycerol kinase	130.09	-0.11	-0.22	128.16	-0.06	-0.17
Stdys021_00026	ligA	DNA ligase	128.32	-0.04	0.02	127.43	0.08	0.08
Stdys021_00027	queT	Queuosine precursor transporter QueT	776.75	0.21	-0.09	817.63	-0.01	-0.2
Stdys021_00028			9.51	-0.18	0.89	7.66	0.22	1.23
Stdys021_00029	lnrN	Linearmycin resistance permease protein LnrN	14.73	0.12	-0.08	16.26	0.06	-0.28
Stdys021_00030	eno	Enolase	6975.9	-0.17	0.29	6292.19	-0.01	0.49
Stdys021_00031			185.02	0.5	-0.27	274.16	-0.12	-0.56
Stdys021_00032	serB	Phosphoserine phosphatase	11.08	0.53	0.17	13.34	0.24	0.59
Stdys021_00033	ezrA	Septation ring formation regulator EzrA	526.65	0.08	0.2	514.68	0.18	0.19
Stdys021_00034	gyrB	DNA gyrase subunit B	279.96	-0.17	-0.02	270.62	-0.01	0.01
Stdys021_00035	gph / yqaB	Phosphoglycolate phosphatase	243.87	-0.02	0.13	259.95	-0.03	-0.03
Stdys021_00036	rodA	Peptidoglycan glycosyltransferase RodA	186.26	-0.05	-0.06	187.06	-0.08	-0.16
Stdys021_00038	rplS	50S ribosomal protein L19	5832.53	0.29	-0.25	7192.89	0.03	-0.59
Stdys021_00039	eriC	Chloride/fluoride channel protein	208.02	-0.04	0.03	195.46	0.03	0.2
Stdys021_00040			189.88	0.02	0.01	183.26	-0.04	-0.02
Stdys021_00041		Flavodoxin	446.56	0.19	0.37	479.29	0.05	0
Stdys021_00042	add	Adenosine deaminase	103.71	0.17	0.71	106.46	0.17	0.65
Stdys021_00043			37.77	-0.19	0.14	34.48	0.08	-0.05
Stdys021_00044	yghU	Disulfide-bond oxidoreductase YghU	22.82	0.07	-0.02	24.7	0.07	-0.12
Stdys021_00045	elaA	Protein ElaA	182.15	-0.33	-0.29	144.69	0.1	0.12
Stdys021_00046	nrnA	putative bifunctional oligoribonuclease and PAP phosphatase NrnA	133.05	-0.28	-0.29	118.34	-0.03	-0.09
Stdys021_00047	rpmE2	50S ribosomal protein L31 type B	2816.41	1.16	0.57	5736.44	-0.07	-0.62
Stdys021_00048	agaS	Putative D-galactosamine-6-phosphate deaminase AgaS	533.04	0.09	0.24	525.58	0.15	0.21
Stdys021_00049	nagR	HTH-type transcriptional repressor NagR	540.51	0.21	0.19	514.01	0.33	0.24
Stdys021_00050		ISLre2 family transposase ISTeha1	41.86	0.1	-0.27	37.64	0.29	-0.14
Stdys021_00051			72.4	0.63	0.34	105.03	-0.1	-0.27
Stdys021_00052			2.39	0.53	-1.17	3.24	0.12	-0.91
Stdys021_00053			1.13	-0.09	0.58	0.98	0.83	-1.97
Stdys021_00054			0.71	0.02	-0.51	2.17	-1.84	-1.71
Stdys021_00055			1.76	-0.59	-1.12	1.08	0.05	0.68
Stdys021_00056	dnaG	DNA primase	0.94	0.16	0.11	0.31	0.91	1.42
Stdys021_00057			0.54	-0.72	-0.34	0	1000000	1000000
Stdys021_00058			0.95	-0.91	-1.71	0.47	-0.48	-0.62
Stdys021_00059			0.88	-0.33	-0.49	0.74	-0.47	0.1
Stdys021_00060			0.87	-0.25	-0.04	1.08	0.6	0.28
Stdys021_00061			0.91	-0.27	0.61	0.92	0.16	0.82
Stdys021_00062			0.7	1.34	0.58	0.92	-0.01	-1.02
Stdys021_00063			0.49	0.86	1.69	1.16	-1.48	0.52
Stdys021_00064			0.93	-0.52	-0.57	1.57	-0.53	-0.79
Stdys021_00065			0.72	-0.42	0.31	0.81	0.39	0.6
Stdys021_00066			1.25	-0.67	-0.98	1.34	0.48	0.8
Stdys021_00067			6.31	-1	-0.55	4.97	0.3	0.55
Stdys021_00068			167.5	0.08	-0.07	179.77	-0.11	-0.15
Stdys021_00069			1.67	-0.06	-0.44	1.58	-0.26	0.12
Stdys021_00070			1.31	0.1	0.89	1.12	0.9	-0.14
Stdys021_00071			144.87	0.33	0.28	157.12	0.04	0.15
Stdys021_00072	ssp5	Agglutinin receptor	8.08	-0.09	-0.25	8.13	-0.08	-0.06
Stdys021_00073			10.28	0.42	0.05	11.54	-0.22	-0.03
Stdys021_00074			11.69	0.23	-0.19	12.8	-0.05	0.16
Stdys021_00075	smc	Chromosome partition protein Smc	5.71	-0.18	-0.1	5.45	0.12	0.03
Stdys021_00076			4.13	-0.42	-0.57	3.63	-0.03	-0.22
Stdys021_00077			5.42	-0.12	-0.62	5.32	0	0.28
Stdys021_00078			4.24	0.35	-1.11	8.66	-0.84	-1.18
Stdys021_00079			34.13	0.15	0.4	29.82	0.31	0.52
Stdys021_00080	pepD	Dipeptidase	253.1	0.06	0.73	254.29	-0.04	0.71
Stdys021_00081	whiA	putative cell division protein WhiA	122.71	0.02	0.24	127.61	-0.03	0.36
Stdys021_00082		Putative gluconeogenesis factor	102.74	-0.2	0.16	103.95	-0.04	0.25
Stdys021_00083	yvcJ	Nucleotide-binding protein YvcJ	117.65	-0.16	0.02	110.07	-0.03	0.34
Stdys021_00084			17.8	0.3	0.61	23.51	-0.4	0.5
Stdys021_00085	asnS	Asparagine--tRNA ligase	432.52	-0.13	0.02	386.8	0.12	0.19
Stdys021_00086	aspB	Asparagine--oxo-acid transaminase	238.94	0.06	0.12	233.36	0.14	0.1
Stdys021_00087	dinG	3'-5' exonuclease DinG	137.09	0.07	-0.14	142.05	-0.05	-0.21
Stdys021_00088		putative metallo-hydrolase	322.71	0.06	-0.14	339.28	-0.08	-0.11
Stdys021_00089	ftsX	Cell division protein FtsX	532.86	0.02	0.12	534.78	-0.02	0.13
Stdys021_00090	ftsE	Cell division ATP-binding protein FtsE	606.88	-0.19	-0.02	536.6	0.05	0.18
Stdys021_00091	prfB	Peptide chain release factor 2	584.06	-0.17	-0.06	534.99	0	0.14
Stdys021_00092	queG	Epoxyqueuosine reductase	149.81	-0.05	0.04	154.18	0.03	0.04
Stdys021_00093	fbp	Fructose-1,6-bisphosphatase class 3	114.69	-0.2	0.44	102.17	0.02	0.66
Stdys021_00094		Phosphorylated carbohydrates phosphatase	249.06	0.25	0.43	260.75	-0.01	0.4
Stdys021_00095			6.47	-0.02	0.1	6.42	-0.07	0.43
Stdys021_00096	glgX	Glycogen debranching enzyme	12.36	-0.31	0.24	13.03	-0.24	0.06
Stdys021_00097	cpdA	3',5'-cyclic adenosine monophosphate phosphodiesterase CpdA	109.96	-0.01	-0.11	106.47	-0.07	-0.08
Stdys021_00098			121.47	0.05	0.15	138.05	0.03	0.06
Stdys021_00099			66.05	0.07	0.04	73.66	-0.08	-0.02
Stdys021_00100	hylB	Hyaluronate lyase	134.98	-0.21	0.51	119.44	-0.02	0.77
Stdys021_00101	kdgA	KHG/KDPG aldolase	120.7	-0.23	0.33	103.68	0.05	0.78
Stdys021_00102	kdgK	2-dehydro-3-deoxygluconokinase	117.16	-0.15	0.35	112.2	-0.02	0.56
Stdys021_00103			121.11	-0.13	0.25	114.58	-0.03	0.45
Stdys021_00104	kduD	2-dehydro-3-deoxy-D-gluconate 5-dehydrogenase	54.77	0.25	0.5	62.94	-0.08	0.4
Stdys021_00105	manX	PTS system mannose-specific EIIAB component	2.1	-1.54	0.85	1.95	-0.07	0.25
Stdys021_00106	ugl	Unsaturated chondroitin disaccharide hydrolase	2.45	0.1	0.2	2.26	-0.09	0.85
Stdys021_00107	levE	PTS system fructose-specific EIIB component	2.63	0.41	0.8	4.36	-0.67	0.19
Stdys021_00108	agaC	N-acetylgalactosamine permease IIC component 1	4.08	-0.04	0.22	3.91	-0.14	0.53
Stdys021_00109	manZ	PTS system mannose-specific EIID component	3.15	-0.24	0.99	4.01	-0.34	-0.14
Stdys021_00110			4.8	-0.49	-0.39	3.57	-0.06	-0.25
Stdys021_00111	kdgR	HTH-type transcriptional regulator KdgR	72.83	0.09	-0.38	80.42	-0.08	-0.52
Stdys021_00112			53.89	0.56	0.28	86.88	-0.22	-0.43
Stdys021_00113		Calcium-transporting ATPase 1	969.16	-0.12	-0.45	915.49	0.06	-0.31
Stdys021_00114			74.7	0.59	0.73	87.65	0.23	0.35
Stdys021_00115			160.45	0.16	0.27	170.2	-0.01	0.18
Stdys021_00116		Putative phosphatase	548.94	0.08	0.29	601	-0.01	0.28
Stdys021_00117	femX	Lipid II:glycine glycyltransferase	575.81	-0.01	0.07	581.25	-0.04	0.27
Stdys021_00118	femB	Aminoacyltransferase FemB	610.38	0.01	-0.12	633.65	-0.06	0
Stdys021_00119	tpiA	Triosephosphate isomerase	1773.6	-0.07	0.31	1783.85	-0.11	0.12
Stdys021_00120	tuf	Elongation factor Tu	15611.1	-0.01	-0.12	15667	-0.02	-0.05
Stdys021_00121			9.97	0.17	0.17	10.61	-0.07	0.01
Stdys021_00122	ylaC	RNA polymerase sigma factor YlaC	9.33	0.24	0.08	9.66	-0.03	0.23
Stdys021_00123	ftsW	putative peptidoglycan glycosyltransferase FtsW	513.85	0.01	-0.01	491.03	-0.07	0.02
Stdys021_00124	ppc	Phosphoenolpyruvate carboxylase	180	-0.25	-0.29	166.18	-0.08	-0.07
Stdys021_00125	pepF1	Oligoendopeptidase F, plasmid	328.68	-0.04	0.09	333.16	-0.16	0.19
Stdys021_00126	gpx1	Hydroperoxy fatty acid reductase gpx1	284.76	0.08	0.29	321.88	-0.2	0.15
Stdys021_00127			365.97	-0.21	-1.3	337.68	-0.16	-1.07
Stdys021_00128			439.58	0.09	-1.07	519.33	-0.35	-1.22
Stdys021_00129			270.7	0.18	-0.22	329.45	-0.2	-0.47
Stdys021_00130	thiT	Thiamine transporter ThiT	149.22	0.36	-0.62	174.48	0.11	-0.79
Stdys021_00131			317.23	0.19	0.27	346.55	-0.03	0.22
Stdys021_00132	yccF	Inner membrane protein YccF	287.03	-0.01	0.23	274.06	0.04	0.41
Stdys021_00133	pspA	Phosphoserine phosphatase 1	232.26	-0.05	0.31	217.77	0.11	0.46
Stdys021_00134	gph	Phosphoglycolate phosphatase	89.24	-0.06	0.14	95.83	0	0.03
Stdys021_00135	lysS	Lysine--tRNA ligase	776.88	-0.12	-0.16	729.51	-0.02	0.04
Stdys021_00136	nrgA	Ammonium transporter	13.43	1.45	1.95	11.7	1.59	2.04
Stdys021_00137		Putative flavoprotein monooxygenase	26.19	1.52	2.37	25.39	1.62	2.47
Stdys021_00138			182.64	1.65	2.17	271.15	1.03	1.39
Stdys021_00139			178.82	-0.18	1.01	159.46	0	1.27
Stdys021_00140	rlhA	23S rRNA 5-hydroxycytidine synthase	121.87	0.06	0.99	121.97	-0.05	1.04
Stdys021_00141			387.43	0.73	0.68	548.21	0.13	0.09
Stdys021_00142			1316.2	0.01	-0.28	1309.6	0.02	-0.29
Stdys021_00143			1282.74	-0.01	-0.31	1329.82	-0.09	-0.35
Stdys021_00144	lgt	Phosphatidylglycerol--prolipoprotein diacylglyceryl transferase	1208.06	-0.03	-0.33	1220.54	-0.11	-0.28
Stdys021_00145	hprK	HPr kinase/phosphorylase	1847.3	-0.24	-0.38	1578.74	-0.02	-0.08
Stdys021_00146			7846.07	0.31	0.19	9490.78	-0.14	-0.09
Stdys021_00147		Protein SprT-like protein	268.33	-0.04	0.08	272.31	-0.09	0.02
Stdys021_00148	yhgF	Protein YhgF	260.53	0.07	0.11	260.42	0.05	0.16
Stdys021_00149	phoU	Phosphate-specific transport system accessory protein PhoU	180.31	0.2	-0.19	176.22	0.26	-0.21
Stdys021_00150	pstB3	Phosphate import ATP-binding protein PstB 3	182.96	0.04	-0.29	181.01	0	-0.35
Stdys021_00151			159.45	0.01	-0.37	151.97	0.05	-0.25
Stdys021_00152	pstC	Phosphate transport system permease protein PstC	138.16	-0.14	-0.27	128.37	-0.03	-0.14
Stdys021_00153			108.76	-0.36	-0.55	106.01	-0.13	-0.27
Stdys021_00154	pstS2	Phosphate-binding protein PstS 2	158.63	-0.32	-0.42	153.46	-0.24	-0.33
Stdys021_00155			39	-0.08	0.13	43.56	-0.26	-0.18
Stdys021_00156			335.31	0.46	0.37	472.52	-0.17	-0.05
Stdys021_00157		Putative two-component membrane permease complexsubunit SMU_747c	342.08	-0.01	-0.02	333.14	-0.05	0.13
Stdys021_00158		Putative two-component membrane permease complexsubunit SMU_746c	395.28	0.05	0.04	389.31	0.04	0.19
Stdys021_00159	ftsY	Signal recognition particle receptor FtsY	307.8	-0.21	0.02	270.61	0.08	0.22
Stdys021_00160	yidA	Sugar phosphatase YidA	242.67	-0.15	0.02	215.12	0.13	0.16
Stdys021_00161	ybjI	5-amino-6-(5-phospho-D-ribitylamino)uracil phosphatase YbjI	230.96	-0.02	-0.04	231.8	-0.02	-0.01
Stdys021_00162			14.57	-0.12	0.15	12.79	0.19	-0.06
Stdys021_00163	qorB	Quinone oxidoreductase 2	11.16	-0.04	-0.07	13.48	0.21	-0.31
Stdys021_00164	rbsB	Ribose import binding protein RbsB	16.54	0.21	1.54	18.21	-0.04	1.29
Stdys021_00165	rbsC	Ribose import permease protein RbsC	10.6	0.43	1.84	13.4	0.18	1.5
Stdys021_00166	rbsA	Ribose import ATP-binding protein RbsA	13.5	-0.1	1.18	11.49	0.15	1.5
Stdys021_00167	rbsD	D-ribose pyranase	9.36	0.4	1.21	10.94	-0.01	1.19
Stdys021_00168	rbsK	Ribokinase	7.98	0.52	1.32	9.89	0.37	1.28
Stdys021_00169	rbsR	Ribose operon repressor	33.48	-0.23	1.19	32.13	-0.42	1.14
Stdys021_00170	ylbL	putative protein YlbL	383.24	-0.12	-0.05	383.53	-0.15	-0.03
Stdys021_00171	coaD	Phosphopantetheine adenylyltransferase	421.28	-0.18	-0.13	382.6	-0.09	-0.01
Stdys021_00172	rsmD	Ribosomal RNA small subunit methyltransferase D	395.51	-0.25	-0.29	350.83	-0.16	-0.06
Stdys021_00173	asnA	Aspartate--ammonia ligase	603.17	-0.39	-1.05	493.97	-0.22	-0.82
Stdys021_00174	arcC1	Carbamate kinase 1	4.36	0.51	0.58	6.89	-0.6	0.43
Stdys021_00175		Putative dipeptidase	3.78	-0.29	0.47	3.79	0.01	0.8
Stdys021_00176			3.5	-0.3	0.32	2.47	0.06	0.9
Stdys021_00177	arcB	Ornithine carbamoyltransferase, catabolic	5.21	-0.02	0.82	7.02	-0.33	0.47
Stdys021_00178		Acetyltransferase	7.03	-0.49	0.29	5.75	0.12	0.62
Stdys021_00179	arcA	Arginine deiminase	13.52	-1.14	-0.08	9.29	-0.66	0.44
Stdys021_00180	ntcA	Global nitrogen regulator	249.51	0.38	0.53	274.62	0.16	0.3
Stdys021_00181	argR	Arginine regulator	238.81	0.39	0.54	283.26	0.02	0.3
Stdys021_00182			592.31	-0.12	-0.23	583.64	-0.22	-0.3
Stdys021_00183			104.83	0.03	-0.07	102.3	0.06	0.1
Stdys021_00184			95.3	-0.03	-0.16	89.57	0.11	0.05
Stdys021_00185		putative response regulatory protein	70.26	0.24	0.03	74.54	0.12	-0.02
Stdys021_00186	msrAB	Peptide methionine sulfoxide reductase MsrA/MsrB	19	-0.04	-1.13	18.43	-0.15	-1.14
Stdys021_00187	resA	Thiol-disulfide oxidoreductase ResA	20.6	-0.93	-1.45	16.75	-0.26	-1.08
Stdys021_00188	dsbD	Thiol:disulfide interchange protein DsbD	14.73	-0.65	-1.82	12.3	-0.21	-0.83
Stdys021_00189			263.35	-0.28	-1.43	252.89	-0.29	-1.1
Stdys021_00190	iolG	Inositol 2-dehydrogenase/D-chiro-inositol 3-dehydrogenase	13.59	-0.14	-0.28	10.14	0.36	0.23
Stdys021_00191			8.58	-0.05	0.32	9.05	-0.09	0.14
Stdys021_00192	valS	Valine--tRNA ligase	340.14	-0.19	-0.41	312.03	0.05	-0.12
Stdys021_00193			105.08	0.28	0.1	123.26	0.05	-0.15
Stdys021_00194			157.32	-0.24	-0.25	146.76	0.03	-0.24
Stdys021_00195			186.21	-0.3	-0.4	163.23	0.09	-0.09
Stdys021_00196			223.25	-0.12	-0.26	212.73	0.09	-0.24
Stdys021_00197			254.23	0.02	0.19	248.45	0.1	0.14
Stdys021_00198			136.82	0.4	0.45	171.81	0.04	-0.07
Stdys021_00199	marR	Multiple antibiotic resistance protein MarR	116.18	0.06	0.01	134.47	-0.2	-0.12
Stdys021_00200	mepA	Multidrug export protein MepA	153.1	0.08	0.02	156.43	-0.05	0.13
Stdys021_00201			179.2	-0.1	-0.11	153.65	0.09	0.37
Stdys021_00203	znuA	High-affinity zinc uptake system binding-proteinZnuA	14.48	0.01	-0.13	17.64	-0.4	-0.15
Stdys021_00204			23.84	0	0.16	22.57	0.15	0.28
Stdys021_00205	aroA	Protein AroA(G)	255.1	0.07	0.01	256.45	0.08	0.22
Stdys021_00206	aroB	3-dehydroquinate synthase	248.17	0.05	-0.02	241.98	0.05	0.15
Stdys021_00207	aroE	Shikimate dehydrogenase (NADP(+))	122.21	-0.08	-0.05	109.73	0.06	0.17
Stdys021_00208	lacZ	Beta-galactosidase	36.32	-0.16	0.16	33.67	-0.06	0.41
Stdys021_00209	rhaR	HTH-type transcriptional activator RhaR	25.93	-0.18	0.26	23.02	0.11	0.37
Stdys021_00210			19.26	0.1	0	20.8	-0.01	-0.3
Stdys021_00211			22.12	-0.11	-0.24	21.22	0.05	-0.01
Stdys021_00212			6.47	0.1	0.45	7.63	-0.04	-0.02
Stdys021_00213	araQ	L-arabinose transport system permease protein AraQ	4.78	0.62	0.3	6.8	-0.07	0.03
Stdys021_00214	yteP	putative multiple-sugar transport system permease YteP	5.22	0	-0.17	7.3	-0.36	-0.01
Stdys021_00215	bglK	Beta-glucoside kinase	6.22	0.18	0.44	6.77	-0.13	-0.09
Stdys021_00216			7.53	-0.05	-0.16	6.66	0.26	0.41
Stdys021_00217			54.29	0.95	0.8	90.56	-0.09	-0.03
Stdys021_00218	gmuD	6-phospho-beta-glucosidase GmuD	28.11	0.04	0.5	23.3	0.32	0.69
Stdys021_00219			20.69	-0.11	0.25	19.2	-0.02	0.35
Stdys021_00220	araR	Arabinose metabolism transcriptional repressor	22.77	-0.08	-0.08	22.78	-0.13	-0.08
Stdys021_00221			8.12	-0.03	0.34	9.69	-0.55	0.42
Stdys021_00222	mngB	Mannosylglycerate hydrolase	12.77	0.22	0.47	11.31	0.29	0.97
Stdys021_00223			47.4	-0.04	-0.07	45.53	0.09	-0.09
Stdys021_00224	bar	Phosphinothricin N-acetyltransferase	57.24	-0.14	-0.26	51.19	0.18	-0.27
Stdys021_00225			89.4	-0.03	-0.09	90.19	-0.04	-0.25
Stdys021_00226		IS30 family transposase IS1239	515.66	0.11	0.54	502.33	0.13	0.53
Stdys021_00227	hpf	Ribosome hibernation promotion factor	618.4	0.29	0.93	604.65	0.24	0.89
Stdys021_00228	comFC	ComF family protein	1.9	3.81	4.85	1.69	4.1	5.15
Stdys021_00229	comFA	ComF operon protein 1	1.58	3.9	5	3.28	2.98	4.07
Stdys021_00230	yigZ		42.18	0.13	0.03	57.55	-0.17	-0.37
Stdys021_00231	cysK	Cysteine synthase	92.27	0.46	-0.88	78.09	0.69	-0.59
Stdys021_00232	yugI	General stress protein 13	877.36	-0.14	-0.41	831.15	-0.03	-0.29
Stdys021_00233		Putative bifunctional phosphatase/peptidyl-prolyl cis-trans isomerase	837.26	-0.25	-0.42	726.48	-0.04	-0.2
Stdys021_00234	liaR	Transcriptional regulatory protein LiaR	257.17	-0.03	0.1	233.36	0.07	0.14
Stdys021_00235			241.92	0.05	0.19	254.48	-0.06	0.08
Stdys021_00236			155.45	0.08	0.17	159.74	0.04	-0.01
Stdys021_00237	stkP	Serine/threonine-protein kinase StkP	1117.37	-0.06	-0.08	1099.94	-0.02	0
Stdys021_00238		Putative protein phosphatase 2C-type	980.83	-0.06	-0.18	950.26	-0.05	-0.11
Stdys021_00239	rsmB	Ribosomal RNA small subunit methyltransferase B	181.14	0.09	-0.23	208.97	-0.18	-0.4
Stdys021_00240	fmt	Methionyl-tRNA formyltransferase	116.78	-0.25	-0.59	105.05	-0.17	-0.27
Stdys021_00241	priA	Primosomal protein N'	75.93	-0.13	-0.17	76.41	-0.11	-0.05
Stdys021_00242	rpoZ	DNA-directed RNA polymerase subunit omega	299.28	0.33	0.41	320.86	0.28	0.13
Stdys021_00243	gmk	Guanylate kinase	460.45	0.16	0.2	447.51	0.26	0.18
Stdys021_00244	rny	Ribonuclease Y	1138.22	-0.12	-0.42	984.35	0.14	-0.28
Stdys021_00245	cynR	HTH-type transcriptional regulator CynR	108.67	0.14	0.18	129.62	-0.18	-0.38
Stdys021_00246	thlA	Acetyl-CoA acetyltransferase	78	-0.24	0.07	61.48	0.08	0.54
Stdys021_00247	atoD	Acetate CoA-transferase subunit alpha	84.15	-0.3	-0.04	74.02	-0.14	0.38
Stdys021_00248	atoA	Acetate CoA-transferase subunit beta	69.6	-0.24	0.04	63.38	-0.08	0.44
Stdys021_00249	fabG2	putative oxidoreductase	84.32	-0.17	0.26	84.54	-0.12	0.36
Stdys021_00250			64.91	0.08	0.35	69.12	-0.15	0.41
Stdys021_00251	luxS	S-ribosylhomocysteine lyase	368.15	0.27	0.1	397.56	-0.07	-0.02
Stdys021_00252	mapZ	Mid-cell-anchored protein Z	981.58	-0.12	-0.09	857.19	0.08	0.05
Stdys021_00253	rlmL	Ribosomal RNA large subunit methyltransferase L	608.41	-0.15	-0.48	546.85	-0.05	-0.4
Stdys021_00254			35083.1	0.65	0.29	50723.9	-0.15	-0.51
Stdys021_00255	gpsB	Cell cycle protein GpsB	481.59	0.37	0.25	508.64	0.27	0.07
Stdys021_00256			19.22	0.64	0.33	24.54	0.17	-0.36
Stdys021_00257	recU	Holliday junction resolvase RecU	523.31	0.31	0.19	654.85	-0.08	-0.08
Stdys021_00258	ponA	Penicillin-binding protein 1A	716.89	0.07	0.09	717.71	0.04	0.19
Stdys021_00259	pepC	Aminopeptidase C	414.25	-0.09	0.21	410.52	-0.12	0.25
Stdys021_00260	nadE	NH(3)-dependent NAD(+) synthetase	635.33	-0.13	-0.57	594.59	-0.01	-0.53
Stdys021_00261	pncB2	Nicotinate phosphoribosyltransferase pncB2	501.25	-0.18	-0.55	460.65	-0.11	-0.39
Stdys021_00262	serP1	Serine permease SerP1	414.23	-0.08	-0.31	412.59	-0.21	-0.33
Stdys021_00263	trxB	Thioredoxin reductase	478.17	0.11	-0.63	504.42	0.06	-0.64
Stdys021_00264			267.14	0.29	-0.34	303.5	-0.04	-0.6
Stdys021_00265	tcyN	L-cystine import ATP-binding protein TcyN	671.68	0.25	-0.84	653.01	0.25	-0.71
Stdys021_00266	yxeN	putative amino-acid permease protein YxeN	531.54	0.23	-0.84	502.8	0.22	-0.75
Stdys021_00267	yxeM	putative amino-acid-binding protein YxeM	58.35	1.16	-1.25	67.69	0.84	-1.25
Stdys021_00268	cshB	DEAD-box ATP-dependent RNA helicase CshB	352.35	-0.2	-0.43	343.32	0	-0.39
Stdys021_00269	mraY	Phospho-N-acetylmuramoyl-pentapeptide- transferase	517.33	-0.15	-0.18	513.17	-0.09	-0.16
Stdys021_00270	pbpX	Penicillin-binding protein 2X	402.38	-0.17	-0.03	396.34	-0.04	0.03
Stdys021_00271	ftsL	Cell division protein FtsL	289.18	-0.06	0.05	303.42	-0.09	0.01
Stdys021_00272	rsmH	Ribosomal RNA small subunit methyltransferase H	509.66	-0.03	0.06	528.92	-0.02	0.06
Stdys021_00273			303.15	0.14	0.13	349.62	-0.12	-0.07
Stdys021_00274	proA	Gamma-glutamyl phosphate reductase	221.45	-0.18	-0.11	203.97	-0.05	0.03
Stdys021_00275	proB	Glutamate 5-kinase 1	176.77	-0.09	-0.22	163.74	0	-0.01
Stdys021_00276			223.76	-0.11	0.11	230.12	-0.17	0.19
Stdys021_00277	ecsA	ABC-type transporter ATP-binding protein EcsA	187.14	-0.59	-0.18	164.2	-0.15	0.17
Stdys021_00278			194.48	-0.25	0.13	221.76	-0.25	0.14
Stdys021_00279	tkt	Transketolase	566.25	-0.21	0.51	509.58	0	0.72
Stdys021_00280	tal	Transaldolase	48.14	0.38	0.79	55.12	0.1	0.55
Stdys021_00281			49.41	0.08	0.47	47.06	0.23	0.67
Stdys021_00282	npr	NADH peroxidase	55.47	-0.06	0.49	56.37	0.05	0.39
Stdys021_00283	glpF	putative glycerol uptake facilitator protein	23.92	0.17	0.21	23.15	0.21	0.69
Stdys021_00284	glpO	Alpha-glycerophosphate oxidase	23.45	-0.07	0.12	21.14	0.17	0.45
Stdys021_00285	glpK	Glycerol kinase	20.84	-0.26	0.22	19.2	-0.09	0.34
Stdys021_00286			564.8	0.43	-0.49	680.54	0.14	-0.44
Stdys021_00287			789.18	-0.1	-0.26	811.4	-0.07	-0.16
Stdys021_00288	glyS	Glycine--tRNA ligase beta subunit	726.97	-0.31	-0.45	619.68	-0.06	-0.03
Stdys021_00289	glyQ	Glycine--tRNA ligase alpha subunit	618.32	-0.21	-0.35	537.54	-0.05	-0.06
Stdys021_00290			248.4	0.24	0.09	262.77	0.11	-0.08
Stdys021_00291	yvgN	Glyoxal reductase	873.78	0	-1.21	887.51	-0.07	-1.14
Stdys021_00292	rihC	Non-specific ribonucleoside hydrolase RihC	256.04	0.16	0.16	297.21	-0.06	-0.19
Stdys021_00293		IS30 family transposase ISStin2	36.44	0.12	-0.21	44.75	0	-0.34
Stdys021_00294	rplU	50S ribosomal protein L21	4057.09	0.09	-0.13	3810.31	0.27	-0.17
Stdys021_00295			3673.46	-0.01	-0.25	3285.65	0.22	-0.2
Stdys021_00296	rpmA	50S ribosomal protein L27	3208.53	0.18	-0.11	3189.35	0.24	-0.23
Stdys021_00297			264.3	0	-0.15	255.68	0.01	-0.14
Stdys021_00298	lspA	Lipoprotein signal peptidase	224.71	0.09	0.09	241.98	-0.01	-0.11
Stdys021_00299	rluD	Ribosomal large subunit pseudouridine synthase D	291.87	0.02	0.04	276.92	0.07	0.01
Stdys021_00300			311.22	0.22	0.21	392.58	-0.3	0
Stdys021_00301	pyrR	Bifunctional protein PyrR	94.19	-0.09	0.12	81.66	0.15	0.12
Stdys021_00302	pyrP	Uracil permease	81.11	-0.25	0.05	79.59	-0.17	0.09
Stdys021_00303	pyrB	Aspartate carbamoyltransferase	76.45	-0.09	0.07	73.52	-0.03	0.28
Stdys021_00304	carA	Carbamoyl-phosphate synthase small chain	84.11	-0.24	0.07	74.31	0.02	0.35
Stdys021_00305	carB	Carbamoyl-phosphate synthase large chain	69.54	-0.35	-0.07	64.38	-0.17	0.13
Stdys021_00306	yknX	Putative efflux system component YknX	152.96	0.09	-0.05	164.68	-0.09	-0.18
Stdys021_00307	yknY	putative ABC transporter ATP-binding protein YknY	166.78	-0.02	-0.08	159.3	0.03	-0.07
Stdys021_00308	yknZ	putative ABC transporter permease YknZ	180.75	-0.01	-0.09	181.14	-0.01	-0.2
Stdys021_00309			257.11	0.03	-0.06	288.89	-0.15	-0.22
Stdys021_00310			100.35	0.03	-0.05	100.52	-0.02	-0.12
Stdys021_00311	rpsP	30S ribosomal protein S16	661.97	0.45	0.07	831.11	0.55	-0.24
Stdys021_00312			635.77	0.34	0	773.1	0.51	-0.37
Stdys021_00313			44.51	-0.21	0.12	42.27	-0.08	-0.18
Stdys021_00314		IS3 family transposase ISSag5	56.13	0.07	0.21	67.85	-0.11	0.14
Stdys021_00315		IS3 family transposase ISSag5	148.31	-0.07	-0.06	136.53	0.26	0.05
Stdys021_00316			41.89	0.03	0.14	34.67	0.4	0.72
Stdys021_00317	artM	Arginine transport ATP-binding protein ArtM	642.97	0.07	0.19	607.68	0.13	0.42
Stdys021_00318	mltF	Membrane-bound lytic murein transglycosylase F	449.29	0.08	0.16	429.97	0.08	0.33
Stdys021_00319	uvrB	UvrABC system protein B	317.43	-0.12	-0.21	300.88	-0.02	-0.15
Stdys021_00320			617.36	0.64	0.65	826	-0.01	0.14
Stdys021_00321	dltA	D-alanine--D-alanyl carrier protein ligase	1007	0.06	0.43	1033.91	0.01	0.39
Stdys021_00322			1117.12	0.08	0.46	1141.43	-0.03	0.49
Stdys021_00323	dltC	D-alanyl carrier protein	1349.83	0.03	0.42	1380.14	-0.04	0.41
Stdys021_00324	dltD	Protein DltD	1065.44	0.1	0.54	1105.74	0.03	0.5
Stdys021_00325	malX	Maltose/maltodextrin-binding protein	8.57	0.16	0.53	9.79	-0.28	0.59
Stdys021_00326		Cyclomaltodextrinase	3.15	0.57	0.05	3.88	-0.25	0.14
Stdys021_00327			14.92	-0.81	-0.3	12.06	-0.11	-0.22
Stdys021_00328			8.31	-0.27	-0.49	8.92	-0.36	-0.31
Stdys021_00329	malG	Maltose/maltodextrin transport system permease protein MalG	12.61	-0.1	-0.51	11.29	0.2	0.04
Stdys021_00330			16.67	-0.01	-0.17	17.22	0.01	0.31
Stdys021_00331	purR	HTH-type transcriptional repressor PurR	108.35	0.25	0.53	143.44	-0.27	0.2
Stdys021_00332	ycjP	Inner membrane ABC transporter permease protein YcjP	69.43	0.07	1.29	71.62	0.01	1.37
Stdys021_00333			63.63	0.11	1.38	70.9	0	1.34
Stdys021_00334	malX	Maltose/maltodextrin-binding protein	161.18	-0.03	0.91	166.07	-0.08	0.91
Stdys021_00335	malR	HTH-type transcriptional regulator MalR	109.29	0.29	0.26	126.86	-0.02	-0.05
Stdys021_00336	malQ	4-alpha-glucanotransferase	61.82	-0.23	-0.02	65.8	-0.48	-0.2
Stdys021_00337	malP	Maltodextrin phosphorylase	39.2	-0.07	0.6	40.01	-0.1	0.51
Stdys021_00338	chrR	Quinone reductase	40.15	0.23	-0.48	48.57	-0.04	-0.6
Stdys021_00339			375.13	0.95	-1.2	709.58	-0.38	-2.03
Stdys021_00340			1722.9	-0.03	-2.52	1485.47	0.32	-2.09
Stdys021_00341	udk	Uridine kinase	65.68	0.05	-0.87	63.34	0.14	-0.61
Stdys021_00342	udk	Uridine kinase	83.26	-0.18	-0.54	81.17	-0.1	-0.5
Stdys021_00343	gst	Glutathione S-transferase GST-4.5	72.4	0.13	-0.49	79.33	-0.07	-0.55
Stdys021_00344			174.78	0.01	0.08	174.77	-0.06	0.05
Stdys021_00345			143.06	0.06	0.14	153.23	0.02	0.09
Stdys021_00346			98.22	0.31	0.39	118.45	0.37	-0.26
Stdys021_00347	miaA	tRNA dimethylallyltransferase	50.33	-0.03	0.19	44.69	0.08	0.15
Stdys021_00348	hflX	GTPase HflX	224.42	-0.17	-0.03	213.27	-0.05	0.01
Stdys021_00349			235.3	-0.05	0.1	230.87	-0.05	0.28
Stdys021_00350	rnz	Ribonuclease Z	311.05	-0.1	-0.13	287.87	0.02	0.16
Stdys021_00351	hcaB	3-phenylpropionate-dihydrodiol/cinnamic acid-dihydrodiol dehydrogenase	366.22	-0.08	-0.31	351.05	-0.04	-0.04
Stdys021_00352			232.16	-0.19	-0.28	213.07	0.03	-0.03
Stdys021_00353	apt	Adenine phosphoribosyltransferase	1131.72	0	-0.24	1144.18	0	-0.21
Stdys021_00354	dnaD	DNA replication protein DnaD	546.85	-0.08	-0.2	542.7	-0.04	-0.26
Stdys021_00355	nth	Endonuclease III	384.37	0.02	-0.2	390.69	0.11	-0.26
Stdys021_00356	trmK	tRNA (adenine(22)-N(1))-methyltransferase	27.68	-0.07	0.3	29.5	0.02	0.27
Stdys021_00357		GTP cyclohydrolase 1 type 2	46.44	-0.3	-0.07	44.61	-0.17	0.15
Stdys021_00358	zupT	Zinc transporter ZupT	86.26	-0.22	-0.02	78.07	-0.03	0.3
Stdys021_00359	thiO	Glycine oxidase	105.03	-0.22	-0.06	94.87	0	0.25
Stdys021_00360	rfbA	Glucose-1-phosphate thymidylyltransferase 1	848.43	-0.02	0.31	782.03	0.14	0.47
Stdys021_00361	rfbC	Protein RmlC	1065.54	-0.13	0.32	961.28	0.11	0.47
Stdys021_00362	rmlB	dTDP-glucose 4,6-dehydratase	974.87	0.02	0.42	934.71	0.15	0.46
Stdys021_00363			237.19	0.02	-0.03	251.72	-0.19	-0.14
Stdys021_00364			262.67	-0.16	-0.29	261.42	-0.2	-0.46
Stdys021_00365	mutX	8-oxo-dGTP diphosphatase	275.66	0.08	0.16	275.36	0.02	0.19
Stdys021_00366			190.34	-0.12	0.22	181.13	0.02	0.42
Stdys021_00367	bepA	Beta-barrel assembly-enhancing protease	145.98	-0.12	0.21	137.19	0.08	0.48
Stdys021_00368	rqcH	Rqc2 RqcH	120.19	0.24	0.39	146.35	-0.09	0.16
Stdys021_00369			155.99	0.01	-0.34	154.45	-0.01	-0.44
Stdys021_00370			184.83	-0.06	-0.49	184.85	-0.1	-0.62
Stdys021_00371	potA	Spermidine/putrescine import ATP-binding proteinPotA	254.32	-0.19	-0.66	241.16	-0.11	-0.55
Stdys021_00372	rnj2	Ribonuclease J 2	339.28	-0.26	-0.36	304.17	-0.03	-0.24
Stdys021_00373	axe1-6A	Carbohydrate acetyl esterase/feruloyl esterase	438.99	-0.18	-0.3	382.26	0.03	-0.08
Stdys021_00374			266.82	0.29	0.1	332.14	-0.07	-0.24
Stdys021_00375	ybiT	putative ABC transporter ATP-binding protein YbiT	111.66	0.01	-0.13	112.8	0.08	-0.18
Stdys021_00376	acoA	Acetoin:2,6-dichlorophenolindophenol oxidoreductase subunit alpha	2262.14	-0.01	-1.33	2114.64	0.09	-1.14
Stdys021_00377	bfmBAB	2-oxoisovalerate dehydrogenase subunit beta	3356.68	-0.07	-1.6	3086.43	0.12	-1.38
Stdys021_00378	pdhC	Dihydrolipoyllysine-residue acetyltransferase component of pyruvate dehydrogenase complex	3327.64	-0.03	-1.9	3036.71	0.14	-1.6
Stdys021_00379	sthA	Soluble pyridine nucleotide transhydrogenase	3778.35	0.02	-2.46	3482	0.18	-2.21
Stdys021_00380			44.55	-0.25	0.49	37.8	0.36	0.32
Stdys021_00381			54.72	-0.19	0.49	54.31	0.02	0.47
Stdys021_00382	lplJ	Lipoate-protein ligase LplJ	190.79	0	0.14	191.36	0.05	0.07
Stdys021_00383	gatD	Lipid II isoglutaminyl synthase (glutamine-hydrolyzing) subunit GatD	402.61	0.13	0.38	437.32	0.03	0.3
Stdys021_00384	murT	Lipid II isoglutaminyl synthase (glutamine-hydrolyzing) subunit MurT	295.04	0.15	0.37	319.43	0.06	0.32
Stdys021_00385	cdaA	Cyclic di-AMP synthase CdaA	167.06	0	0.01	164.8	0.05	-0.14
Stdys021_00386	cdaR	CdaA regulatory protein CdaR	237.25	-0.04	0.1	215.04	0.13	0.14
Stdys021_00387	glmM	Phosphoglucosamine mutase	1095.54	-0.08	0.01	981.89	0.08	0.09
Stdys021_00388			183.6	-0.05	0.1	172.37	0.06	0.22
Stdys021_00389	hemW	Heme chaperone HemW	253.9	-0.11	-0.29	242.9	-0.05	-0.22
Stdys021_00390			222.86	0.14	-0.09	246.3	-0.01	-0.16
Stdys021_00391	yutF	Acid sugar phosphatase	243.29	0.04	-0.19	243.53	0	-0.11
Stdys021_00392			226.65	0.11	-0.07	254.33	-0.03	-0.19
Stdys021_00393	cas9	CRISPR-associated endonuclease Cas9/Csn1	24.07	-0.08	0.59	22.47	0.15	0.66
Stdys021_00394	cas1	CRISPR-associated endonuclease Cas1	28.41	-0.21	0.54	28.07	-0.06	0.63
Stdys021_00395	cas2	CRISPR-associated endoribonuclease Cas2	24.94	0.11	0.68	33.57	-0.32	0.53
Stdys021_00396	csn2	CRISPR-associated protein Csn2	22.11	0.07	0.8	25.07	0.06	0.61
Stdys021_00397	ndk	Nucleoside diphosphate kinase	147.26	-0.56	-0.14	135.55	-0.23	-0.09
Stdys021_00398	lepA	Elongation factor 4	346.24	-0.24	-0.32	310.39	-0.05	-0.21
Stdys021_00399	msrB	Peptide methionine sulfoxide reductase MsrB	122.24	-0.14	0.11	103.13	0.14	0.22
Stdys021_00400	yedJ	putative protein YedJ	134.32	-0.22	0.24	113.95	0.13	0.36
Stdys021_00401			135.31	-0.04	0.3	134	0.21	0.41
Stdys021_00402			68.67	0.27	0.22	76.27	0.13	-0.02
Stdys021_00403			84.71	-0.01	0.11	87.1	-0.07	0.13
Stdys021_00404			130.8	0.1	0.24	138.55	-0.03	0.21
Stdys021_00405			7.05	-0.24	-0.45	9.61	-1.09	-0.13
Stdys021_00406		putative phosphotransferase enzyme IIB component	3.88	0.21	0.93	5.6	-0.04	0.22
Stdys021_00407	agaC	N-acetylgalactosamine permease IIC component 1	4.72	-0.65	-0.82	3.88	-0.07	0.31
Stdys021_00408	manZ	PTS system mannose-specific EIID component	3.21	0.21	0.46	4.19	-0.23	-0.07
Stdys021_00409			25.6	0.03	0.36	26.21	-0.06	0.27
Stdys021_00410		putative response regulatory protein	28.01	-0.24	0.28	25.18	0.12	0.39
Stdys021_00411			36.93	-0.09	0.42	34.1	0.11	0.56
Stdys021_00412			70.25	-0.15	0.15	68.17	-0.01	0.31
Stdys021_00413		Putative acetyltransferase	129.1	0.3	0.15	144.18	-0.01	-0.01
Stdys021_00414			206.45	0.45	0.8	271.22	-0.09	0.36
Stdys021_00415		Putative two-component membrane permease complexsubunit SMU_747c	174.66	0.22	0.75	196.34	0	0.57
Stdys021_00416			195.63	0.43	0.8	239.56	-0.03	0.49
Stdys021_00417	yfnB	Putative HAD-hydrolase YfnB	69.2	-0.12	-0.17	70.02	-0.05	-0.29
Stdys021_00418	yfnB		79.38	-0.03	-0.41	86.52	-0.01	-0.23
Stdys021_00419	gabD1	Succinate-semialdehyde dehydrogenase [NADP(+)] 1	223.02	0.03	0.16	204.73	0.11	0.4
Stdys021_00420	ybjI	5-amino-6-(5-phospho-D-ribitylamino)uracil phosphatase YbjI	71.46	-0.16	0.11	59.24	0.35	0.41
Stdys021_00421	ybiV	Sugar phosphatase YbiV	48.55	0.16	0.45	46.72	0.19	0.38
Stdys021_00422	uvrC	UvrABC system protein C	201.76	0.06	0.09	203.07	-0.05	0.05
Stdys021_00423	pox5	Pyruvate oxidase	28.32	-0.35	-0.76	22.4	0.22	-0.15
Stdys021_00424			57.56	-0.14	-0.41	56.94	-0.13	-0.54
Stdys021_00425		Putative NAD(P)H nitroreductase	290.6	-0.07	0.24	286.18	-0.09	0.15
Stdys021_00426	pepV	Beta-Ala-Xaa dipeptidase	328.91	-0.11	0.39	309.29	0.07	0.47
Stdys021_00427	mnmE	tRNA modification GTPase MnmE	283.64	0.06	-0.24	280.84	-0.02	-0.16
Stdys021_00428	rpiA	Ribose-5-phosphate isomerase A	492.82	-0.05	-0.16	488.43	-0.07	-0.13
Stdys021_00429	deoB	Phosphopentomutase	519.87	-0.11	-0.1	483.57	0.02	0.12
Stdys021_00430	arsC	Arsenate reductase	660.88	-0.15	-0.05	593.13	-0.01	0.3
Stdys021_00431	punA	Purine nucleoside phosphorylase 1	581.01	-0.14	-0.01	530.75	-0.02	0.28
Stdys021_00432	deoD	Purine nucleoside phosphorylase DeoD-type	589.23	-0.08	-0.03	551.21	0.05	0.25
Stdys021_00433			315.71	0.14	-0.02	344.57	0.05	-0.05
Stdys021_00434	hdfR	HTH-type transcriptional regulator HdfR	220.68	0.05	-0.12	235.16	-0.08	-0.26
Stdys021_00435			278.25	0.36	0.27	247.8	0.6	0.34
Stdys021_00436	pyrF	Orotidine 5'-phosphate decarboxylase	38.02	0.24	0.8	40.02	0.34	0.84
Stdys021_00437	pyrE	Orotate phosphoribosyltransferase	55.59	0.15	0.8	55.91	0.38	0.87
Stdys021_00438			87.39	0.18	0.69	99.44	0.12	0.62
Stdys021_00439	rimM	Ribosome maturation factor RimM	344.29	0	-0.15	350.33	0	-0.16
Stdys021_00440	trmD	tRNA (guanine-N(1)-)-methyltransferase	240.19	-0.06	-0.09	232.78	0.1	-0.04
Stdys021_00441	yumC	Ferredoxin--NADP reductase 2	254.27	-0.12	-0.38	247.16	-0.09	-0.16
Stdys021_00442			272.42	0.07	0.86	292.49	-0.04	0.75
Stdys021_00443	panE	2-dehydropantoate 2-reductase	520.33	-0.24	0.85	479.12	0	0.97
Stdys021_00444	lacR	Lactose phosphotransferase system repressor	208.81	-0.25	0.32	201.71	-0.08	0.42
Stdys021_00445	lacC	Tagatose-6-phosphate kinase	209.47	-0.16	0.28	195.6	0.16	0.53
Stdys021_00446	fruA	PTS system fructose-specific EIIABC component	289.95	0.02	0.34	268.95	0.15	0.58
Stdys021_00447			60.93	0.3	0.4	65.55	0.05	0.37
Stdys021_00448			984.14	0.52	0.46	1251.64	0.13	-0.01
Stdys021_00449			203.05	-0.06	-0.47	213.25	-0.19	-0.42
Stdys021_00450			302.42	-0.18	-0.47	271.45	-0.07	-0.31
Stdys021_00451			548.94	0.07	-0.16	609.21	-0.12	-0.3
Stdys021_00452		DegV domain-containing protein	764.16	-0.08	-0.22	729.51	-0.03	-0.11
Stdys021_00453	cca	CCA-adding enzyme	253.61	-0.14	-0.33	244.97	-0.05	-0.21
Stdys021_00454	ettA	Energy-dependent translational throttle protein EttA	233.45	-0.22	-0.55	224	-0.04	-0.43
Stdys021_00455		putative ABC transporter ATP-binding protein	136.33	0.03	-0.08	134.05	0.1	-0.03
Stdys021_00456		Fatty acid ABC transporter ATP-binding/permease protein	186.12	0.09	-0.11	187.09	0.11	-0.12
Stdys021_00457	gdh	NADP-specific glutamate dehydrogenase	354	-0.32	-0.67	330.17	-0.26	-0.57
Stdys021_00458	def	Peptide deformylase	547.96	-0.17	-0.44	508.54	-0.11	-0.36
Stdys021_00459		Cell wall protein	64.33	0.12	0.83	69.14	0.09	0.8
Stdys021_00460	yheI	putative multidrug resistance ABC transporter ATP-binding/permease protein YheI	22.03	-0.15	-0.34	17.61	0.11	-0.07
Stdys021_00461	yheH	putative multidrug resistance ABC transporter ATP-binding/permease protein YheH	23.18	-0.21	-0.18	21.76	-0.12	-0.13
Stdys021_00462	galK	Galactokinase	267.04	0.19	0.08	295.7	-0.08	0.02
Stdys021_00463	thrB	Homoserine kinase	259.45	0.01	0.11	257.87	0.07	0.16
Stdys021_00464		Phosphomevalonate kinase	320.81	-0.12	-0.17	303.82	0.05	0
Stdys021_00465	fni	Isopentenyl-diphosphate delta-isomerase	335.02	-0.12	-0.2	304.51	0.05	-0.04
Stdys021_00466			53.76	0.26	0.16	66.23	-0.07	-0.19
Stdys021_00467	mvaA	3-hydroxy-3-methylglutaryl-coenzyme A reductase	290.68	0.06	-0.15	291.23	0.07	-0.02
Stdys021_00468	mvaS	Hydroxymethylglutaryl-CoA synthase	293.25	0.03	-0.2	300.94	0.01	-0.17
Stdys021_00469	thyA	Thymidylate synthase	309.71	0.03	0.23	300.52	0.21	0.13
Stdys021_00470	dhfR	Dihydrofolate reductase	656.8	0.08	0.22	628.05	0.17	0.24
Stdys021_00471			499.67	0.07	0.34	479.86	0.17	0.36
Stdys021_00472	clpX	ATP-dependent Clp protease ATP-binding subunit ClpX	519.94	0.07	0.25	495.84	0.2	0.3
Stdys021_00473	engB	putative GTP-binding protein EngB	622.08	0.13	0.22	621.97	0.16	0.25
Stdys021_00474			156.35	0.46	0.59	164.56	0.37	0.44
Stdys021_00475	clpC	putative ATP-dependent Clp protease ATP-binding subunit	256.6	-0.07	1.51	245.71	0.07	1.72
Stdys021_00476		IS30 family transposase ISStin9	20.86	-0.19	-0.09	17.74	0.23	0.11
Stdys021_00477	rplJ	50S ribosomal protein L10	7212.85	-0.66	-0.8	6752.23	-0.43	-0.86
Stdys021_00478	rplL	50S ribosomal protein L7/L12	6462.8	-0.85	-0.9	5483.3	-0.37	-0.72
Stdys021_00479	dacA	D-alanyl-D-alanine carboxypeptidase DacA	62.59	0.17	0.1	62.09	-0.06	0.17
Stdys021_00480			105.1	0.3	0.48	137.51	-0.21	-0.04
Stdys021_00481	hom	Homoserine dehydrogenase	57.85	-0.1	0.41	58.36	0.09	0.7
Stdys021_00482	thrB	Homoserine kinase	248.92	-0.41	0.22	209.46	0.03	0.74
Stdys021_00483	fpgS	Folylpolyglutamate synthase	299.59	-0.42	0.07	250.37	-0.07	0.45
Stdys021_00484	folE	GTP cyclohydrolase 1	353.31	-0.54	0.03	274.7	-0.03	0.6
Stdys021_00485	folP	Dihydropteroate synthase	362.88	-0.27	0.27	321.86	-0.02	0.54
Stdys021_00486	folB	Dihydroneopterin aldolase	381.06	-0.21	0.27	361.16	-0.06	0.54
Stdys021_00487	folK	2-amino-4-hydroxy-6- hydroxymethyldihydropteridine pyrophosphokinase	409.04	-0.15	0.38	404.26	-0.02	0.52
Stdys021_00488	murB	UDP-N-acetylenolpyruvoylglucosamine reductase	390.89	0.11	0.07	402.34	0.03	0.1
Stdys021_00489	potA	Spermidine/putrescine import ATP-binding proteinPotA	440.98	-0.15	-0.11	401.85	0.03	0.15
Stdys021_00490	potB	Spermidine/putrescine transport system permease protein PotB	312.84	0.16	0.03	342.61	-0.02	-0.09
Stdys021_00491	ydcV	Inner membrane ABC transporter permease protein YdcV	315.95	-0.02	-0.12	320.42	-0.04	-0.14
Stdys021_00492	potD	Spermidine/putrescine-binding periplasmic protein	340.32	-0.03	-0.1	339.25	0.03	-0.12
Stdys021_00493		IS982 family transposase ISSpy2	8.19	-0.12	-0.81	7.68	-0.37	0.21
Stdys021_00494		NAD-dependent malic enzyme	220.22	0.29	-0.39	247.01	0	-0.35
Stdys021_00495	clcA	H(+)/Cl(-) exchange transporter ClcA	176.59	0.01	-0.28	168.94	0.01	-0.09
Stdys021_00496	rhaS	HTH-type transcriptional activator RhaS	148.59	0.4	-0.64	188.99	0.03	-0.96
Stdys021_00497	neuA	N-acylneuraminate cytidylyltransferase	158.98	0.23	-0.36	172.31	0.02	-0.44
Stdys021_00498			311.62	0.28	-0.27	364.84	-0.04	-0.61
Stdys021_00499	radC	DNA repair protein RadC	46.67	0.39	0.91	52.89	0.38	0.69
Stdys021_00500		Putative glutamine amidotransferase	429.05	0.1	-0.36	494.3	-0.12	-0.65
Stdys021_00501	rex	Redox-sensing transcriptional repressor Rex	542.3	0.06	-0.5	629.69	-0.16	-0.75
Stdys021_00502			159.69	0.62	0.85	197.91	0.2	0.58
Stdys021_00503			196.97	0.34	0.77	225.15	0.2	0.58
Stdys021_00504	iscS	Cysteine desulfurase IscS	216.47	0.13	0.54	231.56	0.08	0.44
Stdys021_00505	prs2	Putative ribose-phosphate pyrophosphokinase 2	273.05	-0.07	0.35	254.67	0.15	0.4
Stdys021_00506	yjbK	Putative triphosphatase YjbK	92.98	0.29	0.2	108	-0.1	-0.01
Stdys021_00507	yjbM	GTP pyrophosphokinase YjbM	306.32	0.01	0.05	312.24	0.01	-0.08
Stdys021_00508	nadK	NAD kinase	244.11	0.04	0.16	240.65	0.11	0.08
Stdys021_00509	rluD	Ribosomal large subunit pseudouridine synthase D	178.06	0.05	0.32	182.29	0.15	0.22
Stdys021_00510	pta	Phosphate acetyltransferase	600.01	0.18	0.08	582.64	0.31	0.12
Stdys021_00511	ydfG	NADP-dependent 3-hydroxy acid dehydrogenase YdfG	105.88	0.19	0.25	111.62	0.16	0.07
Stdys021_00512			167.68	0.03	-0.37	175.39	0.11	-0.39
Stdys021_00513	opuCA	Carnitine transport ATP-binding protein OpuCA	135.69	0.03	-0.24	130.01	0.14	-0.14
Stdys021_00514			157.61	0.09	-0.32	161.41	0	-0.27
Stdys021_00515	guaC	GMP reductase	195.69	-0.06	-0.58	193.39	-0.17	-0.59
Stdys021_00516	xpt	Xanthine phosphoribosyltransferase	68.18	-0.19	-0.31	59.28	0.13	0.05
Stdys021_00517	pucK	Uric acid permease PucK	83.39	-0.1	-0.18	76.33	0.08	0.03
Stdys021_00518	apbE	FAD:protein FMN transferase	102.88	0.17	-0.04	111.04	-0.05	-0.13
Stdys021_00519	tdk	Thymidine kinase	203.07	-0.15	0.01	186.78	0.05	0.07
Stdys021_00520	prfA	Peptide chain release factor 1	277.02	-0.1	-0.04	261.07	0.02	0.16
Stdys021_00521	prmC	Release factor glutamine methyltransferase	328	-0.2	-0.09	311.37	-0.05	0.09
Stdys021_00522	ywlC	Threonylcarbamoyl-AMP synthase	333.02	-0.17	-0.13	306.6	0.01	0.19
Stdys021_00523	mshD	Mycothiol acetyltransferase	315.22	-0.16	-0.14	286.84	0.05	0.3
Stdys021_00524	glyA	Serine hydroxymethyltransferase	275.7	-0.04	0.05	264.41	0.01	0.19
Stdys021_00525			273.89	0.1	0.11	285.5	-0.03	0.23
Stdys021_00526			210.68	0.12	0.1	220.6	0.12	0.25
Stdys021_00527		putative ABC transporter ATP-binding protein	89.33	0	0.12	92.26	-0.06	0.22
Stdys021_00528		putative ABC transporter ATP-binding protein	74.39	0.1	0.12	83.75	-0.09	-0.12
Stdys021_00529		putative NADH oxidase	2944.55	0.09	-0.5	2839.78	0.18	-0.53
Stdys021_00530	yyaP	putative protein YyaP	146.77	0.18	-0.59	154.25	0.11	-0.79
Stdys021_00531	ldh1	L-lactate dehydrogenase 1	1638.31	0.16	0.48	1709.96	0.04	0.46
Stdys021_00532	gyrA	DNA gyrase subunit A	618.29	-0.03	-0.1	601.89	-0.01	0.03
Stdys021_00533	strA	Sortase A	621.4	0.16	0.03	646.52	-0.01	0.07
Stdys021_00534			84.19	0	0.17	79.73	0.28	0.26
Stdys021_00535	znuA	High-affinity zinc uptake system binding-proteinZnuA	67.43	0.33	0.36	77.85	-0.01	0.29
Stdys021_00536			65.99	0.31	0.39	80.49	0.01	0.17
Stdys021_00537			550.11	0.28	0.5	609.79	0	0.38
Stdys021_00538			125.59	-0.07	0.61	121.93	0.14	0.59
Stdys021_00539	znuA	High-affinity zinc uptake system binding-proteinZnuA	108.27	0.09	0.76	116.81	0.05	0.6
Stdys021_00540		IS3 family transposase ISSdy1	613.15	-0.28	-0.13	541.04	0.02	-0.02
Stdys021_00541		IS3 family transposase ISSag4	518.29	0.01	-0.23	456.63	0.07	-0.09
Stdys021_00542			99.4	0.14	0.62	105.82	-0.07	0.49
Stdys021_00543	femX	Lipid II:glycine glycyltransferase	74.15	2.62	3.73	76.25	2.72	3.64
Stdys021_00544	secA	Protein translocase subunit SecA	1109.91	-0.19	-0.28	1042.43	-0.01	-0.14
Stdys021_00545	acpS	Holo-[acyl-carrier-protein] synthase	525.23	-0.2	-0.25	483.5	-0.12	-0.07
Stdys021_00546	alr	Alanine racemase	445.86	-0.17	-0.17	415.26	-0.06	0.01
Stdys021_00547			994.28	-0.07	0.03	983.15	-0.01	0.09
Stdys021_00548			9.61	-0.14	0.31	9.27	0.02	0.34
Stdys021_00549			14.45	-0.51	0	12.71	-0.26	0.44
Stdys021_00550	isdE	High-affinity heme uptake system protein IsdE	13.83	-0.51	0.22	15.08	-0.55	0.34
Stdys021_00551	isdF	putative heme-iron transport system permease protein IsdF	10.9	-0.47	0.24	10.58	-0.53	0.25
Stdys021_00552	yusV	putative siderophore transport system ATP-binding protein YusV	10.01	-0.54	0.34	10.59	-0.55	0.17
Stdys021_00553	btuD	Vitamin B12 import ATP-binding protein BtuD	12.75	-0.62	0.03	11.13	-0.47	0.6
Stdys021_00554		putative ABC transporter ATP-binding/permease protein	72.53	-0.13	-0.39	76.4	-0.33	-0.32
Stdys021_00555			195.6	-0.08	-0.52	195.77	-0.13	-0.33
Stdys021_00556	ecfT	Energy-coupling factor transporter transmembraneprotein EcfT	222.61	-0.15	-0.57	211.88	-0.16	-0.29
Stdys021_00557	ykoD	Putative HMP/thiamine import ATP-binding proteinYkoD	247.82	-0.22	-0.53	216.39	0.06	-0.18
Stdys021_00558	recG	ATP-dependent DNA helicase RecG	170.36	-0.13	-0.22	166.66	-0.05	-0.17
Stdys021_00559	ydhF	Oxidoreductase YdhF	287.86	-0.3	-0.39	254.81	-0.05	-0.23
Stdys021_00560	ansB	L-asparaginase	133.72	0.04	-0.3	140.52	-0.05	-0.24
Stdys021_00561		Staphylokinase	29.5	0.34	-0.12	32.79	0.22	0.01
Stdys021_00562	cof	HMP-PP phosphatase	239.06	-0.17	-0.19	223.93	0	-0.1
Stdys021_00563		Putative universal stress protein	165.39	0.08	1.1	174.59	-0.22	1.07
Stdys021_00564	alaA	Glutamate-pyruvate aminotransferase AlaA	882.32	-0.12	-0.14	799.17	-0.03	0.04
Stdys021_00565	codY	GTP-sensing transcriptional pleiotropic repressor CodY	836.31	-0.09	-0.38	870.73	-0.28	-0.48
Stdys021_00566	rutB	Peroxyureidoacrylate/ureidoacrylate amidohydrolase RutB	1120.96	-0.1	-1.25	1091.8	-0.15	-1.22
Stdys021_00567			183.78	0.8	0.53	301.39	0.14	-0.33
Stdys021_00568	glpE	Thiosulfate sulfurtransferase GlpE	309.12	-0.04	-0.38	289.37	0.01	-0.22
Stdys021_00569	cdr	Coenzyme A disulfide reductase	274.92	-0.18	-0.44	241.82	0.01	-0.22
Stdys021_00570		Sulfurtransferase	184.61	-0.06	-0.21	177.46	0.07	-0.19
Stdys021_00571	ccpN	Transcriptional repressor CcpN	41.94	-0.45	0.25	31.77	0.21	0.85
Stdys021_00572	yqfL	Putative pyruvate, phosphate dikinase regulatoryprotein	30.1	-0.26	0.12	25.47	0.06	0.59
Stdys021_00573	ppdK	Pyruvate, phosphate dikinase	50.24	-0.28	0.41	43.8	0.07	0.77
Stdys021_00574	gatC	Glutamyl-tRNA(Gln) amidotransferase subunit C	437.26	0	-0.06	465.59	-0.15	-0.15
Stdys021_00575	gatA	Glutamyl-tRNA(Gln) amidotransferase subunit A	527.5	-0.16	-0.16	476.96	0.01	0.07
Stdys021_00576	gatB	Aspartyl/glutamyl-tRNA(Asn/Gln) amidotransferasesubunit B	803.67	-0.22	-0.15	718.93	-0.07	0.07
Stdys021_00577	yicL	putative inner membrane transporter YicL	176.54	-0.14	-0.16	173.81	-0.12	-0.05
Stdys021_00578			111.67	-0.08	-0.15	104.58	0.1	0.05
Stdys021_00579	gpmA	2,3-bisphosphoglycerate-dependent phosphoglycerate mutase	58.01	-0.43	-0.21	56.68	-0.1	0.01
Stdys021_00580	vanYB	D-alanyl-D-alanine carboxypeptidase	191.29	-0.19	-0.05	177.18	-0.03	0.45
Stdys021_00581	lytG	Exo-glucosaminidase LytG	325.73	-0.2	-0.04	306.53	-0.06	0.44
Stdys021_00582	hrcA	Heat-inducible transcription repressor HrcA	2111.04	1.2	0.23	1871.61	1.32	0.37
Stdys021_00583	grpE	Protein GrpE	3376.98	1.08	0.35	2706.32	1.36	0.7
Stdys021_00584	dnaK	Chaperone protein DnaK	5314.82	1.04	0.78	4401.68	1.28	1.13
Stdys021_00585	dnaJ	Chaperone protein DnaJ	969.33	0.63	0.71	858.84	0.94	0.97
Stdys021_00586	fabM	Trans-2-decenoyl-[acyl-carrier-protein] isomerase	1462.88	-0.75	-0.79	1257.63	-0.17	-0.55
Stdys021_00587	pchR	HTH-type transcriptional regulator PchR	2698.47	-0.72	-0.72	2226.09	-0.14	-0.34
Stdys021_00588	fabH	3-oxoacyl-[acyl-carrier-protein] synthase 3	3084.99	-0.8	-0.73	2271.19	-0.03	-0.14
Stdys021_00589	acpP	Acyl carrier protein	4713.41	-0.43	-0.3	4400.75	-0.05	-0.06
Stdys021_00590		NADH:quinone reductase	2613.09	-0.7	-0.52	2148.32	-0.15	-0.03
Stdys021_00591	fabD	Malonyl CoA-acyl carrier protein transacylase	3129.33	-0.51	-0.39	2755.32	-0.12	0.05
Stdys021_00592	fabG	3-oxoacyl-[acyl-carrier-protein] reductase FabG	3333.42	-0.47	-0.33	3003.48	-0.14	0.06
Stdys021_00593	fabF	3-oxoacyl-[acyl-carrier-protein] synthase 2	3299.75	-0.53	-0.37	2893.8	-0.16	-0.01
Stdys021_00594	accB	Biotin carboxyl carrier protein of acetyl-CoA carboxylase	4033.45	-0.48	-0.41	3590.4	-0.2	-0.04
Stdys021_00595	fabZ	3-hydroxyacyl-[acyl-carrier-protein] dehydrataseFabZ	4329.94	-0.51	-0.38	3784.38	-0.16	-0.02
Stdys021_00596	accC	Biotin carboxylase	4120.09	-0.4	-0.35	3851.96	-0.2	-0.08
Stdys021_00597	accD	Acetyl-coenzyme A carboxylase carboxyl transferase subunit beta	4048.05	-0.37	-0.37	3845.1	-0.21	-0.15
Stdys021_00598	accA	Acetyl-coenzyme A carboxylase carboxyl transferase subunit alpha	3906.57	-0.48	-0.47	3331.37	-0.15	-0.12
Stdys021_00599	serS	Serine--tRNA ligase	531.9	-0.03	-0.12	528.04	-0.05	0.04
Stdys021_00600			255.43	0.04	0	283.7	-0.15	-0.04
Stdys021_00601			204.05	0.06	0.07	229.21	-0.08	-0.05
Stdys021_00602	manZ	PTS system mannose-specific EIID component	1142.28	-0.12	0.32	1140.7	-0.13	0.52
Stdys021_00603	sorA	PTS system sorbose-specific EIIC component	1191.98	-0.29	0.22	1040.82	-0.05	0.62
Stdys021_00604	manX	PTS system mannose-specific EIIAB component	1249.93	-0.11	0.26	1137.48	-0.01	0.54
Stdys021_00605	yitU	5-amino-6-(5-phospho-D-ribitylamino)uracil phosphatase YitU	112.4	0.14	0.13	120.9	0.02	0
Stdys021_00606	pbuG	Guanine/hypoxanthine permease PbuG	78.43	-0.23	-0.43	74.34	-0.19	-0.3
Stdys021_00607	tsaE	tRNA threonylcarbamoyladenosine biosynthesis protein TsaE	438.22	-0.1	-0.03	402.49	0.02	0
Stdys021_00608	mshD	Mycothiol acetyltransferase	484.8	-0.17	-0.04	438.82	-0.04	0.13
Stdys021_00609	brpA	Biofilm regulatory protein A	489.89	0.03	0.24	512.06	0.01	0.13
Stdys021_00610			407.23	0.17	0.44	443.17	0.02	0.26
Stdys021_00611	hit	Protein hit	334.48	0.11	0.36	357.91	0.04	0.33
Stdys021_00612	ecsA	ABC-type transporter ATP-binding protein EcsA	441.06	0.05	0.07	439.76	-0.06	0.14
Stdys021_00613			402.72	0.1	0.16	433.62	-0.05	0.11
Stdys021_00614			712.74	0.12	0.17	764.62	0.04	0.07
Stdys021_00615	trmB	tRNA (guanine-N(7)-)-methyltransferase	673.02	0.09	0.18	692.76	0.03	0.11
Stdys021_00617	rimP	Ribosome maturation factor RimP	640.02	0.13	-0.01	697.37	-0.07	-0.14
Stdys021_00618	nusA	Transcription termination/antitermination protein NusA	813.18	-0.17	-0.31	729.92	0.01	-0.08
Stdys021_00619			778.05	-0.23	-0.43	666.91	-0.01	-0.18
Stdys021_00620	rplGA	putative ribosomal protein YlxQ	716.11	-0.02	-0.39	714.06	-0.09	-0.3
Stdys021_00621	infB	Translation initiation factor IF-2	1022.73	-0.24	-0.65	908.06	0	-0.39
Stdys021_00622	rbfA	Ribosome-binding factor A	556.58	0.1	-0.64	624.54	-0.03	-0.75
Stdys021_00623			13.78	0.36	0.97	19.71	-0.09	0.66
Stdys021_00624	copY	Transcriptional repressor CopY	16.21	-0.05	1.52	16.05	0.37	1.67
Stdys021_00625	copA	putative copper-importing P-type ATPase A	26.77	-0.32	1.34	22.83	0.1	1.62
Stdys021_00626			23.16	-0.27	1.57	24.62	0.11	1.66
Stdys021_00627	lacR	Lactose phosphotransferase system repressor	147.18	0.33	0.17	168.28	0.15	-0.04
Stdys021_00628			10.63	-0.26	-0.1	14.03	-0.23	-0.25
Stdys021_00629			11.12	-0.13	0.35	15.21	-0.46	-0.89
Stdys021_00630	gatC	PTS system galactitol-specific EIIC component	19.73	-0.13	-0.14	19.11	-0.1	0.17
Stdys021_00631	lacA	Galactose-6-phosphate isomerase subunit LacA	17.49	-0.24	-0.11	22.81	-0.36	0.04
Stdys021_00632	lacB	Galactose-6-phosphate isomerase subunit LacB	19.29	-0.11	0.18	21.91	-0.25	0.26
Stdys021_00633	lacC	Tagatose-6-phosphate kinase	20.92	-0.13	-0.08	23.11	-0.27	0.16
Stdys021_00634	lacD1	Tagatose 1,6-diphosphate aldolase 1	10.99	0.02	-0.26	12.28	-0.58	-0.33
Stdys021_00635			547.39	-0.01	0.05	550	-0.08	-0.02
Stdys021_00636	yidA	Sugar phosphatase YidA	783.62	-0.14	0.07	713.34	-0.07	0.16
Stdys021_00637			200.81	0.3	0.29	245.9	-0.11	0.09
Stdys021_00638		DegV domain-containing protein	2426.52	0	-0.15	2248.2	0.03	-0.03
Stdys021_00639			77.77	0.17	0.18	83.65	-0.07	0.05
Stdys021_00640			64.77	-0.1	-0.2	63.1	-0.05	-0.07
Stdys021_00641	agaA	N-acetylgalactosamine-6-phosphate deacetylase	68.67	-0.21	-0.24	70.47	-0.33	-0.13
Stdys021_00645	comX		72.77	0.87	0.89	105.44	0.28	0.32
Stdys021_00646		IS30 family transposase IS1239	3.8	1.79	1.97	3.21	2.18	2.56
Stdys021_00647	gph	Phosphoglycolate phosphatase	601.52	-0.09	-0.29	546.53	0.03	-0.13
Stdys021_00648	yqeH	putative protein YqeH	556.84	0.04	-0.09	566.4	0.01	-0.11
Stdys021_00649	yhbY	RNA-binding protein YhbY	704.06	-0.14	-0.29	652.18	-0.03	-0.05
Stdys021_00650	nadD	Nicotinate-nucleotide adenylyltransferase	614.23	-0.13	-0.23	577.84	0.01	-0.06
Stdys021_00651			472.79	-0.09	-0.24	451.42	-0.03	-0.19
Stdys021_00652	rutB		525.54	-0.24	-0.33	512.34	-0.16	-0.33
Stdys021_00653	rsfS	Ribosomal silencing factor RsfS	333.35	0.05	-0.13	370.68	-0.06	-0.26
Stdys021_00654	COQ5	2-methoxy-6-polyprenyl-1,4-benzoquinol methylase, mitochondrial	203.1	-0.13	-0.4	200.77	-0.11	-0.38
Stdys021_00655	tmcAL	tRNA(Met) cytidine acetate ligase	93.6	-0.05	-0.34	91.71	0	-0.39
Stdys021_00656	mta	HTH-type transcriptional activator mta	74.36	0.04	-0.34	77.41	0.06	-0.47
Stdys021_00657			19.52	-0.12	-0.3	20.04	-0.08	-0.44
Stdys021_00658			13.95	0.23	0.11	17.87	-0.48	-0.67
Stdys021_00659			18.73	-0.09	-0.17	21.39	-0.18	-0.56
Stdys021_00660			13.84	-0.29	-0.4	12.22	0.08	-0.45
Stdys021_00661			14.59	0.04	-0.41	17.93	-0.01	-0.77
Stdys021_00662	bioB	Biotin synthase	37.45	-0.19	-0.65	34.73	-0.07	-0.58
Stdys021_00663	yeeN	putative transcriptional regulatory protein YeeN	385.31	0.03	0.11	383.61	0.03	-0.14
Stdys021_00664	yxeM	putative amino-acid-binding protein YxeM	674.85	0.57	-0.68	758.93	0.34	-0.9
Stdys021_00665		Membrane lipoprotein TpN32	21.45	0.52	0.07	27.22	0.07	-0.36
Stdys021_00666	metQ	D-methionine-binding lipoprotein MetQ	112.17	0.26	-0.05	113.66	0.27	-0.13
Stdys021_00667	dapE	Succinyl-diaminopimelate desuccinylase	78.55	0.12	-0.05	76.38	0.17	0.02
Stdys021_00668	metN	Methionine import ATP-binding protein MetN	108.52	0.1	-0.04	109.97	0.17	-0.03
Stdys021_00669	metP	Methionine import system permease protein MetP	115.18	-0.05	-0.06	118.74	0.04	-0.16
Stdys021_00670	brnQ	Branched-chain amino acid transport system 2 carrier protein	402.13	0.04	-0.59	447.23	-0.21	-0.67
Stdys021_00671	sstT	Serine/threonine transporter SstT	1033.16	-0.01	-0.51	1037.23	-0.07	-0.54
Stdys021_00672	ktrA	Ktr system potassium uptake protein A	373.68	0.04	-0.01	373.6	0.02	0.07
Stdys021_00673	ktrB	Ktr system potassium uptake protein B	291.41	0.08	-0.02	292.21	-0.02	0.08
Stdys021_00674	rsmG	Ribosomal RNA small subunit methyltransferase G	150.34	0.2	0.26	175.2	-0.05	0.04
Stdys021_00675	lemA	Protein LemA	270.99	-0.45	-0.24	255.39	0.04	-0.03
Stdys021_00676	htpX	Protease HtpX	193.62	-0.49	-0.3	180.45	-0.05	-0.25
Stdys021_00677			371.86	-0.41	-0.54	291.35	0.16	-0.26
Stdys021_00678	arlR	Response regulator ArlR	1265.29	-0.13	-0.57	1133.61	0	-0.49
Stdys021_00679	sasA	Adaptive-response sensory-kinase SasA	395	-0.01	-0.35	393.7	-0.02	-0.44
Stdys021_00680	nrdR	Transcriptional repressor NrdR	285.62	0.03	-0.07	295.61	-0.06	-0.09
Stdys021_00681			271.49	-0.12	-0.12	269.05	-0.11	-0.03
Stdys021_00682	dnaI	Primosomal protein DnaI	287.33	-0.16	-0.2	274.93	-0.11	-0.11
Stdys021_00683	der	GTPase Der	457.92	-0.09	-0.27	429.93	0.02	-0.17
Stdys021_00684	rapA	RNA polymerase-associated protein RapA	294.43	-0.23	-0.09	274.04	-0.06	0.02
Stdys021_00685			568.92	0.11	0.04	643.43	-0.22	-0.11
Stdys021_00686	murC	UDP-N-acetylmuramate--L-alanine ligase	557.77	-0.15	-0.08	515.78	-0.07	0.19
Stdys021_00687			463.8	-0.1	0	429.68	0.02	0.25
Stdys021_00688	mltG	Endolytic murein transglycosylase	605.11	0.13	0.25	635.84	0.04	0.28
Stdys021_00689	greA	Transcription elongation factor GreA	548.26	0.08	-0.05	562.39	0.11	0.04
Stdys021_00690	yidC2	Membrane protein insertase YidC 2	2107.05	0.11	-0.12	2207.91	-0.05	-0.21
Stdys021_00691	acyP	Acylphosphatase	128.35	0.32	-0.42	152.09	-0.29	-0.52
Stdys021_00692		Putative TrmH family tRNA/rRNA methyltransferase	89.8	-0.41	-0.57	86.91	-0.07	-0.28
Stdys021_00693			194.67	-0.19	-0.12	219.84	-0.07	-0.3
Stdys021_00694	ybhL	Inner membrane protein YbhL	493.52	-0.07	-0.04	481.71	0.04	0.01
Stdys021_00695			715.4	0.61	0.58	892.77	0.1	0.11
Stdys021_00696	murI	Glutamate racemase	218.43	0.06	0.28	238.49	-0.04	0.17
Stdys021_00697		dITP/XTP pyrophosphatase	267.87	-0.16	0.07	260.34	-0.02	0.1
Stdys021_00698			244.73	-0.24	-0.16	228.83	0.01	0.02
Stdys021_00699	ykuL	CBS domain-containing protein YkuL	232.05	0.02	0.15	254.98	-0.05	-0.04
Stdys021_00700		Tyrosine recombinase XerD-like protein	263.8	-0.05	0.04	279.15	-0.08	-0.04
Stdys021_00701	scpA	Segregation and condensation protein A	263.2	-0.13	-0.06	262.75	-0.05	0.05
Stdys021_00702	scpB	Segregation and condensation protein B	278.7	-0.09	0	290.84	-0.07	-0.08
Stdys021_00703	rluB	Ribosomal large subunit pseudouridine synthase B	281.35	-0.02	-0.06	297.27	-0.14	-0.16
Stdys021_00704		Putative membrane protein insertion efficiency factor	173.18	0.42	0.3	233.19	-0.07	-0.1
Stdys021_00705	trmL	tRNA (cytidine(34)-2'-O)-methyltransferase	86.64	0.42	0.56	104.15	0.1	0.31
Stdys021_00706	ribU	Riboflavin transporter RibU	363.59	0.02	-1.59	338.71	0.04	-1.4
Stdys021_00707			692.27	0.05	-0.69	714.66	-0.12	-0.73
Stdys021_00708	miaB	tRNA-2-methylthio-N(6)-dimethylallyladenosine synthase	96.73	-0.17	-0.47	84.99	0.09	-0.27
Stdys021_00709	rsmH	Ribosomal RNA small subunit methyltransferase H	103.17	-0.23	-0.53	81.07	0.18	-0.31
Stdys021_00710			570.07	-0.08	-0.45	530.25	-0.02	-0.33
Stdys021_00711	pflA	Pyruvate formate-lyase 1-activating enzyme	149.48	0.22	0.16	167.72	0.03	0
Stdys021_00712	ppaC	putative manganese-dependent inorganic pyrophosphatase	613.12	-0.07	-0.05	569.68	0.04	-0.01
Stdys021_00713			84.34	0.32	0.31	101.03	-0.04	-0.01
Stdys021_00714	yfhA	putative siderophore transport system permease protein YfhA	125.94	-0.05	-0.13	121.03	-0.09	0.1
Stdys021_00715	feuB	Iron-uptake system permease protein FeuB	146.42	-0.11	-0.21	141.61	-0.09	0
Stdys021_00716	fhuD	Iron(3+)-hydroxamate-binding protein FhuD	267.16	-0.01	-0.14	281.93	-0.11	-0.14
Stdys021_00717	yusV	putative siderophore transport system ATP-binding protein YusV	249.1	0.21	-0.06	300.15	-0.18	-0.19
Stdys021_00718	murE	UDP-N-acetylmuramoyl-L-alanyl-D-glutamate--L- lysine ligase	307.83	0.01	-0.01	319.51	-0.08	0
Stdys021_00719	murJ	Lipid II flippase MurJ	317.33	0.05	0.04	318.06	-0.06	0.04
Stdys021_00720	upp	Uracil phosphoribosyltransferase	1131.7	0	0.31	1065.51	0.12	0.42
Stdys021_00721	clpP	ATP-dependent Clp protease proteolytic subunit	1816.25	0.51	0.96	2008.07	0.28	0.75
Stdys021_00722			128.7	0.24	0.34	142.55	-0.04	0.41
Stdys021_00723			443.68	0.08	0.1	435.4	0.13	0.11
Stdys021_00724			297.56	0.34	0.24	352.89	0.02	-0.05
Stdys021_00725	braC	Leucine-, isoleucine-, valine-, threonine-, and alanine-binding protein	21.14	-0.54	-0.89	20.73	-0.93	-0.73
Stdys021_00726	livH	High-affinity branched-chain amino acid transport system permease protein LivH	12.34	-0.61	-1.29	9.03	-0.15	-0.3
Stdys021_00727			10.18	-0.41	-0.33	8.8	0.1	-0.44
Stdys021_00728	lptB	Lipopolysaccharide export system ATP-binding protein LptB	12.55	-0.78	-0.46	11.71	-0.47	-0.36
Stdys021_00729	livF	High-affinity branched-chain amino acid transport ATP-binding protein LivF	16.73	-0.58	-0.37	7.96	0.01	0.19
Stdys021_00730	IMPDH	Inosine-5'-monophosphate dehydrogenase	11.03	-0.14	-0.11	11.73	-0.21	-0.1
Stdys021_00731	tmk	Thymidylate kinase	199.03	-0.08	-0.24	175.19	0.05	0.05
Stdys021_00732			130.7	0.02	0.09	129.83	0.07	-0.02
Stdys021_00733			142.73	-0.2	-0.06	123.97	0	0.14
Stdys021_00734	yabA	Initiation-control protein YabA	219.71	0.07	0.01	217.11	-0.08	-0.03
Stdys021_00735	rsmI	Ribosomal RNA small subunit methyltransferase I	282.99	0.03	0.11	287.14	0.02	0.08
Stdys021_00736			274.91	0.39	0.32	346.97	-0.05	-0.07
Stdys021_00737	cutC	Copper homeostasis protein CutC	87.25	-0.26	0.01	88.81	-0.33	-0.09
Stdys021_00738	serC	Phosphoserine aminotransferase	220.57	-0.25	-0.44	197.01	0	-0.29
Stdys021_00739			269.88	-0.16	-0.24	256.2	0.01	-0.18
Stdys021_00740	ogt	Methylated-DNA--protein-cysteine methyltransferase	276.52	-0.08	-0.13	276.51	-0.04	-0.18
Stdys021_00741	mgsR	Regulatory protein MgsR	225.14	0.02	-0.23	259.4	-0.22	-0.27
Stdys021_00742			133.93	-0.33	-0.66	126.34	-0.34	-0.74
Stdys021_00743			161.87	0	-0.74	168.78	-0.2	-0.72
Stdys021_00744	exoA	Exodeoxyribonuclease	372.42	-0.07	-0.93	365.91	-0.08	-0.72
Stdys021_00745	sdpI	Immunity protein SdpI	297.18	0.16	0	358.96	-0.25	-0.33
Stdys021_00746	glcA	Glycolate permease GlcA	37.67	-0.03	-1.67	36.84	0.05	-1.26
Stdys021_00747	hmo	4-hydroxymandelate oxidase	65.13	0.11	-1.86	65.12	0.06	-1.7
Stdys021_00748			9.28	-0.27	-0.2	8.65	-0.22	-0.1
Stdys021_00749			238.83	0.02	0.35	238.32	-0.06	0.4
Stdys021_00750			43.77	0.33	0.48	70.2	-0.38	-0.71
Stdys021_00751			103.23	0.72	0.88	150.86	-0.06	0.02
Stdys021_00752			161.28	-0.09	-0.02	150.99	-0.13	0.05
Stdys021_00753			51.12	0.06	0	57.61	-0.22	-0.25
Stdys021_00754			191.1	0.04	0.74	193.94	-0.03	0.59
Stdys021_00755	mccF	Microcin C7 self-immunity protein MccF	180.66	0	0.49	178.67	-0.01	0.55
Stdys021_00756			38.45	0.06	-0.14	41.05	-0.11	-0.35
Stdys021_00757	ypjQ	putative protein YpjQ	133.59	0.07	-0.16	127.43	-0.07	-0.1
Stdys021_00758			159.16	0.66	0.43	216.39	-0.18	-0.33
Stdys021_00759	gldA	Glycerol dehydrogenase	31.02	-0.55	-0.32	25.5	-0.06	0.09
Stdys021_00760	fsaA	Fructose-6-phosphate aldolase 1	17.55	-0.12	-0.45	17.54	-0.2	0.18
Stdys021_00761	hpdA	4-hydroxyphenylacetate decarboxylase activating enzyme	4.37	-0.32	-0.12	5.43	-0.31	-0.09
Stdys021_00762	cutC	Choline trimethylamine-lyase	8.4	-0.44	0.05	7.58	-0.24	0.01
Stdys021_00763	fruA	PTS system fructose-specific EIIABC component	6.15	0.13	0.29	6.82	-0.19	0.32
Stdys021_00764	manP	PTS system mannose-specific EIIBCA component	5.18	-0.49	0.64	5.11	-0.13	0.29
Stdys021_00765	fruA	PTS system fructose-specific EIIABC component	3.22	-0.13	0.51	3.59	0.1	0.21
Stdys021_00766	sorC	Sorbitol operon regulator	14.44	0.08	0.09	11.68	0.14	0.23
Stdys021_00767	cutC	Choline trimethylamine-lyase	4.96	0.29	0.38	3.95	0.67	0.85
Stdys021_00768	licC	Lichenan permease IIC component	1.73	0.42	0.52	2.82	-0.13	-0.03
Stdys021_00769	celA	PTS system cellobiose-specific EIIB component	2.64	-1.19	-0.13	3.83	-0.6	-1.03
Stdys021_00770	chbA	PTS system N,N'-diacetylchitobiose-specific EIIAcomponent	3.84	-1.7	-0.17	2.24	-0.32	-1.11
Stdys021_00771	sorC	Sorbitol operon regulator	54.56	-0.09	0.16	45.33	0.24	0.23
Stdys021_00772	srlR	Glucitol operon repressor	46.1	0.07	0.21	48.6	0.03	-0.09
Stdys021_00773	hpdA	4-hydroxyphenylacetate decarboxylase activating enzyme	31.93	0.28	0.74	30.44	0.22	0.66
Stdys021_00774	tmpC	Membrane lipoprotein TmpC	633.32	-0.03	-0.33	626.19	-0.03	-0.3
Stdys021_00775	purA	Adenylosuccinate synthetase	984.92	-0.16	-0.31	887.09	-0.04	-0.23
Stdys021_00776			104.38	0.39	0.26	130.85	-0.06	-0.11
Stdys021_00777			169.67	0.14	-0.02	176.54	0.09	0.03
Stdys021_00778			354.65	0.22	-0.37	429.62	-0.01	-0.7
Stdys021_00779	gtf3	Glucosyltransferase 3	264.06	0.09	-0.61	267.89	0.18	-0.67
Stdys021_00780	gtfB	UDP-N-acetylglucosamine--peptide N-acetylglucosaminyltransferase stabilizing protein GtfB	269.15	0.01	-0.73	267.72	0.13	-0.66
Stdys021_00781	gtfA	UDP-N-acetylglucosamine--peptide N-acetylglucosaminyltransferase GtfA subunit	258.65	-0.18	-0.85	245.62	0.14	-0.68
Stdys021_00782	secA	Protein translocase subunit SecA	259.9	-0.29	-0.97	248.92	0.02	-0.74
Stdys021_00783			227.64	-0.21	-1.03	212.76	0.04	-0.74
Stdys021_00784	asp2	Accessory Sec system protein Asp2	234.9	-0.37	-1.11	226.75	-0.07	-1.01
Stdys021_00785	asp1	Accessory Sec system protein Asp1	346.74	-0.23	-1.07	333.03	-0.02	-0.94
Stdys021_00786	secY	Protein translocase subunit SecY	469.88	-0.18	-0.99	454.13	-0.03	-0.77
Stdys021_00787			1450.29	-0.06	-1.09	1301.17	0.2	-0.64
Stdys021_00788			148.25	0.4	-1.12	194.76	-0.06	-1.26
Stdys021_00789			173.62	0.66	0.68	198.73	0.45	0.24
Stdys021_00790	hslO	33 kDa chaperonin	453.19	-0.08	-0.45	422.47	0.02	-0.21
Stdys021_00791	dusB	tRNA-dihydrouridine synthase B	611	-0.18	-0.6	556.38	0	-0.27
Stdys021_00792		Deoxyguanosine kinase	522.81	0.17	-0.34	569.92	-0.03	-0.37
Stdys021_00793	fpuC	Petrobactin import ATP-binding protein FpuC	470.89	0.19	-0.12	436.47	0.34	0.03
Stdys021_00794		IS110 family transposase ISGka2	452.54	0.01	-0.22	392.25	0.27	0.07
Stdys021_00795			461.15	0.01	-0.25	412.54	0.19	0.02
Stdys021_00796			375.64	-0.04	-0.22	351.36	0.06	0.01
Stdys021_00797			244.38	-0.18	-0.15	221.65	0.11	0.06
Stdys021_00798	ssb	Single-stranded DNA-binding protein	15.31	5.09	6.31	12.54	5.53	6.53
Stdys021_00799	cmoM	tRNA 5-carboxymethoxyuridine methyltransferase	171.26	0.25	0.22	203.25	-0.07	-0.15
Stdys021_00800			342.6	-0.09	0.01	299.39	0.15	0.26
Stdys021_00801	ytpP	Thioredoxin-like protein YtpP	225.39	0.12	0.12	201.2	0.14	0.19
Stdys021_00802			101.84	0.1	0.25	107.66	0.03	-0.11
Stdys021_00803	pepA	Glutamyl aminopeptidase	74.3	-0.23	-0.26	69.11	-0.26	0.06
Stdys021_00804	proC	Pyrroline-5-carboxylate reductase	118.66	-0.11	0.13	107.3	0.09	0.53
Stdys021_00805			102.18	0.37	0.59	118.22	0.06	0.62
Stdys021_00806	MroQ	Membrane-embedded CAAX protease MroQ	105.38	0.15	0.41	108.78	0.11	0.56
Stdys021_00807			110.58	0.36	0.35	125.73	0.1	0.45
Stdys021_00808	ackA	Acetate kinase	751.92	0.22	0.21	741.71	0.32	0.22
Stdys021_00809	rsmA	Ribosomal RNA small subunit methyltransferase A	271.64	0.5	0.98	298.58	0.46	0.9
Stdys021_00810	comGG	Competence type IV pilus minor pilin comGG	7.18	4.45	5.95	9.31	4.33	5.62
Stdys021_00811	comGF	Competence type IV pilus minor pilin ComGF	4.88	4.96	6.42	6.51	4.81	6.07
Stdys021_00812	comGE	Competence type IV pilus minor pilin ComGE	4.09	5.3	6.77	7.57	4.73	5.99
Stdys021_00813	comGD	Competence type IV pilus minor pilin ComGD	4.61	5.01	6.48	6.6	4.78	6.07
Stdys021_00814	comGC	Competence type IV pilus major pilin ComGC	4.25	4.95	6.41	4.09	5.29	6.57
Stdys021_00815	epsF	Type II secretion system protein F	6.14	4.3	5.79	6.76	4.48	5.68
Stdys021_00816	comGA	ComG operon protein 1	9.03	3.37	4.68	10.56	3.35	4.42
Stdys021_00817			411.16	0.21	-1.65	521.36	-0.28	-1.83
Stdys021_00818	rpoC	DNA-directed RNA polymerase subunit beta'	1100.84	-0.67	-0.66	914.66	-0.19	-0.12
Stdys021_00819	rpoB	DNA-directed RNA polymerase subunit beta	1002.89	-0.37	-0.28	897.51	-0.08	0.09
Stdys021_00820	mtgA	Biosynthetic peptidoglycan transglycosylase	798.72	-0.04	-0.1	773.22	0.01	0
Stdys021_00821	tyrS	Tyrosine--tRNA ligase	276.29	0.29	0.37	306.25	0.14	0.28
Stdys021_00822	znuB	High-affinity zinc uptake system membrane protein ZnuB	415.95	-0.04	-0.15	391.29	0.01	0.07
Stdys021_00823	znuC	High-affinity zinc uptake system ATP-binding protein ZnuC	449.68	-0.17	-0.19	394.46	0.11	0.06
Stdys021_00824	adcR	Transcriptional regulator AdcR	409.37	-0.08	-0.16	386	-0.01	-0.13
Stdys021_00825	ispE	4-diphosphocytidyl-2-C-methyl-D-erythritol kinase	309.6	-0.18	-0.32	295.85	-0.02	-0.44
Stdys021_00826	btuD	Vitamin B12 import ATP-binding protein BtuD	106.48	0.08	-0.43	114.23	-0.18	-0.41
Stdys021_00827		putative ABC transporter ATP-binding/permease protein	94.13	0.11	-0.34	113.65	-0.16	-0.22
Stdys021_00828	cydD	ATP-binding/permease protein CydD	79.86	-0.05	-0.27	83.81	-0.13	-0.2
Stdys021_00829	pglK	Protein glycosylation K	85.39	-0.2	-0.54	81.3	-0.13	-0.21
Stdys021_00830	cydD	ATP-binding/permease protein CydD	76.25	-0.18	-0.58	81.6	-0.15	-0.4
Stdys021_00831	cydB	Cytochrome bd-I ubiquinol oxidase subunit 2	45.94	0.13	-0.37	52.66	-0.1	-0.41
Stdys021_00832	cydA	Cytochrome bd ubiquinol oxidase subunit 1	42.39	-0.14	-0.09	44.63	-0.2	-0.19
Stdys021_00833	cydA	Cytochrome bd ubiquinol oxidase subunit 1	64.1	-0.13	-0.33	62.68	-0.35	-0.15
Stdys021_00834	cydA	Cytochrome bd-I ubiquinol oxidase subunit 1	68.89	-0.32	-0.26	58.26	-0.18	-0.01
Stdys021_00835		NADH dehydrogenase-like protein	51.12	-0.67	-0.35	39.32	0.05	0.29
Stdys021_00836	menA	1,4-dihydroxy-2-naphthoate octaprenyltransferase	34.7	-0.1	-0.24	30.1	0.24	0.15
Stdys021_00837		1,4-dihydroxy-2-naphthoate octaprenyltransferase	36.54	0	-0.24	34.66	-0.02	0.24
Stdys021_00838	idi	Isopentenyl-diphosphate Delta-isomerase	4.72	0	0.33	6.28	-0.11	0.11
Stdys021_00845			162.09	-0.02	-1.51	180.67	0.08	-1.23
Stdys021_00846	emm5	M protein, serotype 5	225.48	-0.13	-1.08	223.65	-0.11	-0.97
Stdys021_00847	emm5	M protein, serotype 5	148.43	-0.15	0.19	134.89	-0.01	0.3
Stdys021_00848	yfkN	Trifunctional nucleotide phosphoesterase proteinYfkN	60.36	0.09	1.09	53.17	0.28	1.39
Stdys021_00849	relA	Bifunctional (p)ppGpp synthase/hydrolase RelA	128.21	-0.41	-0.86	119.19	-0.2	-0.64
Stdys021_00850	dtd	D-aminoacyl-tRNA deacylase	213.13	-0.04	-0.73	221.85	-0.02	-0.61
Stdys021_00851	lrp	Leucine-rich protein	160.45	-0.17	-0.12	130.89	0.1	0.21
Stdys021_00852	msmX	Oligosaccharides import ATP-binding protein MsmX	78.06	0.01	0.57	70.29	0.24	0.75
Stdys021_00853	dexB	Glucan 1,6-alpha-glucosidase	69	-0.01	0.52	65.01	0.11	0.54
Stdys021_00854	glgX	Glycogen debranching enzyme	19.18	-0.15	0.82	17.99	-0.07	1.03
Stdys021_00855			9.67	0.19	0.67	11.46	0.33	-0.01
Stdys021_00856			896.64	-0.32	-0.91	791.62	-0.22	-0.72
Stdys021_00857			1577.77	0.16	-0.14	1590.48	0.03	-0.23
Stdys021_00858	uppS	Isoprenyl transferase	223.87	-0.01	-0.12	225.08	-0.1	-0.09
Stdys021_00859			432.88	-0.23	-0.28	404.45	-0.07	-0.02
Stdys021_00860	rasP	Regulator of sigma-W protease RasP	568.36	-0.31	-0.27	472	0.02	0.2
Stdys021_00861	proS	Proline--tRNA ligase	714.38	-0.14	-0.2	639.95	0.05	0.15
Stdys021_00862			16.78	0.27	-0.09	21.61	-0.11	-0.1
Stdys021_00863	polC	DNA polymerase III PolC-type	382.75	-0.24	-0.11	335.26	-0.02	0.14
Stdys021_00864	mhqR	HTH-type transcriptional regulator MhqR	164.72	0.27	0.46	189.19	0.05	0.1
Stdys021_00865	azoR	FMN-dependent NADH-azoreductase	228.66	0.13	0.1	227.92	0.12	0.08
Stdys021_00866	def	Peptide deformylase	295.97	0.29	0.06	328.66	-0.07	0.02
Stdys021_00867	yeiL	Regulatory protein YeiL	112.96	0.32	-0.04	138.73	0.01	-0.17
Stdys021_00868			48.43	-0.36	-1.07	46.57	-0.28	-0.66
Stdys021_00869			38.04	-0.05	-1.31	44.84	-0.35	-0.93
Stdys021_00870	rpsO	30S ribosomal protein S15	3099.25	0.77	0.28	4341.42	0.23	-0.21
Stdys021_00871			3.35	-0.29	0.81	3.38	-0.37	0.92
Stdys021_00872			2.8	0.88	0.92	3.2	0.16	1.4
Stdys021_00873	ulaA	Ascorbate-specific PTS system EIIC component	4.87	-0.25	0.46	3.78	0.41	0.94
Stdys021_00874	tal	Transaldolase	6.7	-0.4	-0.09	5.8	-0.02	0.77
Stdys021_00875	pnp	Polyribonucleotide nucleotidyltransferase	682.89	-0.25	-0.28	599.53	-0.09	0.11
Stdys021_00876			709.71	-0.21	-0.15	634.01	-0.05	0.14
Stdys021_00877	cysE	Serine acetyltransferase	761.38	-0.16	-0.12	662.98	0	0.14
Stdys021_00878			374.02	-0.08	-0.06	373.02	-0.19	0.03
Stdys021_00879	cysS	Cysteine--tRNA ligase	319.86	-0.18	-0.15	306.83	-0.07	0.01
Stdys021_00880	mrnC	Mini-ribonuclease 3	316.79	-0.01	-0.1	305.58	0.08	-0.05
Stdys021_00881			188.85	1.81	2.53	193.47	1.92	2.53
Stdys021_00882		Putative TrmH family tRNA/rRNA methyltransferase	416.82	1.01	1.56	369.94	1.28	1.84
Stdys021_00883	yacP	putative protein YacP	292.32	1.08	1.6	306.46	1.16	1.56
Stdys021_00884		Fatty acid-binding protein	692.79	0.08	0.3	636.2	0.3	0.36
Stdys021_00885			29.37	0.13	0.31	34.63	-0.03	0.2
Stdys021_00886			51.26	-0.3	-0.04	51.62	-0.23	0.26
Stdys021_00887	rplM	50S ribosomal protein L13	3347.43	0.05	-0.15	3798.65	-0.2	-0.3
Stdys021_00888	rpsI	30S ribosomal protein S9	3632.39	-0.08	-0.22	3706.9	0.01	-0.18
Stdys021_00889	intS	Prophage integrase IntS	39	0.18	0.45	43.23	-0.03	0.12
Stdys021_00890			27.99	0.6	0.93	38.24	0.19	0
Stdys021_00891			1.62	1.11	0.66	2.59	-0.26	0.45
Stdys021_00892			3.36	0.11	0.92	3.48	0.25	0.04
Stdys021_00893			3.45	-0.89	-0.23	2.25	0.8	0.55
Stdys021_00894			6.03	0.38	-0.42	4.65	0.39	0.28
Stdys021_00895	repE	Replication initiation protein	9.28	0.72	0.66	11.97	0.15	0.25
Stdys021_00896	smc	Chromosome partition protein Smc	4.84	0.11	-0.14	5.68	-0.18	-0.1
Stdys021_00897			4.72	0.83	0.55	5.76	-0.02	0.91
Stdys021_00898			1.32	0.98	2.76	2.22	0.72	1.8
Stdys021_00899			417.18	-0.55	-0.2	304.05	0.17	0.45
Stdys021_00900	xerC	Tyrosine recombinase XerC	42.68	0.07	0.1	45.6	0.11	-0.14
Stdys021_00901			2.99	-1.68	-1.3	3.23	-0.66	-1.49
Stdys021_00902			1.08	0.22	1.14	0.89	1.37	0.78
Stdys021_00903			335.05	-0.26	-0.33	317.9	-0.11	-0.14
Stdys021_00904			264.08	-0.13	-0.31	232.58	0.04	-0.13
Stdys021_00905			37.29	0.04	0.04	37.84	0.02	0.12
Stdys021_00906			52.94	-0.19	-0.15	49.45	0.03	-0.2
Stdys021_00907			119.34	0.31	0.63	139.42	0.05	0.36
Stdys021_00908	manR	Transcriptional regulator ManR	4.62	-0.07	-0.17	4.26	0.2	0.15
Stdys021_00909			6.55	0.02	-0.16	4.9	-0.09	0.15
Stdys021_00910	gatC	PTS system galactitol-specific EIIC component	2.99	-0.22	-0.24	3.2	-0.05	0.22
Stdys021_00911	gatB	PTS system galactitol-specific EIIB component	4.75	-0.34	0.07	3.95	-0.08	0.07
Stdys021_00912	fba	Fructose-bisphosphate aldolase	3.89	0.44	0.65	5.45	-0.35	-0.65
Stdys021_00913	tpiA	Triosephosphate isomerase	3.79	0.35	0.28	4.92	-0.69	0.04
Stdys021_00914			3.39	0.52	-0.03	4.31	-0.53	0.48
Stdys021_00915	yitU	5-amino-6-(5-phospho-D-ribitylamino)uracil phosphatase YitU	32.84	0.46	0.57	52.3	-0.2	-0.28
Stdys021_00916	cof	HMP-PP phosphatase	31.75	-0.14	0.16	29.75	0.15	0.32
Stdys021_00917	coiA	Competence protein CoiA family protein	30.23	1.58	2.67	30.81	1.8	2.57
Stdys021_00918	pepF1	Oligoendopeptidase F, plasmid	352.35	0.2	0.81	331.1	0.37	0.86
Stdys021_00919	chrR	Quinone reductase	175.17	0.06	-1.59	167.73	0.08	-1.43
Stdys021_00920			57.44	-0.15	-0.41	66.97	-0.25	-0.78
Stdys021_00921	cbbZC	Phosphoglycolate phosphatase, chromosomal	75.06	-0.22	-0.39	75.11	-0.18	-0.64
Stdys021_00922		L-lactate transporter	3976.18	-0.11	-1.82	3692.81	-0.08	-1.47
Stdys021_00923	trmR	tRNA 5-hydroxyuridine methyltransferase	219.72	-0.23	-0.61	197.58	0	-0.45
Stdys021_00924	prsA	Foldase protein PrsA	511.83	0.1	0.23	525.44	0.02	0.02
Stdys021_00925	alaS	Alanine--tRNA ligase	499.17	-0.25	-0.77	445.63	0.04	-0.53
Stdys021_00926	puuR	HTH-type transcriptional regulator PuuR	128.96	0.1	0.42	132.89	0.2	0.2
Stdys021_00927			93.22	0.24	0.64	103.21	0.18	0.54
Stdys021_00928			109.09	0.19	0.88	120.74	0.25	0.65
Stdys021_00929	clcB	Voltage-gated ClC-type chloride channel ClcB	188.66	0.09	0.45	200.18	0.05	0.52
Stdys021_00930	nrdF1	Ribonucleoside-diphosphate reductase subunit beta nrdF1	757.46	0.1	0.46	787.85	0.02	0.57
Stdys021_00931	nrdE2	Ribonucleoside-diphosphate reductase subunit alpha 2	571.99	-0.01	0.42	598.18	-0.04	0.48
Stdys021_00932	nrdH	Glutaredoxin-like protein NrdH	400.31	0.27	0.52	465.99	-0.03	0.39
Stdys021_00933	ptsH	Phosphocarrier protein HPr	3535.84	0.49	0.17	4320.56	0.14	-0.33
Stdys021_00934	ptsI	Phosphoenolpyruvate-protein phosphotransferase	2633.51	-0.21	-0.31	2304.78	0.16	-0.28
Stdys021_00935	gapN	NADP-dependent glyceraldehyde-3-phosphate dehydrogenase	1205.13	-0.21	-0.49	1096.76	-0.03	-0.34
Stdys021_00936	pgdA	Peptidoglycan-N-acetylglucosamine deacetylase	292.7	0.01	0.43	280.21	0.05	0.38
Stdys021_00937	yfmL	putative ATP-dependent RNA helicase YfmL	162.7	0.24	0.27	191.46	-0.1	-0.01
Stdys021_00938	udk	Uridine kinase	297.01	0.56	0.28	378.54	0.09	-0.22
Stdys021_00939			71.88	0.3	0.34	78.78	0.21	0.03
Stdys021_00940			79.7	0.08	0.3	81.74	0.03	0.18
Stdys021_00941	msrC	Free methionine-R-sulfoxide reductase	300.95	-0.04	-0.16	303.31	-0.04	-0.13
Stdys021_00942	ruvB / dnaX	Holliday junction ATP-dependent DNA helicase RuvB	343.16	-0.09	-0.07	339.7	0	0.01
Stdys021_00943	birA	Bifunctional ligase/repressor BirA	177.94	0.41	0.77	224.49	0.03	0.41
Stdys021_00944			38.97	-0.06	0.18	40.19	-0.24	0.26
Stdys021_00945	metK	S-adenosylmethionine synthase	719.28	-0.12	-0.2	685.33	-0.06	-0.14
Stdys021_00946	murA1	UDP-N-acetylglucosamine 1-carboxyvinyltransferase	416.2	0.24	0.36	451.15	0.14	0.25
Stdys021_00947	yagG	Putative glycoside/cation symporter YagG	9.49	0.05	0.35	11.3	0.06	0.17
Stdys021_00948	kdgK	2-dehydro-3-deoxygluconokinase	49.25	-0.13	0.8	43.91	-0.02	1.07
Stdys021_00949	uidA	Beta-glucuronidase	63.54	-0.3	0.68	53.95	0.02	1.01
Stdys021_00950	lldR	Putative L-lactate dehydrogenase operon regulatory protein	196	0.14	0.53	217.72	-0.12	0.28
Stdys021_00951	kdgA	KHG/KDPG aldolase	40.92	-0.12	0.29	42.81	-0.1	0.19
Stdys021_00952	uxaC	Uronate isomerase	49.72	-0.21	0.14	45.43	-0.02	0.24
Stdys021_00953	uxuA	Mannonate dehydratase	60.08	-0.15	0.09	48.3	0.12	0.37
Stdys021_00954		putative oxidoreductase	67.21	-0.13	0.16	59.01	-0.01	0.31
Stdys021_00955	gph	Phosphoglycolate phosphatase	11.82	-0.28	0.37	10.42	0.18	0.84
Stdys021_00956	nag3	Beta-N-acetylglucosaminidase/beta-glucosidase	19.93	-0.37	-0.03	17.02	0.16	0.58
Stdys021_00957			903.96	0.14	-0.81	874.88	0.18	-0.96
Stdys021_00958			35.8	0.27	0.25	40.05	0.13	0.08
Stdys021_00959	IMPDH	Inosine-5'-monophosphate dehydrogenase	45.36	0.04	0.6	50.42	0.04	0.53
Stdys021_00960	map	Methionine aminopeptidase 1	534.11	-0.32	-0.42	417.53	0.17	-0.03
Stdys021_00961			420.58	0.01	-0.25	418.2	0.05	-0.17
Stdys021_00962	aroA	3-phosphoshikimate 1-carboxyvinyltransferase	59.4	-0.4	-0.44	50.74	-0.05	-0.06
Stdys021_00963	aroK	Shikimate kinase	48.29	-0.03	-0.53	49.63	0.02	-0.47
Stdys021_00964	tagU	Polyisoprenyl-teichoic acid--peptidoglycan teichoic acid transferase TagU	227.72	-0.01	0.07	215.99	0.04	0.14
Stdys021_00965		putative RNA methyltransferase	186.8	0.06	0.1	181.38	0.11	-0.03
Stdys021_00966			76.14	0.21	0.15	76.16	0.13	0.15
Stdys021_00967			32.15	0.66	0.26	40.9	-0.06	-0.01
Stdys021_00968	metQ	D-methionine-binding lipoprotein MetQ	12.22	0.35	-0.1	11.27	0.37	0.13
Stdys021_00969	deoD	Purine nucleoside phosphorylase DeoD-type	120.52	-0.12	-0.74	105.39	0.07	-0.46
Stdys021_00970	paaI	Acyl-coenzyme A thioesterase PaaI	511.59	0.2	-0.82	554.09	-0.1	-1.04
Stdys021_00971	fetA	putative iron export ATP-binding protein FetA	77.24	-0.34	-0.87	72.53	-0.2	-0.49
Stdys021_00972	fetB	putative iron export permease protein FetB	58.09	-0.21	-0.88	57.15	-0.15	-0.85
Stdys021_00973			419.32	0.16	0.29	466.73	-0.06	0.23
Stdys021_00974	naiP	Putative niacin/nicotinamide transporter NaiP	70.72	-0.19	-0.37	68.97	-0.03	-0.3
Stdys021_00975			38.28	0.05	-0.36	33.16	0.09	0.01
Stdys021_00976			220.64	0.11	0.65	259.86	-0.25	0.38
Stdys021_00977	rsuA	Ribosomal small subunit pseudouridine synthase A	72.1	0.02	-0.03	72.94	0.09	-0.07
Stdys021_00978	zntB	Zinc transport protein ZntB	134.43	0.06	0.1	145.5	-0.07	-0.02
Stdys021_00979	pepS	Aminopeptidase PepS	707.44	-0.06	-0.02	669.25	0.01	0.12
Stdys021_00980			165.05	0.45	0.19	204.77	-0.16	-0.12
Stdys021_00981	obg	GTPase Obg	397.68	-0.25	-0.13	337.51	0.02	0.12
Stdys021_00982			274.48	0.06	-0.01	281.4	0.08	-0.03
Stdys021_00983	nudL	putative Nudix hydrolase NudL	43.42	0.07	0.21	55.99	-0.26	-0.33
Stdys021_00984			74.37	0.37	0.34	81.65	0.11	-0.05
Stdys021_00985			622.46	0.13	0.4	643.87	-0.04	0.35
Stdys021_00986	rpmGA	50S ribosomal protein L33 1	1342.91	0.55	0.32	2154.17	-0.2	-0.46
Stdys021_00987	rpmF	50S ribosomal protein L32	2711.96	0.5	0.26	4159.99	-0.2	-0.46
Stdys021_00988	hisS	Histidine--tRNA ligase	385.25	-0.1	-0.24	365.36	-0.12	-0.2
Stdys021_00989	aspS	Aspartate--tRNA ligase	225.4	-0.27	-0.26	195.32	0.07	0.03
Stdys021_00990			155.25	-0.37	-0.3	143.15	-0.15	0.02
Stdys021_00991			98.28	-0.27	-0.04	101.37	-0.15	-0.12
Stdys021_00992			138.52	-0.27	-0.26	129.82	-0.07	-0.09
Stdys021_00993	expZ	Nucleotide-binding protein ExpZ	11.22	0.18	0.15	11.53	0.03	0.27
Stdys021_00994	argS	Arginine--tRNA ligase	532.28	0	-0.12	539.38	0	-0.09
Stdys021_00995	argR	Arginine repressor	188.3	0.28	0.4	204.7	0.09	0.26
Stdys021_00996			203.54	0.21	0.43	212.02	0.22	0.31
Stdys021_00997	mutS	DNA mismatch repair protein MutS	188.19	0.12	0.23	185.03	0.14	0.21
Stdys021_00998			3.73	0.3	0.05	5.48	-0.27	-0.48
Stdys021_00999	mutL	DNA mismatch repair protein MutL	153.73	-0.08	-0.01	144.37	-0.05	0.13
Stdys021_01000	mdrP	Na(+), Li(+), K(+)/H(+) antiporter	150.98	-0.09	0.07	146.56	0.02	0.26
Stdys021_01001	ruvA	Holliday junction ATP-dependent DNA helicase RuvA	151.04	-0.18	0.13	142.78	-0.05	0.25
Stdys021_01002	tag	DNA-3-methyladenine glycosylase 1	130.72	-0.3	0.09	119.44	-0.03	0.24
Stdys021_01003			149.26	-0.45	0.01	124.49	0.08	0.33
Stdys021_01004	cinA	Putative competence-damage inducible protein	105.47	0.71	2.22	94.56	1.21	2.26
Stdys021_01005	recA	Protein RecA	841.13	-0.09	-0.26	753.15	0.2	-0.02
Stdys021_01006	spxA	Regulatory protein Spx	4841.71	0.62	0.86	7209.33	-0.07	0.15
Stdys021_01007			639.61	-0.16	-0.26	604.24	-0.04	-0.37
Stdys021_01008	yrrK	Putative pre-16S rRNA nuclease	700.25	-0.25	-0.3	615.07	0.05	-0.23
Stdys021_01009			696.83	-0.39	-0.24	583.92	0.11	-0.07
Stdys021_01010			22.87	1.3	2.81	19.72	1.64	3.15
Stdys021_01011			176.22	0.44	0.92	191.39	0.25	0.75
Stdys021_01012	nrdD	Anaerobic ribonucleoside-triphosphate reductase	64.74	0.07	2.53	65.95	-0.05	2.42
Stdys021_01013			173.31	0.11	1.02	180.35	-0.01	0.85
Stdys021_01014	yceM	Putative oxidoreductase YceM	129.77	-0.22	0.74	116.99	-0.02	0.89
Stdys021_01015			112.5	-0.14	0.61	111.29	-0.04	0.65
Stdys021_01016	cutD	Choline trimethylamine-lyase activating enzyme	113.86	-0.11	0.69	117.41	-0.07	0.6
Stdys021_01017	yaaA	Peroxide stress resistance protein YaaA	216.21	0.57	0.06	312.21	-0.1	-0.48
Stdys021_01018	catE	Catechol-2,3-dioxygenase	23.22	0.39	0.49	26.27	0.08	0.28
Stdys021_01019	yybR	putative HTH-type transcriptional regulator YybR	45.39	0.14	0.26	52.29	-0.04	-0.11
Stdys021_01020	treR	HTH-type transcriptional regulator TreR	45.48	0.4	0.54	59.7	-0.15	0.19
Stdys021_01021			1335.27	-0.18	-0.15	1179.41	0.03	0.1
Stdys021_01022	treA	Trehalose-6-phosphate hydrolase	693.87	-0.15	-0.11	628.83	0.05	0.04
Stdys021_01023	pepO	Neutral endopeptidase	418.94	-0.23	-0.32	374.79	-0.03	-0.12
Stdys021_01024	tsf	Elongation factor Ts	3195.01	-0.2	-0.37	3023.03	-0.04	-0.21
Stdys021_01025	rpsB	30S ribosomal protein S2	6135.39	-0.03	-0.33	6173.81	-0.04	-0.34
Stdys021_01026			7.9	0.21	0.96	8.7	0.2	1.05
Stdys021_01027	hutG	Formimidoylglutamase	52.29	0.04	0.27	54.88	-0.03	0.48
Stdys021_01028	hutH	Histidine ammonia-lyase	3.5	-0.07	0.13	2.67	-0.14	0.32
Stdys021_01029		putative transporter	2.98	-0.79	-0.57	3.46	-0.78	-0.21
Stdys021_01030			1.92	0.5	0.98	2.11	0.75	0.53
Stdys021_01031	fhs	Formate--tetrahydrofolate ligase	2.2	-0.44	0.12	2.51	-0.34	0.52
Stdys021_01032	fchA	Methenyltetrahydrofolate cyclohydrolase	3.68	-1.32	-0.86	1.98	-0.59	0.32
Stdys021_01033		Glutamate formimidoyltransferase	3.53	-0.55	-0.56	2.33	-0.04	0.49
Stdys021_01034	hutU	Urocanate hydratase	5.08	-0.33	-0.5	4.16	-0.05	-0.16
Stdys021_01035	hutI	Imidazolonepropionase	40.93	0	-0.19	36.37	0.16	0.14
Stdys021_01036	ahpF	NADH dehydrogenase	2552.29	-0.22	-0.73	2168.69	0.21	-0.42
Stdys021_01037	ahpC	Alkyl hydroperoxide reductase C	2032	-0.11	-0.59	1886.14	0.25	-0.46
Stdys021_01039			143.95	0.77	1.56	223.66	0.24	0.86
Stdys021_01040	pduA	Propanediol utilization protein PduA	5.56	0.12	-0.96	8.49	-0.05	-0.92
Stdys021_01041	pduA	Propanediol utilization protein PduA	8.65	0.03	-0.63	12.58	-0.43	-0.9
Stdys021_01042		Pyruvate:ferredoxin oxidoreductase	7.56	0.01	-0.56	6.75	0.31	-0.32
Stdys021_01043			236.06	0.15	0.29	251.78	-0.01	0.1
Stdys021_01044			140.02	0.02	0.09	142.65	0.11	0.22
Stdys021_01045	resA	Thiol-disulfide oxidoreductase ResA	116	0.04	0.16	113.98	0.22	0.25
Stdys021_01046	pgi	Glucose-6-phosphate isomerase	1001.58	-0.02	-0.03	960.74	0.05	0.04
Stdys021_01047			191.53	0.23	-1.73	243.81	-0.21	-1.81
Stdys021_01048			1854.61	0	-0.83	1583.21	0.22	-0.61
Stdys021_01049			63.92	0.49	0.56	87.34	0	0.24
Stdys021_01050	yqgN	putative protein YqgN	229.84	-0.14	-0.14	211.75	0.11	0.15
Stdys021_01051	gluP	Rhomboid protease GluP	181.67	-0.08	0.08	178.17	0	0.23
[truncated: 847 more rows]

## Sheet: TableS5_DE genes NORM77
NORM77	gene	Product	TMP 0 min	Log2FC 10 min	Log2FC 60 min
[truncated: 252 more rows]

## Sheet: TableS6_DE genes Styds021
Stdys021	gene	Product	TMP 0 min	Log2FC 5 min	Log2FC 30 min	TPM 0 min	Log2FC 5 min	Log2FC 30 min
[truncated: 248 more rows]
